# Supplementary material for: Exosomal miRNAs Differentiate Chronic Total Occlusion from Acute Myocardial Infarction
Source: Int J Mol Sci. 2024 Sep 23;25(18):10223. doi: 10.3390/ijms251810223 (PMC11432064; doi:10.3390/ijms251810223)
Supplement: Supplementary file 1 [file ijms-25-10223-s001.zip]

Archive with 1 entries (1 files):
- ijms-3208441-supplementary.xlsx
