# Supplementary material for: Exosomal miRNAs Differentiate Chronic Total Occlusion from Acute Myocardial Infarction
Source: Int J Mol Sci. 2024 Sep 23;25(18):10223. doi: 10.3390/ijms251810223 (PMC11432064; doi:10.3390/ijms251810223)
Supplement: Supplementary file 1 [file ijms-25-10223-s001.zip › ijms-3208441-supplementary.xlsx]

## Sheet: Suppl.TableS1
Supplemental Table S1. Differentially expressed EV miRNAs between CTO and AMI
miRNA	logFC	logCPM	F	PValue	FDR
hsa-miR-4784	7.00062	5.03434	80.0555	1.63745e-12	3.35678e-10
hsa-miR-636	5.53378	4.62066	59.4052	1.911e-10	1.95878e-08
hsa-miR-21-5p	2.21293	11.1869	47.8142	4.09822e-09	2.10034e-07
hsa-miR-320a	1.86355	14.4872	47.8619	4.04402e-09	2.10034e-07
hsa-miR-127-3p	-2.34939	10.0381	43.5705	1.37508e-08	5.63782e-07
hsa-miR-3529-3p	-4.10689	10.0658	39.3351	4.85852e-08	1.65999e-06
hsa-miR-320c	1.77835	10.7816	34.4449	2.24733e-07	6.58148e-06
hsa-miR-206	2.59356	12.5361	31.2827	6.33997e-07	1.62462e-05
hsa-miR-150-3p	5.72446	9.57418	27.7703	2.10387e-06	4.79215e-05
hsa-miR-219b-5p	-4.52903	5.73696	27.0651	2.69405e-06	5.02073e-05
hsa-miR-7-5p	-3.0976	8.92157	27.1032	2.65812e-06	5.02073e-05
hsa-miR-219a-2-3p	-4.76677	7.30576	24.2783	7.32129e-06	0.000125072
hsa-miR-9-5p	-4.62058	11.1145	22.0986	1.64354e-05	0.000259173
hsa-miR-423-5p	1.56304	15.8696	21.3858	2.15259e-05	0.000315201
hsa-miR-6826-3p	-2.87703	5.53078	20.7677	2.72623e-05	0.000372585
hsa-miR-218-5p	-3.53971	5.32726	20.3784	3.16705e-05	0.000381909
hsa-miR-320b	1.54857	13.1424	20.5172	3.00199e-05	0.000381909
hsa-miR-128-3p	-1.83357	11.319	20.1808	3.41859e-05	0.000389339
hsa-miR-3184-3p	1.51249	15.8367	19.9991	3.66812e-05	0.000395771
hsa-miR-3158-5p	3.2801	5.85901	18.1636	7.5554e-05	0.000774428
hsa-miR-3605-3p	4.97457	10.8358	18.0142	8.02045e-05	0.000782948
hsa-miR-215-5p	2.85484	11.9657	17.5904	9.50792e-05	0.000885965
hsa-miR-4433a-5p	3.35704	6.62035	16.2966	0.000160986	0.00143488
hsa-let-7g-5p	-1.36687	11.026	15.9745	0.000183849	0.00157038
hsa-miR-8485	-1.55465	8.02796	15.3521	0.000238126	0.00195264
hsa-miR-375	1.48761	14.2887	15.176	0.000256333	0.00202109
hsa-miR-3158-3p	3.36418	10.739	14.4764	0.000344262	0.00253307
hsa-miR-485-5p	2.85595	10.981	14.4647	0.00034598	0.00253307
hsa-miR-4433b-3p	2.84938	4.56936	14.1949	0.000388025	0.00274294
hsa-miR-1-3p	3.09275	14.839	13.4224	0.000540528	0.0035807
hsa-miR-370-5p	2.68898	3.99182	13.4184	0.000541472	0.0035807
hsa-miR-486-3p	1.17522	13.7827	13.2725	0.000576746	0.00369478
hsa-miR-6843-3p	3.02416	4.5466	12.9297	0.000669434	0.00415861
hsa-miR-22-3p	1.43276	12.6475	12.497	0.000809028	0.00487796
hsa-miR-320d	1.17077	10.1319	12.2751	0.000892082	0.00522505
hsa-miR-425-5p	3.11071	9.70033	12.1532	0.000941457	0.00536107
hsa-miR-1199-5p	2.48584	10.069	11.1652	0.00146378	0.00794569
hsa-let-7f-5p	-0.82874	15.1345	11.1515	0.00147286	0.00794569
hsa-miR-345-5p	3.58486	10.0238	10.865	0.00167673	0.00881356
hsa-miR-486-5p	1.12686	17.7649	10.6407	0.00185685	0.00951637
hsa-miR-451a	0.886976	16.1281	10.4349	0.00203994	0.0101997
hsa-miR-193b-5p	2.47308	9.55463	10.2297	0.00224136	0.0106856
hsa-let-7b-5p	0.936587	17.3173	10.244	0.00222668	0.0106856
hsa-miR-342-3p	-3.21201	6.66927	10.0886	0.00239182	0.0111437
hsa-miR-143-3p	-1.35995	12.1295	10.0174	0.00247179	0.0112604
hsa-miR-379-5p	-2.78038	8.37083	9.17979	0.00365279	0.0162787
hsa-miR-30d-5p	1.01845	13.0803	9.08678	0.00381642	0.0166461
hsa-miR-483-5p	2.37625	11.0825	8.9233	0.00412295	0.0176084
hsa-miR-589-5p	-1.02837	12.5173	8.54948	0.00492505	0.0206048
hsa-miR-23a-3p	-2.43383	8.62728	8.07115	0.00619756	0.02541
hsa-miR-1224-5p	-1.87063	3.8509	7.63716	0.00765275	0.0307611
hsa-let-7e-5p	-1.17136	11.2604	7.3448	0.008833	0.0348224
hsa-miR-200b-3p	-1.67303	9.08494	7.29101	0.00907032	0.0350833
hsa-miR-151a-3p	0.758888	13.4787	7.01681	0.0103891	0.0394402
hsa-miR-182-5p	-1.42531	10.2915	6.96749	0.0106471	0.0396846
hsa-miR-149-5p	-2.48114	5.96095	6.51834	0.0133331	0.0488087
hsa-miR-509-3-5p	-1.29048	6.16834	6.3742	0.0143403	0.0513823
hsa-miR-28-3p	1.54227	10.408	6.34725	0.0145374	0.0513823
hsa-miR-25-3p	0.866205	11.7027	6.27473	0.0150823	0.0524045
hsa-miR-26b-5p	-1.87982	7.02181	6.20141	0.0156551	0.0533191
hsa-miR-139-3p	-2.47401	7.7375	6.17518	0.0158657	0.0533191
hsa-miR-181a-5p	1.44917	11.9123	6.0413	0.016988	0.0560246
hsa-miR-99b-5p	0.842415	11.6874	6.00899	0.0172712	0.0560246
hsa-miR-125b-5p	-1.5595	9.41356	5.98436	0.0174906	0.0560246
hsa-miR-3141	1.89187	9.18754	5.70699	0.0201754	0.0636054
hsa-let-7b-3p	1.18362	4.86573	5.64378	0.0208466	0.0636054
hsa-miR-3615	1.94644	5.83388	5.64081	0.0208787	0.0636054
hsa-miR-378a-3p	1.80874	8.88346	5.62063	0.0210984	0.0636054
hsa-miR-382-5p	-1.85142	7.81797	5.56193	0.0217514	0.0646236
hsa-miR-4488	1.70679	6.33288	5.45691	0.0229738	0.0672805
hsa-miR-3960	1.25132	6.25997	5.40521	0.0236024	0.0681477
hsa-miR-6134	-1.30606	5.12254	5.12144	0.027396	0.0780024
hsa-let-7c-5p	-0.636878	15.2309	5.07457	0.0280829	0.0788629
hsa-miR-542-3p	-0.877539	4.61338	4.61151	0.0359546	0.099604
hsa-miR-511-5p	1.14521	12.7436	4.52603	0.0376515	0.101583
hsa-miR-6724-5p	1.64075	5.17133	4.52561	0.0376601	0.101583
hsa-miR-30e-3p	-1.33355	8.1524	4.40805	0.0401368	0.106858
hsa-miR-146a-5p	-1.01168	9.78595	4.36823	0.0410151	0.107796
hsa-miR-30c-5p	1.00282	9.40902	4.27899	0.0430596	0.111737
hsa-miR-3656	2.14585	8.65803	4.25456	0.0436384	0.111823
hsa-miR-708-3p	-2.03567	7.44388	4.212	0.0446668	0.113046
hsa-miR-1260b	-1.60233	6.33986	4.16636	0.0457991	0.114498
hsa-miR-1260a	-1.32861	6.02377	4.10771	0.0472998	0.115843
hsa-miR-100-5p	-0.75779	10.5553	4.10128	0.0474675	0.115843
hsa-miR-6087	1.80074	9.32947	3.93683	0.0519845	0.125374
hsa-miR-148a-3p	0.698693	15.6526	3.85932	0.0542736	0.128153
hsa-miR-181b-5p	-1.54113	8.15018	3.85558	0.0543869	0.128153
hsa-miR-6085	-1.67997	7.55829	3.46926	0.0675928	0.157185
hsa-miR-6515-3p	-2.00048	11.2109	3.45248	0.0682413	0.157185
hsa-miR-139-5p	-1.56295	7.37121	3.32572	0.0733644	0.165834
hsa-miR-6793-5p	-1.23631	5.30743	3.31979	0.0736143	0.165834
hsa-miR-378c	1.29176	6.887	3.18229	0.0796786	0.177545
hsa-miR-3652	1.3767	5.06479	3.09689	0.0837217	0.184548
hsa-miR-122-5p	0.627639	16.3091	2.88932	0.0945329	0.20388
hsa-miR-30a-5p	-0.720925	10.1248	2.87249	0.0954754	0.20388
hsa-miR-125a-5p	-1.01318	10.4449	2.90703	0.093552	0.20388
hsa-miR-501-3p	-1.69584	6.60941	2.75761	0.102197	0.215983
hsa-miR-151a-5p	-1.45235	6.29816	2.73487	0.10359	0.216692
hsa-miR-199a-3p	-1.09148	8.93771	2.63616	0.109886	0.227542
hsa-miR-221-3p	-1.38609	7.44073	2.55313	0.115517	0.23681
hsa-miR-4634	0.840991	3.47942	2.51826	0.117979	0.238175
hsa-miR-760	-1.22506	6.33484	2.51089	0.118507	0.238175
hsa-miR-365a-5p	1.25148	6.03333	2.45856	0.122333	0.243478
hsa-let-7d-5p	-0.549787	10.3961	2.38711	0.127786	0.249637
hsa-miR-4302	-1.15265	4.62662	2.38613	0.127863	0.249637
hsa-miR-199b-3p	-1.07815	7.93101	2.3666	0.129402	0.249859
hsa-miR-3195	-0.891261	6.71973	2.3539	0.130414	0.249859
hsa-miR-27b-3p	-0.720888	10.3915	2.33342	0.132066	0.25068
hsa-miR-148b-3p	0.632384	8.96803	2.31596	0.133493	0.251064
hsa-miR-101-3p	0.95651	10.0455	2.28536	0.136037	0.251239
hsa-let-7a-5p	0.368414	15.6912	2.28881	0.135747	0.251239
hsa-miR-342-5p	1.49034	5.89916	2.22055	0.141609	0.259196
hsa-miR-30e-5p	-0.876415	5.64599	2.14042	0.148868	0.27007
hsa-miR-4429	0.585632	5.41491	2.1246	0.150351	0.270368
hsa-miR-3154	-1.26739	5.87305	1.99792	0.162867	0.290328
hsa-miR-26a-5p	-0.544713	10.5999	1.96782	0.166016	0.293391
hsa-miR-3591-5p	-0.627881	4.20595	1.90293	0.173054	0.302074
hsa-miR-30b-5p	-0.868469	6.9543	1.89057	0.174433	0.302074
hsa-miR-4433b-5p	1.01476	4.28242	1.88241	0.17535	0.302074
hsa-miR-4508	0.498198	11.9659	1.85224	0.178794	0.30544
hsa-miR-10b-5p	0.443334	12.5585	1.81664	0.182961	0.309975
hsa-miR-203a-3p	-1.03654	8.47414	1.79378	0.185698	0.312034
hsa-miR-200a-3p	0.885346	12.5567	1.67581	0.200619	0.334366
hsa-miR-7641	-0.64568	9.60906	1.64141	0.205237	0.339304
hsa-miR-361-3p	-1.15143	5.99111	1.5622	0.21637	0.354846
hsa-miR-3126-3p	-1.08978	8.84342	1.48838	0.227412	0.368879
hsa-miR-191-5p	0.786397	11.1428	1.48118	0.228525	0.368879
hsa-miR-1237-3p	-0.890361	4.42986	1.46504	0.231046	0.370034
hsa-miR-30c-2-3p	-1.30091	7.58424	1.43872	0.23523	0.373815
hsa-miR-150-5p	-1.18524	6.51406	1.41518	0.239051	0.376965
hsa-miR-4727-5p	-0.60777	3.42683	1.3962	0.242189	0.378998
hsa-miR-29a-3p	-1.06407	9.00888	1.36966	0.246663	0.383075
hsa-miR-185-5p	-1.00646	7.58296	1.34689	0.250583	0.386238
hsa-miR-619-5p	0.854079	5.80453	1.31156	0.256821	0.392898
hsa-miR-363-3p	-1.20634	8.27056	1.29628	0.259581	0.394178
hsa-miR-203b-5p	-0.879521	8.51368	1.27964	0.262628	0.395873
hsa-miR-30a-3p	-0.595254	10.4504	1.2595	0.266376	0.398592
hsa-miR-126-3p	-0.545146	11.2103	1.21257	0.275379	0.409077
hsa-miR-3613-3p	-0.827564	5.39129	1.18755	0.280337	0.413446
hsa-miR-200c-3p	0.698702	10.9808	1.01861	0.317047	0.458593
hsa-miR-3591-3p	0.354451	13.0035	1.02949	0.314498	0.458593
hsa-miR-192-5p	-0.504621	8.53055	1.01601	0.317659	0.458593
hsa-let-7i-5p	-0.275046	12.0755	0.991716	0.323465	0.463709
hsa-miR-183-5p	-0.436875	10.1354	0.978707	0.326633	0.464998
hsa-miR-328-3p	-0.640042	8.12956	0.951619	0.333364	0.470822
hsa-miR-103a-3p	-0.879149	5.84343	0.943897	0.335317	0.470822
hsa-miR-103b	-0.862967	5.96186	0.934641	0.337679	0.470913
hsa-miR-1268a	0.667792	3.73263	0.918592	0.341828	0.471169
hsa-miR-1273g-3p	-0.753084	5.70582	0.916175	0.342459	0.471169
hsa-miR-7847-3p	0.739737	5.5049	0.894614	0.348159	0.475817
hsa-miR-409-3p	-0.868107	5.76205	0.871769	0.354342	0.48106
hsa-miR-4448	0.404294	4.58731	0.841918	0.362654	0.489105
hsa-miR-625-3p	0.874224	5.84998	0.788452	0.378241	0.503867
hsa-miR-4443	-0.298082	12.6929	0.78754	0.378515	0.503867
hsa-miR-664a-5p	-0.770183	8.1268	0.778951	0.38111	0.504049
hsa-miR-718	-0.712396	5.55957	0.769687	0.383938	0.504218
hsa-miR-27a-3p	-0.408005	9.64182	0.762485	0.386157	0.504218
hsa-miR-106b-3p	-0.849393	7.92474	0.714007	0.401593	0.515498
hsa-miR-4510	-0.413302	4.86894	0.707412	0.403763	0.515498
hsa-miR-1827	0.38154	6.59758	0.701369	0.405766	0.515498
hsa-miR-140-3p	-0.417291	9.23372	0.69692	0.40725	0.515498
hsa-miR-6873-3p	0.480439	4.38323	0.693525	0.408388	0.515498
hsa-miR-7704	-0.364527	10.9665	0.689086	0.409884	0.515498
hsa-miR-1469	0.44172	7.29133	0.674702	0.414785	0.518481
hsa-miR-193a-5p	0.749572	9.47753	0.540634	0.465137	0.57488
hsa-miR-4732-5p	-0.784794	8.3773	0.537122	0.466583	0.57488
hsa-miR-99a-5p	0.192526	13.6662	0.532937	0.468317	0.57488
hsa-miR-885-3p	-0.54735	7.74287	0.514974	0.475878	0.580684
hsa-miR-423-3p	0.33921	9.1952	0.499397	0.482598	0.5854
hsa-miR-3184-5p	0.361201	8.40806	0.444813	0.507457	0.611933
hsa-miR-1246	0.339788	9.87093	0.414557	0.522207	0.626037
hsa-miR-4492	-0.323865	8.60369	0.380653	0.539672	0.642018
hsa-miR-24-3p	-0.426604	8.17358	0.376658	0.5418	0.642018
hsa-miR-146b-5p	-0.289554	8.45776	0.360625	0.550502	0.648579
hsa-miR-141-3p	0.43743	6.16307	0.338389	0.563017	0.659535
hsa-miR-10a-5p	0.173717	13.4171	0.301552	0.585022	0.681418
hsa-miR-877-3p	-0.374608	4.99223	0.263278	0.609828	0.706298
hsa-miR-222-3p	0.261002	6.95948	0.250171	0.61885	0.71272
hsa-let-7d-3p	0.398438	9.11068	0.231162	0.632474	0.724342
hsa-miR-142-5p	0.385622	6.31056	0.219463	0.641207	0.727358
hsa-miR-484	-0.423463	7.31351	0.218151	0.642204	0.727358
hsa-miR-3162-3p	0.370686	5.96922	0.199022	0.657175	0.740224
hsa-miR-6743-3p	0.405119	7.722	0.186151	0.667741	0.747757
hsa-miR-23b-3p	-0.33111	7.38196	0.178573	0.674167	0.747757
hsa-miR-134-5p	0.428876	7.2849	0.177831	0.674805	0.747757
hsa-miR-378d	0.286447	6.70279	0.15176	0.698288	0.769618
hsa-miR-6836-3p	0.294999	6.97472	0.141893	0.707782	0.773011
hsa-miR-92a-3p	-0.135432	11.905	0.139202	0.710437	0.773011
hsa-miR-574-5p	0.126384	9.03662	0.136954	0.712678	0.773011
hsa-miR-184	-0.347102	8.33707	0.129658	0.720096	0.776946
hsa-miR-1237-5p	0.249494	6.07297	0.0891742	0.766298	0.822467
hsa-miR-181a-2-3p	-0.267743	7.236	0.0620859	0.80411	0.858555
hsa-miR-4497	0.131546	8.07813	0.0569318	0.812255	0.862758
hsa-miR-6073	0.106407	6.88328	0.0387294	0.844675	0.88844
hsa-miR-6131	-0.111901	4.96802	0.0385138	0.845102	0.88844
hsa-miR-152-3p	-0.0889885	5.81038	0.0300453	0.862992	0.902619
hsa-miR-744-5p	0.10016	9.27259	0.0209436	0.885435	0.918284
hsa-miR-584-5p	0.12333	8.92019	0.0203975	0.886928	0.918284
hsa-miR-92b-3p	0.0433599	7.30609	0.00469281	0.94562	0.974131
hsa-miR-223-3p	0.0436148	6.44455	0.00233397	0.961634	0.984955
hsa-miR-378e	-0.0271456	5.46091	0.00124279	0.971999	0.984955
hsa-miR-4516	0.0278306	8.39552	0.00103809	0.974408	0.984955
hsa-miR-98-5p	-0.0142602	7.14321	0.000963396	0.975345	0.984955
hsa-miR-3074-5p	0.0108265	4.0121	0.000385414	0.984404	0.98771
hsa-miR-1290	-0.00836439	10.8834	0.000239349	0.98771	0.98771

## Sheet: Suppl.TableS2
Supplemental Table S2. Genes targeted by 10 miRNAs upregulated in CTO compared to AMI
mature_mirna_acc	mature_mirna_id	target_symbol	target_entrez	target_ensembl	mirecords	mirtarbase	tarbase	validated.sum	No. of miRNA targeting the gene
MIMAT0000076	hsa-miR-21-5p	BMPR2	659	ENSG00000204217	6	4	1	3	3
MIMAT0000076	hsa-miR-21-5p	BTG2	7832	ENSG00000159388	2	6	1	3	5
MIMAT0000076	hsa-miR-21-5p	HIPK3	10114	ENSG00000110422	1	1	1	3	3
MIMAT0000076	hsa-miR-21-5p	JAG1	182	ENSG00000101384	1	3	1	3	3
MIMAT0000076	hsa-miR-21-5p	PDCD4	27250	ENSG00000150593	9	50	2	3	4
MIMAT0000076	hsa-miR-21-5p	PTEN	5728	ENSG00000171862	4	62	2	3	4
MIMAT0000272	hsa-miR-215-5p	WNK1	65125	ENSG00000060237	1	1	1	3	4
MIMAT0000416	hsa-miR-1-3p	ARF3	377	ENSG00000134287	1	1	1	3	3
MIMAT0000416	hsa-miR-1-3p	ARHGEF18	23370	ENSG00000104880	1	2	2	3	3
MIMAT0000416	hsa-miR-1-3p	AXL	558	ENSG00000167601	1	2	1	3	4
MIMAT0000416	hsa-miR-1-3p	CAND1	55832	ENSG00000111530	1	3	2	3	3
MIMAT0000416	hsa-miR-1-3p	CNOT6	57472	ENSG00000113300	1	1	1	3	3
MIMAT0000416	hsa-miR-1-3p	DDX5	1655	ENSG00000108654	2	2	1	3	6
MIMAT0000416	hsa-miR-1-3p	LIN7C	55327	ENSG00000148943	1	2	1	3	4
MIMAT0000416	hsa-miR-1-3p	MMD	23531	ENSG00000108960	1	2	1	3	3
MIMAT0000416	hsa-miR-1-3p	MTMR12	54545	ENSG00000150712	1	2	1	3	3
MIMAT0000416	hsa-miR-1-3p	PDCD4	27250	ENSG00000150593	2	2	1	3	4
MIMAT0000416	hsa-miR-1-3p	PLEKHB2	55041	ENSG00000115762	1	2	1	3	3
MIMAT0000416	hsa-miR-1-3p	RAB11FIP2	22841	ENSG00000107560	1	1	1	3	3
MIMAT0000416	hsa-miR-1-3p	TRIM2	23321	ENSG00000109654	1	1	1	3	3
MIMAT0000416	hsa-miR-1-3p	UHMK1	127933	ENSG00000152332	1	2	2	3	3
MIMAT0000076	hsa-miR-21-5p	ACTR2	10097	ENSG00000138071	0	1	1	2	3
MIMAT0000076	hsa-miR-21-5p	ADGRG2	10149	ENSG00000173698	0	1	1	2	3
MIMAT0000076	hsa-miR-21-5p	ADNP	23394	ENSG00000101126	0	1	1	2	3
MIMAT0000076	hsa-miR-21-5p	AGO2	27161	ENSG00000123908	0	3	1	2	3
MIMAT0000076	hsa-miR-21-5p	ANP32A	8125	ENSG00000140350	0	1	1	2	3
MIMAT0000076	hsa-miR-21-5p	APC	324	ENSG00000134982	0	1	1	2	3
MIMAT0000076	hsa-miR-21-5p	APOLD1	81575	ENSG00000178878	0	1	1	2	3
MIMAT0000076	hsa-miR-21-5p	APPL1	26060	ENSG00000157500	0	2	1	2	4
MIMAT0000076	hsa-miR-21-5p	ASRGL1	80150	ENSG00000162174	0	1	1	2	3
MIMAT0000076	hsa-miR-21-5p	ATP2B4	493	ENSG00000058668	0	1	1	2	3
MIMAT0000076	hsa-miR-21-5p	B3GALNT1	8706	ENSG00000169255	0	1	1	2	3
MIMAT0000076	hsa-miR-21-5p	BCL2	596	ENSG00000171791	0	8	1	2	5
MIMAT0000076	hsa-miR-21-5p	BCL7A	605	ENSG00000110987	0	1	1	2	4
MIMAT0000076	hsa-miR-21-5p	BRCA1	672	ENSG00000012048	0	1	1	2	4
MIMAT0000076	hsa-miR-21-5p	BTBD7	55727	ENSG00000011114	0	1	1	2	3
MIMAT0000076	hsa-miR-21-5p	CAPRIN1	4076	ENSG00000135387	0	1	1	2	3
MIMAT0000076	hsa-miR-21-5p	CCDC14	64770	ENSG00000175455	0	1	1	2	3
MIMAT0000076	hsa-miR-21-5p	CEMIP2	23670	ENSG00000135048	0	1	1	2	4
MIMAT0000076	hsa-miR-21-5p	CLIP4	79745	ENSG00000115295	0	1	1	2	3
MIMAT0000076	hsa-miR-21-5p	CLOCK	9575	ENSG00000134852	0	1	1	2	3
MIMAT0000076	hsa-miR-21-5p	CPEB3	22849	ENSG00000107864	0	1	1	2	4
MIMAT0000076	hsa-miR-21-5p	CRYBG1	202	ENSG00000112297	0	1	1	2	3
MIMAT0000076	hsa-miR-21-5p	DAXX	1616	ENSG00000204209	1	1	0	2	6
MIMAT0000076	hsa-miR-21-5p	DAXX	1616	ENSG00000206206	1	1	0	2	6
MIMAT0000076	hsa-miR-21-5p	DAXX	1616	ENSG00000206279	1	1	0	2	6
MIMAT0000076	hsa-miR-21-5p	DAXX	1616	ENSG00000227046	1	1	0	2	6
MIMAT0000076	hsa-miR-21-5p	DAXX	1616	ENSG00000229396	1	1	0	2	6
MIMAT0000076	hsa-miR-21-5p	DAXX	1616	ENSG00000231617	1	1	0	2	6
MIMAT0000076	hsa-miR-21-5p	DCAF11	80344	ENSG00000100897	0	1	1	2	3
MIMAT0000076	hsa-miR-21-5p	DDX3X	1654	ENSG00000215301	0	1	1	2	3
MIMAT0000076	hsa-miR-21-5p	DICER1	23405	ENSG00000100697	0	1	1	2	4
MIMAT0000076	hsa-miR-21-5p	DLG1	1739	ENSG00000075711	0	1	1	2	3
MIMAT0000076	hsa-miR-21-5p	DTX3L	151636	ENSG00000163840	0	1	1	2	3
MIMAT0000076	hsa-miR-21-5p	DUSP8	1850	ENSG00000184545	0	1	1	2	3
MIMAT0000076	hsa-miR-21-5p	E2F1	1869	ENSG00000101412	1	2	0	2	3
MIMAT0000076	hsa-miR-21-5p	EIF1AX	1964	ENSG00000173674	0	2	1	2	4
MIMAT0000076	hsa-miR-21-5p	ENAH	55740	ENSG00000154380	0	1	1	2	3
MIMAT0000076	hsa-miR-21-5p	ETNK1	55500	ENSG00000139163	0	1	1	2	3
MIMAT0000076	hsa-miR-21-5p	EXOC8	149371	ENSG00000116903	0	1	1	2	3
MIMAT0000076	hsa-miR-21-5p	FAM126B	285172	ENSG00000155744	0	1	1	2	3
MIMAT0000076	hsa-miR-21-5p	FAM20B	9917	ENSG00000116199	0	1	1	2	3
MIMAT0000076	hsa-miR-21-5p	FMR1	2332	ENSG00000102081	0	1	1	2	3
MIMAT0000076	hsa-miR-21-5p	FRS2	10818	ENSG00000166225	0	2	1	2	3
MIMAT0000076	hsa-miR-21-5p	FUBP1	8880	ENSG00000162613	0	1	1	2	3
MIMAT0000076	hsa-miR-21-5p	GNAQ	2776	ENSG00000156052	0	1	1	2	3
MIMAT0000076	hsa-miR-21-5p	GNE	10020	ENSG00000159921	0	1	1	2	4
MIMAT0000076	hsa-miR-21-5p	GPD2	2820	ENSG00000115159	0	1	1	2	3
MIMAT0000076	hsa-miR-21-5p	IGF1R	3480	ENSG00000140443	0	1	1	2	5
MIMAT0000076	hsa-miR-21-5p	IVNS1ABP	10625	ENSG00000116679	0	1	1	2	3
MIMAT0000076	hsa-miR-21-5p	KLHL15	80311	ENSG00000174010	0	3	1	2	5
MIMAT0000076	hsa-miR-21-5p	KNL1	57082	ENSG00000137812	0	1	1	2	3
MIMAT0000076	hsa-miR-21-5p	LARS1	51520	ENSG00000133706	0	1	1	2	3
MIMAT0000076	hsa-miR-21-5p	LIN7C	55327	ENSG00000148943	0	1	1	2	4
MIMAT0000076	hsa-miR-21-5p	LRRFIP1	9208	ENSG00000124831	1	2	0	2	4
MIMAT0000076	hsa-miR-21-5p	LYRM7	90624	ENSG00000186687	0	1	1	2	3
MIMAT0000076	hsa-miR-21-5p	MARCKS	4082	ENSG00000277443	1	1	0	2	3
MIMAT0000076	hsa-miR-21-5p	MDM4	4194	ENSG00000198625	0	1	1	2	3
MIMAT0000076	hsa-miR-21-5p	MIB1	57534	ENSG00000101752	0	1	1	2	3
MIMAT0000076	hsa-miR-21-5p	MKNK2	2872	ENSG00000099875	0	1	1	2	5
MIMAT0000076	hsa-miR-21-5p	MOAP1	64112	ENSG00000165943	0	1	1	2	6
MIMAT0000076	hsa-miR-21-5p	MTMR12	54545	ENSG00000150712	0	1	1	2	3
MIMAT0000076	hsa-miR-21-5p	MTMR9	66036	ENSG00000104643	0	1	1	2	5
MIMAT0000076	hsa-miR-21-5p	MYC	4609	ENSG00000136997	0	2	2	2	3
MIMAT0000076	hsa-miR-21-5p	MYEF2	50804	ENSG00000104177	0	1	1	2	3
MIMAT0000076	hsa-miR-21-5p	NCOA3	8202	ENSG00000124151	0	1	1	2	3
MIMAT0000076	hsa-miR-21-5p	NFAT5	10725	ENSG00000102908	0	1	1	2	6
MIMAT0000076	hsa-miR-21-5p	NSD2	7468	ENSG00000109685	0	1	1	2	3
MIMAT0000076	hsa-miR-21-5p	NUFIP2	57532	ENSG00000108256	0	1	1	2	3
MIMAT0000076	hsa-miR-21-5p	PALLD	23022	ENSG00000129116	0	1	1	2	3
MIMAT0000076	hsa-miR-21-5p	PFKFB2	5208	ENSG00000123836	0	1	1	2	3
MIMAT0000076	hsa-miR-21-5p	PHF20	51230	ENSG00000025293	0	1	1	2	3
MIMAT0000076	hsa-miR-21-5p	PHIP	55023	ENSG00000146247	0	1	1	2	4
MIMAT0000076	hsa-miR-21-5p	PIGX	54965	ENSG00000163964	0	1	1	2	3
MIMAT0000076	hsa-miR-21-5p	PIK3R1	5295	ENSG00000145675	0	2	1	2	3
MIMAT0000076	hsa-miR-21-5p	PLEKHA1	59338	ENSG00000107679	0	1	1	2	3
MIMAT0000076	hsa-miR-21-5p	PRR14L	253143	ENSG00000183530	0	1	1	2	3
MIMAT0000076	hsa-miR-21-5p	PTPN14	5784	ENSG00000152104	0	3	1	2	3
MIMAT0000076	hsa-miR-21-5p	PURB	5814	ENSG00000146676	0	1	1	2	4
MIMAT0000076	hsa-miR-21-5p	RAB11FIP2	22841	ENSG00000107560	0	1	1	2	3
MIMAT0000076	hsa-miR-21-5p	RAB22A	57403	ENSG00000124209	0	3	1	2	3
MIMAT0000076	hsa-miR-21-5p	RNF6	6049	ENSG00000127870	0	1	1	2	3
MIMAT0000076	hsa-miR-21-5p	RPRD2	23248	ENSG00000163125	0	1	1	2	3
MIMAT0000076	hsa-miR-21-5p	RPS7	6201	ENSG00000171863	0	17	2	2	3
MIMAT0000076	hsa-miR-21-5p	SAR1A	56681	ENSG00000079332	0	2	1	2	3
MIMAT0000076	hsa-miR-21-5p	SEPTIN2	4735	ENSG00000168385	0	1	1	2	3
MIMAT0000076	hsa-miR-21-5p	SERAC1	84947	ENSG00000122335	0	1	1	2	3
MIMAT0000076	hsa-miR-21-5p	SET	6418	ENSG00000119335	0	1	1	2	3
MIMAT0000076	hsa-miR-21-5p	SGCB	6443	ENSG00000163069	0	1	1	2	3
MIMAT0000076	hsa-miR-21-5p	SGK3	23678	ENSG00000104205	1	1	0	2	3
MIMAT0000076	hsa-miR-21-5p	SLC26A2	1836	ENSG00000155850	0	1	1	2	4
MIMAT0000076	hsa-miR-21-5p	SLC9A6	10479	ENSG00000198689	0	1	1	2	3
MIMAT0000076	hsa-miR-21-5p	SOWAHC	65124	ENSG00000198142	0	1	1	2	3
MIMAT0000076	hsa-miR-21-5p	SPIN1	10927	ENSG00000106723	0	1	1	2	3
MIMAT0000076	hsa-miR-21-5p	SPTLC3	55304	ENSG00000172296	0	1	1	2	3
MIMAT0000076	hsa-miR-21-5p	SREK1	140890	ENSG00000153914	0	1	1	2	3
MIMAT0000076	hsa-miR-21-5p	SRPK2	6733	ENSG00000135250	0	1	1	2	3
MIMAT0000076	hsa-miR-21-5p	SYNE2	23224	ENSG00000054654	0	1	1	2	3
MIMAT0000076	hsa-miR-21-5p	TENT5A	55603	ENSG00000112773	0	1	1	2	3
MIMAT0000076	hsa-miR-21-5p	TNFRSF10B	8795	ENSG00000120889	0	2	1	2	4
MIMAT0000076	hsa-miR-21-5p	TOP2A	7153	ENSG00000131747	0	1	1	2	3
MIMAT0000076	hsa-miR-21-5p	TPRG1L	127262	ENSG00000158109	0	2	1	2	4
MIMAT0000076	hsa-miR-21-5p	TRIM2	23321	ENSG00000109654	0	1	1	2	3
MIMAT0000076	hsa-miR-21-5p	TRIM59	286827	ENSG00000213186	0	1	1	2	3
MIMAT0000076	hsa-miR-21-5p	TRPM7	54822	ENSG00000092439	0	1	1	2	3
MIMAT0000076	hsa-miR-21-5p	TSNAX	7257	ENSG00000116918	0	1	1	2	3
MIMAT0000076	hsa-miR-21-5p	UBR5	51366	ENSG00000104517	0	1	1	2	3
MIMAT0000076	hsa-miR-21-5p	UGGT1	56886	ENSG00000136731	0	1	1	2	4
MIMAT0000076	hsa-miR-21-5p	UTRN	7402	ENSG00000152818	0	1	1	2	3
MIMAT0000076	hsa-miR-21-5p	VASH2	79805	ENSG00000143494	0	2	1	2	3
MIMAT0000076	hsa-miR-21-5p	VEGFA	7422	ENSG00000112715	0	2	1	2	3
MIMAT0000076	hsa-miR-21-5p	VPS36	51028	ENSG00000136100	0	1	1	2	3
MIMAT0000076	hsa-miR-21-5p	WNK1	65125	ENSG00000060237	0	1	1	2	4
MIMAT0000076	hsa-miR-21-5p	WWC2	80014	ENSG00000151718	0	2	1	2	3
MIMAT0000076	hsa-miR-21-5p	ZBTB20	26137	ENSG00000181722	0	1	1	2	3
MIMAT0000076	hsa-miR-21-5p	ZCCHC3	85364	ENSG00000247315	0	1	1	2	3
MIMAT0000076	hsa-miR-21-5p	ZNF207	7756	ENSG00000010244	0	1	2	2	4
MIMAT0000076	hsa-miR-21-5p	ZNF217	7764	ENSG00000171940	0	1	1	2	3
MIMAT0000076	hsa-miR-21-5p	ZRANB1	54764	ENSG00000019995	0	1	1	2	3
MIMAT0000076	hsa-miR-21-5p	ZYG11B	79699	ENSG00000162378	0	1	1	2	4
MIMAT0000272	hsa-miR-215-5p	ACTR2	10097	ENSG00000138071	0	2	1	2	3
MIMAT0000272	hsa-miR-215-5p	ALCAM	214	ENSG00000170017	0	2	1	2	3
MIMAT0000272	hsa-miR-215-5p	APPL1	26060	ENSG00000157500	0	1	1	2	4
MIMAT0000272	hsa-miR-215-5p	ASPM	259266	ENSG00000066279	0	1	1	2	3
MIMAT0000272	hsa-miR-215-5p	BMPR2	659	ENSG00000204217	0	1	1	2	3
MIMAT0000272	hsa-miR-215-5p	CEMIP2	23670	ENSG00000135048	0	1	1	2	4
MIMAT0000272	hsa-miR-215-5p	CLSTN1	22883	ENSG00000171603	0	1	1	2	3
MIMAT0000272	hsa-miR-215-5p	DICER1	23405	ENSG00000100697	0	1	1	2	4
MIMAT0000272	hsa-miR-215-5p	FNDC3B	64778	ENSG00000075420	0	1	1	2	3
MIMAT0000272	hsa-miR-215-5p	KIF5B	3799	ENSG00000170759	0	1	1	2	3
MIMAT0000272	hsa-miR-215-5p	METTL9	51108	ENSG00000197006	0	1	1	2	3
MIMAT0000272	hsa-miR-215-5p	MSH6	2956	ENSG00000116062	0	1	1	2	4
MIMAT0000272	hsa-miR-215-5p	ORC4	5000	ENSG00000115947	0	1	1	2	3
MIMAT0000272	hsa-miR-215-5p	PLAGL2	5326	ENSG00000126003	0	1	1	2	4
MIMAT0000272	hsa-miR-215-5p	PRNP	5621	ENSG00000171867	0	1	1	2	3
MIMAT0000272	hsa-miR-215-5p	SCD	6319	ENSG00000099194	0	1	1	2	4
MIMAT0000272	hsa-miR-215-5p	SOAT1	6646	ENSG00000057252	0	1	1	2	3
MIMAT0000416	hsa-miR-1-3p	ABCC1	4363	ENSG00000103222	0	1	2	2	4
MIMAT0000416	hsa-miR-1-3p	ABI2	10152	ENSG00000138443	0	1	1	2	4
MIMAT0000416	hsa-miR-1-3p	ACTB	60	ENSG00000075624	0	1	1	2	3
MIMAT0000416	hsa-miR-1-3p	AGO1	26523	ENSG00000092847	0	1	1	2	3
MIMAT0000416	hsa-miR-1-3p	ANKRD17	26057	ENSG00000132466	0	1	1	2	3
MIMAT0000416	hsa-miR-1-3p	ANP32A	8125	ENSG00000140350	0	1	1	2	3
MIMAT0000416	hsa-miR-1-3p	ANP32B	10541	ENSG00000136938	0	2	1	2	3
MIMAT0000416	hsa-miR-1-3p	ANP32E	81611	ENSG00000143401	0	2	1	2	3
MIMAT0000416	hsa-miR-1-3p	ATL3	25923	ENSG00000184743	0	1	2	2	3
MIMAT0000416	hsa-miR-1-3p	ATP2B4	493	ENSG00000058668	0	1	2	2	3
MIMAT0000416	hsa-miR-1-3p	C5orf51	285636	ENSG00000205765	0	2	1	2	3
MIMAT0000416	hsa-miR-1-3p	CAPRIN1	4076	ENSG00000135387	0	1	1	2	3
MIMAT0000416	hsa-miR-1-3p	CAPZA1	829	ENSG00000116489	0	1	1	2	3
MIMAT0000416	hsa-miR-1-3p	CBX5	23468	ENSG00000094916	0	1	1	2	3
MIMAT0000416	hsa-miR-1-3p	CCND1	595	ENSG00000110092	0	3	1	2	4
MIMAT0000416	hsa-miR-1-3p	CD44	960	ENSG00000026508	0	1	2	2	3
MIMAT0000416	hsa-miR-1-3p	CENPF	1063	ENSG00000117724	0	1	1	2	3
MIMAT0000416	hsa-miR-1-3p	CERS2	29956	ENSG00000143418	0	3	1	2	3
MIMAT0000416	hsa-miR-1-3p	CHML	1122	ENSG00000203668	0	1	1	2	3
MIMAT0000416	hsa-miR-1-3p	CLTC	1213	ENSG00000141367	0	1	1	2	3
MIMAT0000416	hsa-miR-1-3p	CRK	1398	ENSG00000167193	0	2	1	2	3
MIMAT0000416	hsa-miR-1-3p	CTSC	1075	ENSG00000109861	0	1	1	2	3
MIMAT0000416	hsa-miR-1-3p	CTTN	2017	ENSG00000085733	0	2	2	2	3
MIMAT0000416	hsa-miR-1-3p	DDX50	79009	ENSG00000107625	0	1	1	2	3
MIMAT0000416	hsa-miR-1-3p	DDX6	1656	ENSG00000110367	0	1	1	2	4
MIMAT0000416	hsa-miR-1-3p	EDRF1	26098	ENSG00000107938	0	1	1	2	3
MIMAT0000416	hsa-miR-1-3p	EHMT2	10919	ENSG00000204371	0	1	1	2	7
MIMAT0000416	hsa-miR-1-3p	EHMT2	10919	ENSG00000206376	0	1	1	2	7
MIMAT0000416	hsa-miR-1-3p	EIF1AX	1964	ENSG00000173674	0	1	1	2	4
MIMAT0000416	hsa-miR-1-3p	EIF4G1	1981	ENSG00000114867	0	1	2	2	3
MIMAT0000416	hsa-miR-1-3p	ETNK1	55500	ENSG00000139163	0	1	2	2	3
MIMAT0000416	hsa-miR-1-3p	EXOSC2	23404	ENSG00000130713	0	1	1	2	3
MIMAT0000416	hsa-miR-1-3p	FBN1	2200	ENSG00000166147	0	1	1	2	3
MIMAT0000416	hsa-miR-1-3p	FBXO33	254170	ENSG00000165355	0	1	1	2	3
MIMAT0000416	hsa-miR-1-3p	FNDC3B	64778	ENSG00000075420	0	2	1	2	3
MIMAT0000416	hsa-miR-1-3p	FRG1	2483	ENSG00000109536	0	1	1	2	4
MIMAT0000416	hsa-miR-1-3p	FRS2	10818	ENSG00000166225	0	1	1	2	3
MIMAT0000416	hsa-miR-1-3p	FUBP1	8880	ENSG00000162613	0	1	1	2	3
MIMAT0000416	hsa-miR-1-3p	G3BP1	10146	ENSG00000145907	0	1	1	2	3
MIMAT0000416	hsa-miR-1-3p	G3BP2	9908	ENSG00000138757	0	1	1	2	4
MIMAT0000416	hsa-miR-1-3p	GOLPH3	64083	ENSG00000113384	0	1	1	2	3
MIMAT0000416	hsa-miR-1-3p	GPD2	2820	ENSG00000115159	0	2	2	2	3
MIMAT0000416	hsa-miR-1-3p	HACD2	201562	ENSG00000206527	0	1	1	2	3
MIMAT0000416	hsa-miR-1-3p	HADH	3033	ENSG00000138796	0	2	2	2	3
MIMAT0000416	hsa-miR-1-3p	HDAC2	3066	ENSG00000196591	0	1	1	2	3
MIMAT0000416	hsa-miR-1-3p	HERC2	8924	ENSG00000128731	0	1	1	2	3
MIMAT0000416	hsa-miR-1-3p	HIPK3	10114	ENSG00000110422	0	1	2	2	3
MIMAT0000416	hsa-miR-1-3p	HNRNPA1	3178	ENSG00000135486	0	2	2	2	3
MIMAT0000416	hsa-miR-1-3p	HNRNPH1	3187	ENSG00000169045	0	1	2	2	4
MIMAT0000416	hsa-miR-1-3p	HSD17B8	7923	ENSG00000112474	0	1	1	2	6
MIMAT0000416	hsa-miR-1-3p	HSD17B8	7923	ENSG00000204228	0	1	1	2	6
MIMAT0000416	hsa-miR-1-3p	HSP90B1	7184	ENSG00000166598	0	3	1	2	5
MIMAT0000416	hsa-miR-1-3p	IFIT1	3434	ENSG00000185745	0	1	2	2	3
MIMAT0000416	hsa-miR-1-3p	IRF2BPL	64207	ENSG00000119669	0	1	1	2	3
MIMAT0000416	hsa-miR-1-3p	ITGA3	3675	ENSG00000005884	0	1	2	2	3
MIMAT0000416	hsa-miR-1-3p	KIF5B	3799	ENSG00000170759	0	1	2	2	3
MIMAT0000416	hsa-miR-1-3p	KLF13	51621	ENSG00000169926	0	1	2	2	4
MIMAT0000416	hsa-miR-1-3p	LIMS1	3987	ENSG00000169756	0	1	2	2	4
MIMAT0000416	hsa-miR-1-3p	LMNB1	4001	ENSG00000113368	0	1	2	2	3
MIMAT0000416	hsa-miR-1-3p	LRRC59	55379	ENSG00000108829	0	1	1	2	3
MIMAT0000416	hsa-miR-1-3p	MAP4K2	5871	ENSG00000168067	0	1	1	2	3
MIMAT0000416	hsa-miR-1-3p	MARCKS	4082	ENSG00000277443	0	1	1	2	3
MIMAT0000416	hsa-miR-1-3p	MATR3	9782	ENSG00000015479	0	3	1	2	4
MIMAT0000416	hsa-miR-1-3p	MCAM	4162	ENSG00000076706	0	1	1	2	3
MIMAT0000416	hsa-miR-1-3p	MCM3	4172	ENSG00000112118	0	1	1	2	4
MIMAT0000416	hsa-miR-1-3p	MCM6	4175	ENSG00000076003	0	1	1	2	3
MIMAT0000416	hsa-miR-1-3p	MDC1	9656	ENSG00000137337	0	1	1	2	16
MIMAT0000416	hsa-miR-1-3p	MMS22L	253714	ENSG00000146263	0	1	1	2	3
MIMAT0000416	hsa-miR-1-3p	MRE11	4361	ENSG00000020922	0	1	1	2	3
MIMAT0000416	hsa-miR-1-3p	MSH6	2956	ENSG00000116062	0	1	1	2	4
MIMAT0000416	hsa-miR-1-3p	MYEF2	50804	ENSG00000104177	0	1	1	2	3
MIMAT0000416	hsa-miR-1-3p	NFAT5	10725	ENSG00000102908	0	4	2	2	6
MIMAT0000416	hsa-miR-1-3p	NOTCH2	4853	ENSG00000134250	0	2	1	2	3
MIMAT0000416	hsa-miR-1-3p	NOTCH3	4854	ENSG00000074181	0	3	1	2	3
MIMAT0000416	hsa-miR-1-3p	NRP1	8829	ENSG00000099250	0	1	1	2	3
MIMAT0000416	hsa-miR-1-3p	NT5E	4907	ENSG00000135318	0	1	2	2	3
MIMAT0000416	hsa-miR-1-3p	NXN	64359	ENSG00000167693	0	1	1	2	3
MIMAT0000416	hsa-miR-1-3p	PHLDB2	90102	ENSG00000144824	0	1	1	2	3
MIMAT0000416	hsa-miR-1-3p	PLAGL2	5326	ENSG00000126003	0	1	1	2	4
MIMAT0000416	hsa-miR-1-3p	PLEKHG2	64857	ENSG00000090924	0	1	1	2	3
MIMAT0000416	hsa-miR-1-3p	PLS3	5358	ENSG00000102024	0	1	2	2	3
MIMAT0000416	hsa-miR-1-3p	PPP2R1B	5519	ENSG00000137713	0	1	2	2	3
MIMAT0000416	hsa-miR-1-3p	PPP4R3A	55671	ENSG00000100796	0	1	2	2	3
MIMAT0000416	hsa-miR-1-3p	PRR14L	253143	ENSG00000183530	0	1	2	2	3
MIMAT0000416	hsa-miR-1-3p	PTMA	5757	ENSG00000187514	0	7	2	2	3
MIMAT0000416	hsa-miR-1-3p	QSER1	79832	ENSG00000060749	0	1	1	2	3
MIMAT0000416	hsa-miR-1-3p	RAB5C	5878	ENSG00000108774	0	5	1	2	3
MIMAT0000416	hsa-miR-1-3p	RCC2	55920	ENSG00000179051	0	1	2	2	3
MIMAT0000416	hsa-miR-1-3p	RNF213	57674	ENSG00000173821	0	1	1	2	4
MIMAT0000416	hsa-miR-1-3p	RPRD2	23248	ENSG00000163125	0	1	1	2	3
MIMAT0000416	hsa-miR-1-3p	S100A16	140576	ENSG00000188643	0	1	1	2	4
MIMAT0000416	hsa-miR-1-3p	SEC61A1	29927	ENSG00000058262	0	1	1	2	3
MIMAT0000416	hsa-miR-1-3p	SEMA4D	10507	ENSG00000187764	0	1	1	2	3
MIMAT0000416	hsa-miR-1-3p	SLC25A22	79751	ENSG00000177542	0	2	2	2	3
MIMAT0000416	hsa-miR-1-3p	SMARCA2	6595	ENSG00000080503	0	1	1	2	3
MIMAT0000416	hsa-miR-1-3p	SMARCB1	6598	ENSG00000099956	0	1	1	2	6
MIMAT0000416	hsa-miR-1-3p	SMC4	10051	ENSG00000113810	0	1	1	2	3
MIMAT0000416	hsa-miR-1-3p	SOX9	6662	ENSG00000125398	0	1	1	2	3
MIMAT0000416	hsa-miR-1-3p	SREK1	140890	ENSG00000153914	0	1	1	2	3
MIMAT0000416	hsa-miR-1-3p	SRF	6722	ENSG00000112658	0	1	1	2	4
MIMAT0000416	hsa-miR-1-3p	SRSF7	6432	ENSG00000115875	0	1	2	2	3
MIMAT0000416	hsa-miR-1-3p	STX6	10228	ENSG00000135823	0	2	1	2	3
MIMAT0000416	hsa-miR-1-3p	SYNE2	23224	ENSG00000054654	0	1	1	2	3
MIMAT0000416	hsa-miR-1-3p	TFAM	7019	ENSG00000108064	0	1	1	2	3
MIMAT0000416	hsa-miR-1-3p	TOX4	9878	ENSG00000092203	0	1	2	2	3
MIMAT0000416	hsa-miR-1-3p	TRIM26	7726	ENSG00000137313	0	1	1	2	8
MIMAT0000416	hsa-miR-1-3p	UBR5	51366	ENSG00000104517	0	1	1	2	3
MIMAT0000416	hsa-miR-1-3p	UGGT1	56886	ENSG00000136731	0	1	1	2	4
MIMAT0000416	hsa-miR-1-3p	UGT8	7368	ENSG00000174607	0	1	1	2	3
MIMAT0000416	hsa-miR-1-3p	UTRN	7402	ENSG00000152818	0	1	2	2	3
MIMAT0000416	hsa-miR-1-3p	VEGFA	7422	ENSG00000112715	0	3	2	2	3
MIMAT0000416	hsa-miR-1-3p	WASF2	10163	ENSG00000158195	0	1	2	2	3
MIMAT0000416	hsa-miR-1-3p	WEE1	7465	ENSG00000166483	0	1	1	2	3
MIMAT0000416	hsa-miR-1-3p	XPOT	11260	ENSG00000184575	0	1	1	2	3
MIMAT0000416	hsa-miR-1-3p	ZBTB9	221504	ENSG00000213588	0	1	1	2	3
MIMAT0000416	hsa-miR-1-3p	ZCCHC3	85364	ENSG00000247315	0	2	1	2	3
MIMAT0000416	hsa-miR-1-3p	ZNF185	7739	ENSG00000147394	0	1	1	2	3
MIMAT0000416	hsa-miR-1-3p	ZNF207	7756	ENSG00000010244	0	1	2	2	4
MIMAT0000416	hsa-miR-1-3p	ZNF215	7762	ENSG00000149054	0	1	1	2	3
MIMAT0000462	hsa-miR-206	CCND2	894	ENSG00000118971	0	2	1	2	5
MIMAT0000462	hsa-miR-206	FSTL1	11167	ENSG00000163430	0	1	1	2	5
MIMAT0000462	hsa-miR-206	GPD2	2820	ENSG00000115159	0	1	1	2	3
MIMAT0000462	hsa-miR-206	PTMA	5757	ENSG00000187514	0	4	1	2	3
MIMAT0000462	hsa-miR-206	UTRN	7402	ENSG00000152818	0	1	1	2	3
MIMAT0000462	hsa-miR-206	VAMP2	6844	ENSG00000220205	0	1	2	2	3
MIMAT0000772	hsa-miR-345-5p	CDKN1A	1026	ENSG00000124762	0	1	1	2	4
MIMAT0000772	hsa-miR-345-5p	DAZAP2	9802	ENSG00000183283	0	3	1	2	3
MIMAT0000772	hsa-miR-345-5p	EIF1AX	1964	ENSG00000173674	0	1	1	2	4
MIMAT0000772	hsa-miR-345-5p	UHMK1	127933	ENSG00000152332	0	1	1	2	3
MIMAT0002175	hsa-miR-485-5p	CDKN1A	1026	ENSG00000124762	0	1	1	2	4
MIMAT0002175	hsa-miR-485-5p	GFPT1	2673	ENSG00000198380	0	1	1	2	4
MIMAT0002175	hsa-miR-485-5p	HJURP	55355	ENSG00000123485	0	1	1	2	3
MIMAT0002175	hsa-miR-485-5p	MAP7D1	55700	ENSG00000116871	0	2	1	2	3
MIMAT0002175	hsa-miR-485-5p	MEF2D	4209	ENSG00000116604	0	1	1	2	3
MIMAT0002175	hsa-miR-485-5p	MLEC	9761	ENSG00000110917	0	1	1	2	4
MIMAT0002175	hsa-miR-485-5p	PLEKHG2	64857	ENSG00000090924	0	1	1	2	3
MIMAT0002175	hsa-miR-485-5p	WNK1	65125	ENSG00000060237	0	1	1	2	4
MIMAT0002175	hsa-miR-485-5p	YIPF4	84272	ENSG00000119820	0	1	1	2	4
MIMAT0004761	hsa-miR-483-5p	ALCAM	214	ENSG00000170017	0	1	1	2	3
MIMAT0004761	hsa-miR-483-5p	MLXIP	22877	ENSG00000175727	0	1	1	2	3
MIMAT0004761	hsa-miR-483-5p	NFIX	4784	ENSG00000008441	0	1	1	2	3
MIMAT0004761	hsa-miR-483-5p	P4HB	5034	ENSG00000185624	0	1	1	2	3
MIMAT0015032	hsa-miR-3158-3p	GATAD2B	57459	ENSG00000143614	0	1	1	2	6

## Sheet: Suppl.TableS3
Supplemental Table S3. Gene ontology (Biological processes) of 247 genes targeted by 10 upregated miRNA in CTO
ID	Description	GeneRatio	BgRatio	pvalue	p.adjust	qvalue	geneID	Count
GO:1901987	regulation of cell cycle phase transition	27/236	456/18870	2.26193e-11	8.03891e-08	6.3096e-08	PTEN/APC/APPL1/ATP2B4/BCL2/BCL7A/BRCA1/CLOCK/DDX3X/DLG1/DTX3L/E2F1/KNL1/ZNF207/ACTB/ANKRD17/CCND1/CENPF/EIF4G1/MDC1/MRE11/RCC2/SMARCA2/SMARCB1/WEE1/CCND2/CDKN1A	27
GO:1901990	regulation of mitotic cell cycle phase transition	23/236	355/18870	1.28077e-10	1.34387e-07	1.05478e-07	PTEN/APC/APPL1/BCL2/BCL7A/BRCA1/DDX3X/DLG1/E2F1/KNL1/ZNF207/ACTB/ANKRD17/CCND1/CENPF/EIF4G1/MRE11/RCC2/SMARCA2/SMARCB1/WEE1/CCND2/CDKN1A	23
GO:1902806	regulation of cell cycle G1/S phase transition	18/236	209/18870	1.50352e-10	1.34387e-07	1.05478e-07	PTEN/APC/APPL1/ATP2B4/BCL2/BCL7A/DDX3X/DLG1/E2F1/ACTB/ANKRD17/CCND1/EIF4G1/SMARCA2/SMARCB1/WEE1/CCND2/CDKN1A	18
GO:2000045	regulation of G1/S transition of mitotic cell cycle	17/236	183/18870	1.51251e-10	1.34387e-07	1.05478e-07	PTEN/APC/APPL1/BCL2/BCL7A/DDX3X/DLG1/E2F1/ACTB/ANKRD17/CCND1/EIF4G1/SMARCA2/SMARCB1/WEE1/CCND2/CDKN1A	17
GO:0044843	cell cycle G1/S phase transition	19/236	279/18870	2.45822e-09	1.7473e-06	1.37143e-06	PTEN/APC/APPL1/ATP2B4/BCL2/BCL7A/DDX3X/DLG1/E2F1/MYC/ACTB/ANKRD17/CCND1/EIF4G1/SMARCA2/SMARCB1/WEE1/CCND2/CDKN1A	19
GO:0000082	G1/S transition of mitotic cell cycle	18/236	252/18870	3.09374e-09	1.83253e-06	1.43832e-06	PTEN/APC/APPL1/BCL2/BCL7A/DDX3X/DLG1/E2F1/MYC/ACTB/ANKRD17/CCND1/EIF4G1/SMARCA2/SMARCB1/WEE1/CCND2/CDKN1A	18
GO:0044772	mitotic cell cycle phase transition	24/236	470/18870	5.92356e-09	3.00748e-06	2.36052e-06	PTEN/APC/APPL1/BCL2/BCL7A/BRCA1/DDX3X/DLG1/E2F1/KNL1/MYC/ZNF207/ACTB/ANKRD17/CCND1/CENPF/EIF4G1/MRE11/RCC2/SMARCA2/SMARCB1/WEE1/CCND2/CDKN1A	24
GO:0034063	stress granule assembly	7/236	31/18870	8.9165e-08	3.96115e-05	3.10904e-05	CAPRIN1/DDX3X/FMR1/DDX6/G3BP1/G3BP2/DAZAP2	7
GO:1903076	regulation of protein localization to plasma membrane	11/236	108/18870	1.1024e-07	4.35324e-05	3.41679e-05	WNK1/RAB11FIP2/APPL1/ATP2B4/DLG1/PIK3R1/KIF5B/PRNP/ACTB/CLTC/ITGA3	11
GO:1904375	regulation of protein localization to cell periphery	12/236	137/18870	1.5523e-07	5.51687e-05	4.33009e-05	WNK1/RAB11FIP2/APPL1/ATP2B4/DLG1/PIK3R1/KIF5B/PRNP/ACTB/CLTC/EIF4G1/ITGA3	12
GO:0007160	cell-matrix adhesion	15/236	239/18870	3.56299e-07	0.000115117	9.03534e-05	JAG1/PTEN/BCL2/PIK3R1/TRPM7/UTRN/VEGFA/CD44/CTTN/ITGA3/LIMS1/NRP1/PHLDB2/RCC2/SRF	15
GO:1901988	negative regulation of cell cycle phase transition	16/236	277/18870	4.42218e-07	0.00013097	0.000102796	PTEN/APC/BCL2/BRCA1/CLOCK/DLG1/DTX3L/E2F1/KNL1/ZNF207/CCND1/CENPF/MDC1/MRE11/WEE1/CDKN1A	16
GO:0031589	cell-substrate adhesion	18/236	356/18870	5.91699e-07	0.000150806	0.000118365	JAG1/PTEN/AXL/BCL2/PIK3R1/TRPM7/UTRN/VEGFA/CD44/CRK/CTTN/ITGA3/LIMS1/NRP1/PHLDB2/RCC2/SRF/P4HB	18
GO:0097193	intrinsic apoptotic signaling pathway	17/236	319/18870	5.94059e-07	0.000150806	0.000118365	DDX5/BCL2/BRCA1/DAXX/DDX3X/E2F1/IVNS1ABP/MOAP1/MYC/PIK3R1/RPS7/TNFRSF10B/MSH6/PLAGL2/CD44/CDKN1A/P4HB	17
GO:0097191	extrinsic apoptotic signaling pathway	14/236	229/18870	1.20615e-06	0.000279447	0.000219333	PTEN/BCL2/BRCA1/DAXX/DDX3X/MKNK2/MOAP1/PHIP/PIK3R1/SGK3/TNFRSF10B/CTTN/NRP1/PPP2R1B	14
GO:0016049	cell growth	21/236	497/18870	1.25806e-06	0.000279447	0.000219333	BMPR2/ADNP/BCL2/BRCA1/DDX3X/RNF6/SGK3/SLC9A6/VEGFA/ALCAM/CLSTN1/CTTN/EIF4G1/EXOSC2/NRP1/SEMA4D/SMARCA2/SMARCB1/SOX9/SRF/CDKN1A	21
GO:0007059	chromosome segregation	19/236	424/18870	1.74698e-06	0.000365221	0.000286656	PTEN/ACTR2/APC/BCL7A/BRCA1/DDX3X/KNL1/TOP2A/ZNF207/ASPM/ACTB/CENPF/EHMT2/MRE11/RCC2/SMARCA2/SMARCB1/SMC4/HJURP	19
GO:1903900	regulation of viral life cycle	11/236	143/18870	1.88079e-06	0.000371351	0.000291467	AXL/DDX5/BCL2/DDX3X/FMR1/SRPK2/TOP2A/TRIM59/IFIT1/TRIM26/P4HB	11
GO:0098813	nuclear chromosome segregation	16/236	312/18870	2.11978e-06	0.00039651	0.000311214	PTEN/ACTR2/APC/BCL7A/KNL1/TOP2A/ZNF207/ASPM/ACTB/CENPF/EHMT2/MRE11/RCC2/SMARCA2/SMARCB1/SMC4	16
GO:0031400	negative regulation of protein modification process	19/236	437/18870	2.71882e-06	0.000474711	0.000372592	HIPK3/PDCD4/PTEN/WNK1/ADNP/APC/ATP2B4/BRCA1/DTX3L/GNAQ/IVNS1ABP/RPS7/SET/PRNP/EIF4G1/HDAC2/NXN/SEMA4D/CDKN1A	19
GO:0048675	axon extension	10/236	121/18870	2.91126e-06	0.000474711	0.000372592	BMPR2/ADNP/RNF6/SLC9A6/VEGFA/ALCAM/CTTN/NRP1/SEMA4D/SRF	10
GO:0010948	negative regulation of cell cycle process	16/236	320/18870	2.93856e-06	0.000474711	0.000372592	PTEN/APC/BCL2/BRCA1/CLOCK/DLG1/DTX3L/E2F1/KNL1/ZNF207/CCND1/CENPF/MDC1/MRE11/WEE1/CDKN1A	16
GO:0045930	negative regulation of mitotic cell cycle	14/236	248/18870	3.08161e-06	0.000476176	0.000373743	BTG2/PTEN/APC/BCL2/BRCA1/DLG1/KNL1/ZNF207/CCND1/CENPF/MDC1/MRE11/WEE1/CDKN1A	14
GO:1904377	positive regulation of protein localization to cell periphery	8/236	73/18870	3.5491e-06	0.000514302	0.000403666	RAB11FIP2/ATP2B4/DLG1/PIK3R1/KIF5B/PRNP/EIF4G1/ITGA3	8
GO:0034329	cell junction assembly	19/236	446/18870	3.65488e-06	0.000514302	0.000403666	PTEN/ADNP/APC/BCL2/DLG1/VEGFA/CLSTN1/ACTB/CAPZA1/CRK/CTTN/EIF4G1/LIMS1/NRP1/PHLDB2/RCC2/SEMA4D/SRF/UGT8	19
GO:0007409	axonogenesis	19/236	448/18870	3.89894e-06	0.000514302	0.000403666	BMPR2/PTEN/ADNP/BCL2/ENAH/IGF1R/PALLD/RNF6/SLC9A6/VEGFA/ALCAM/KIF5B/ACTB/CTTN/NOTCH2/NOTCH3/NRP1/SEMA4D/SRF	19
GO:0001952	regulation of cell-matrix adhesion	10/236	125/18870	3.90719e-06	0.000514302	0.000403666	JAG1/PTEN/BCL2/PIK3R1/UTRN/VEGFA/LIMS1/NRP1/PHLDB2/RCC2	10
GO:0010810	regulation of cell-substrate adhesion	13/236	220/18870	4.2411e-06	0.000538317	0.000422516	JAG1/PTEN/BCL2/PIK3R1/UTRN/VEGFA/CRK/ITGA3/LIMS1/NRP1/PHLDB2/RCC2/P4HB	13
GO:0150115	cell-substrate junction organization	9/236	102/18870	5.36376e-06	0.00064558	0.000506705	PTEN/BCL2/PIK3R1/VEGFA/CTTN/LIMS1/NRP1/PHLDB2/RCC2	9
GO:0001558	regulation of cell growth	18/236	417/18870	5.54024e-06	0.00064558	0.000506705	BMPR2/ADNP/BCL2/BRCA1/DDX3X/RNF6/SGK3/VEGFA/CLSTN1/CTTN/EIF4G1/EXOSC2/NRP1/SEMA4D/SMARCA2/SMARCB1/SRF/CDKN1A	18
GO:0000075	cell cycle checkpoint signaling	12/236	192/18870	5.63111e-06	0.00064558	0.000506705	APC/BRCA1/CLOCK/DTX3L/E2F1/KNL1/ZNF207/CCND1/CENPF/MDC1/MRE11/CDKN1A	12
GO:0051983	regulation of chromosome segregation	10/236	131/18870	5.95184e-06	0.000661026	0.000518828	APC/BCL7A/KNL1/ZNF207/ACTB/CENPF/RCC2/SMARCA2/SMARCB1/SMC4	10
GO:0030307	positive regulation of cell growth	11/236	163/18870	6.70192e-06	0.000706021	0.000554143	BMPR2/ADNP/BCL2/DDX3X/VEGFA/EIF4G1/EXOSC2/NRP1/SEMA4D/SMARCB1/SRF	11
GO:0099173	postsynapse organization	12/236	196/18870	6.95293e-06	0.000706021	0.000554143	PTEN/CAPRIN1/DLG1/IGF1R/PRNP/ABI2/ACTB/CRK/CTTN/ITGA3/NRP1/WASF2	12
GO:1901991	negative regulation of mitotic cell cycle phase transition	12/236	196/18870	6.95293e-06	0.000706021	0.000554143	PTEN/APC/BCL2/BRCA1/DLG1/KNL1/ZNF207/CCND1/CENPF/MRE11/WEE1/CDKN1A	12
GO:0050792	regulation of viral process	11/236	168/18870	8.94044e-06	0.000882621	0.000692754	AXL/DDX5/BCL2/DDX3X/FMR1/SRPK2/TOP2A/TRIM59/IFIT1/TRIM26/P4HB	11
GO:0002011	morphogenesis of an epithelial sheet	7/236	60/18870	9.62268e-06	0.000924297	0.000725465	JAG1/PTEN/LIN7C/CD44/NOTCH2/PHLDB2/SRF	7
GO:1990778	protein localization to cell periphery	16/236	353/18870	1.01735e-05	0.000951487	0.000746806	WNK1/LIN7C/RAB11FIP2/APPL1/ATP2B4/DLG1/PIK3R1/CLSTN1/KIF5B/PRNP/ACTB/CLTC/EIF4G1/GOLPH3/ITGA3/VAMP2	16
GO:1903078	positive regulation of protein localization to plasma membrane	7/236	61/18870	1.07554e-05	0.000980121	0.00076928	RAB11FIP2/ATP2B4/DLG1/PIK3R1/KIF5B/PRNP/ITGA3	7
GO:0048041	focal adhesion assembly	8/236	85/18870	1.11714e-05	0.000992578	0.000779058	PTEN/BCL2/VEGFA/CTTN/LIMS1/NRP1/PHLDB2/RCC2	8
GO:0008625	extrinsic apoptotic signaling pathway via death domain receptors	8/236	86/18870	1.21858e-05	0.0010563	0.000829075	PTEN/BCL2/BRCA1/DAXX/DDX3X/MOAP1/PIK3R1/TNFRSF10B	8
GO:0033044	regulation of chromosome organization	13/236	247/18870	1.47756e-05	0.00122617	0.0009624	APC/BCL7A/KNL1/MYC/TOP2A/ZNF207/ACTB/CENPF/HNRNPA1/MRE11/SMARCA2/SMARCB1/SMC4	13
GO:0048524	positive regulation of viral process	7/236	64/18870	1.48355e-05	0.00122617	0.0009624	AXL/DDX3X/FMR1/SRPK2/TOP2A/IFIT1/P4HB	7
GO:0045786	negative regulation of cell cycle	17/236	407/18870	1.55295e-05	0.00125436	0.000984523	BTG2/PTEN/APC/BCL2/BRCA1/CLOCK/DLG1/DTX3L/E2F1/KNL1/ZNF207/CCND1/CENPF/MDC1/MRE11/WEE1/CDKN1A	17
GO:0140694	non-membrane-bounded organelle assembly	17/236	408/18870	1.60265e-05	0.00126574	0.000993454	PTEN/WNK1/CNOT6/BRCA1/CAPRIN1/DDX3X/EIF1AX/FMR1/ZNF207/ASPM/CENPF/DDX6/G3BP1/G3BP2/RNF213/SRF/DAZAP2	17
GO:0060485	mesenchyme development	15/236	327/18870	1.68007e-05	0.00128966	0.00101223	BMPR2/JAG1/PDCD4/PTEN/DDX5/APC/BCL2/MDM4/MYC/RPS7/HDAC2/NRP1/PHLDB2/SEMA4D/SOX9	15
GO:0030071	regulation of mitotic metaphase/anaphase transition	8/236	90/18870	1.70552e-05	0.00128966	0.00101223	APC/BCL7A/KNL1/ZNF207/ACTB/CENPF/SMARCA2/SMARCB1	8
GO:1905475	regulation of protein localization to membrane	11/236	181/18870	1.80461e-05	0.00133617	0.00104873	WNK1/RAB11FIP2/APPL1/ATP2B4/DLG1/PIK3R1/KIF5B/PRNP/ACTB/CLTC/ITGA3	11
GO:0019827	stem cell population maintenance	11/236	183/18870	1.99939e-05	0.00142485	0.00111834	JAG1/BCL7A/MYC/NCOA3/ASPM/ACTB/DDX6/HDAC2/SMARCA2/SMARCB1/SOX9	11
GO:0030516	regulation of axon extension	8/236	92/18870	2.00458e-05	0.00142485	0.00111834	BMPR2/ADNP/RNF6/VEGFA/CTTN/NRP1/SEMA4D/SRF	8
GO:1902099	regulation of metaphase/anaphase transition of cell cycle	8/236	93/18870	2.16987e-05	0.0015121	0.00118682	APC/BCL7A/KNL1/ZNF207/ACTB/CENPF/SMARCA2/SMARCB1	8
GO:0150116	regulation of cell-substrate junction organization	7/236	68/18870	2.21909e-05	0.00151667	0.0011904	PTEN/PIK3R1/VEGFA/LIMS1/NRP1/PHLDB2/RCC2	7
GO:0007091	metaphase/anaphase transition of mitotic cell cycle	8/236	94/18870	2.34645e-05	0.00157345	0.00123498	APC/BCL7A/KNL1/ZNF207/ACTB/CENPF/SMARCA2/SMARCB1	8
GO:0008361	regulation of cell size	11/236	187/18870	2.44415e-05	0.00157936	0.00123962	BMPR2/PTEN/WNK1/ADNP/LARS1/RNF6/VEGFA/CTTN/NRP1/SEMA4D/SRF	11
GO:0098727	maintenance of cell number	11/236	187/18870	2.44415e-05	0.00157936	0.00123962	JAG1/BCL7A/MYC/NCOA3/ASPM/ACTB/DDX6/HDAC2/SMARCA2/SMARCB1/SOX9	11
GO:0007044	cell-substrate junction assembly	8/236	95/18870	2.53493e-05	0.00160877	0.0012627	PTEN/BCL2/VEGFA/CTTN/LIMS1/NRP1/PHLDB2/RCC2	8
GO:0042770	signal transduction in response to DNA damage	11/236	189/18870	2.69694e-05	0.00168157	0.00131983	DDX5/BRCA1/CLOCK/DTX3L/E2F1/MDM4/CCND1/CD44/MDC1/MRE11/CDKN1A	11
GO:0072006	nephron development	10/236	156/18870	2.75523e-05	0.00168829	0.00132511	JAG1/BCL2/DLG1/MYC/VEGFA/ITGA3/NOTCH2/NOTCH3/SEC61A1/SOX9	10
GO:0044784	metaphase/anaphase transition of cell cycle	8/236	97/18870	2.95009e-05	0.00177705	0.00139478	APC/BCL7A/KNL1/ZNF207/ACTB/CENPF/SMARCA2/SMARCB1	8
GO:1902459	positive regulation of stem cell population maintenance	6/236	49/18870	3.20293e-05	0.0018972	0.00148908	BCL7A/NCOA3/ACTB/HDAC2/SMARCA2/SMARCB1	6
GO:0003170	heart valve development	7/236	73/18870	3.53732e-05	0.00206093	0.00161759	BMPR2/JAG1/APC/MDM4/MATR3/NOTCH2/SOX9	7
GO:2000036	regulation of stem cell population maintenance	7/236	74/18870	3.86576e-05	0.00221596	0.00173927	BCL7A/MYC/NCOA3/ACTB/HDAC2/SMARCA2/SMARCB1	7
GO:0008630	intrinsic apoptotic signaling pathway in response to DNA damage	8/236	102/18870	4.2432e-05	0.00239371	0.00187878	BCL2/BRCA1/E2F1/MOAP1/PIK3R1/MSH6/CD44/CDKN1A	8
GO:0031346	positive regulation of cell projection organization	15/236	355/18870	4.34236e-05	0.00240054	0.00188414	BMPR2/ACTR2/ADNP/APC/CAPRIN1/FMR1/IGF1R/PIK3R1/VEGFA/ABI2/ITGA3/NRP1/SEMA4D/SRF/WASF2	15
GO:2001233	regulation of apoptotic signaling pathway	16/236	398/18870	4.3904e-05	0.00240054	0.00188414	PTEN/BCL2/BRCA1/DDX3X/IVNS1ABP/MYC/PHIP/RPS7/SGK3/PLAGL2/CD44/CTSC/CTTN/NRP1/PPP2R1B/P4HB	16
GO:0046685	response to arsenic-containing substance	5/236	32/18870	4.48282e-05	0.00241393	0.00189465	DAXX/DDX3X/MKNK2/HNRNPA1/CDKN1A	5
GO:0033045	regulation of sister chromatid segregation	8/236	104/18870	4.87839e-05	0.00258773	0.00203107	APC/BCL7A/KNL1/ZNF207/ACTB/CENPF/SMARCA2/SMARCB1	8
GO:0003205	cardiac chamber development	10/236	168/18870	5.18475e-05	0.0027098	0.00212687	BMPR2/JAG1/FRS2/IGF1R/MDM4/NSD2/MATR3/NOTCH2/NRP1/SRF	10
GO:0019058	viral life cycle	14/236	321/18870	5.56837e-05	0.00286811	0.00225113	AXL/DDX5/BCL2/DDX3X/FMR1/SRPK2/TOP2A/TRIM59/DDX6/IFIT1/NRP1/SMARCB1/TRIM26/P4HB	14
GO:1901873	regulation of post-translational protein modification	13/236	284/18870	6.30294e-05	0.00311798	0.00244725	PTEN/WNK1/BRCA1/DAXX/DDX3X/DTX3L/IVNS1ABP/PHF20/RPS7/SET/EHMT2/FBXO33/NXN	13
GO:0071243	cellular response to arsenic-containing substance	4/236	18/18870	6.35857e-05	0.00311798	0.00244725	DAXX/DDX3X/MKNK2/HNRNPA1	4
GO:0003279	cardiac septum development	8/236	108/18870	6.38804e-05	0.00311798	0.00244725	BMPR2/JAG1/FRS2/MDM4/NSD2/MATR3/NOTCH2/NRP1	8
GO:0097061	dendritic spine organization	7/236	80/18870	6.40441e-05	0.00311798	0.00244725	PTEN/CAPRIN1/IGF1R/PRNP/ABI2/CTTN/ITGA3	7
GO:0061387	regulation of extent of cell growth	8/236	109/18870	6.8207e-05	0.00327159	0.00256781	BMPR2/ADNP/RNF6/VEGFA/CTTN/NRP1/SEMA4D/SRF	8
GO:0032535	regulation of cellular component size	15/236	370/18870	6.93189e-05	0.00327159	0.00256781	BMPR2/PTEN/WNK1/ADNP/DLG1/LARS1/RAB22A/RNF6/VEGFA/CAPZA1/CTTN/NRP1/PLEKHG2/SEMA4D/SRF	15
GO:0051347	positive regulation of transferase activity	16/236	414/18870	6.99607e-05	0.00327159	0.00256781	PTEN/AXL/MMD/ATP2B4/DAXX/DDX3X/IGF1R/MYC/TNFRSF10B/VEGFA/PRNP/CCND1/MAP4K2/MRE11/CCND2/CDKN1A	16
GO:0120034	positive regulation of plasma membrane bounded cell projection assembly	8/236	110/18870	7.27744e-05	0.00335896	0.00263639	ACTR2/APC/FMR1/PIK3R1/ABI2/NRP1/SRF/WASF2	8
GO:0007093	mitotic cell cycle checkpoint signaling	9/236	142/18870	7.59324e-05	0.00345979	0.00271553	APC/BRCA1/KNL1/ZNF207/CCND1/CENPF/MDC1/MRE11/CDKN1A	9
GO:0072659	protein localization to plasma membrane	13/236	290/18870	7.78961e-05	0.00350434	0.00275049	WNK1/RAB11FIP2/APPL1/ATP2B4/DLG1/PIK3R1/KIF5B/PRNP/ACTB/CLTC/GOLPH3/ITGA3/VAMP2	13
GO:0007015	actin filament organization	17/236	464/18870	8.00779e-05	0.00355746	0.00279219	ARHGEF18/ACTR2/BCL2/DLG1/ENAH/MARCKS/PIK3R1/ABI2/CAPZA1/CTTN/HSP90B1/NRP1/PHLDB2/PLEKHG2/PLS3/SRF/WASF2	17
GO:0051960	regulation of nervous system development	17/236	466/18870	8.43779e-05	0.00370221	0.0029058	BMPR2/BTG2/PTEN/ADNP/CAPRIN1/DICER1/DLG1/RNF6/VEGFA/ASPM/CLSTN1/CERS2/CTSC/HDAC2/NRP1/SEMA4D/SRF	17
GO:0072332	intrinsic apoptotic signaling pathway by p53 class mediator	7/236	84/18870	8.75339e-05	0.00377915	0.00296619	DDX5/BCL2/E2F1/MYC/RPS7/CD44/CDKN1A	7
GO:1990138	neuron projection extension	10/236	179/18870	8.82581e-05	0.00377915	0.00296619	BMPR2/ADNP/RNF6/SLC9A6/VEGFA/ALCAM/CTTN/NRP1/SEMA4D/SRF	10
GO:0003230	cardiac atrium development	5/236	37/18870	9.22197e-05	0.00385587	0.00302641	BMPR2/IGF1R/MDM4/NSD2/NOTCH2	5
GO:0045773	positive regulation of axon extension	5/236	37/18870	9.22197e-05	0.00385587	0.00302641	BMPR2/ADNP/VEGFA/NRP1/SRF	5
GO:0033674	positive regulation of kinase activity	14/236	337/18870	9.35468e-05	0.00386588	0.00303426	AXL/MMD/ATP2B4/DAXX/DDX3X/IGF1R/TNFRSF10B/VEGFA/PRNP/CCND1/MAP4K2/MRE11/CCND2/CDKN1A	14
GO:0030111	regulation of Wnt signaling pathway	14/236	338/18870	9.65214e-05	0.00394295	0.00309476	WNK1/ADNP/APC/DDX3X/GNAQ/SPIN1/UBR5/ZRANB1/ASPM/G3BP1/ITGA3/NXN/RNF213/SOX9	14
GO:0070918	regulatory ncRNA processing	7/236	86/18870	0.000101671	0.00405997	0.0031866	DDX5/AGO2/DDX3X/DICER1/TSNAX/AGO1/EXOSC2	7
GO:2000134	negative regulation of G1/S transition of mitotic cell cycle	7/236	86/18870	0.000101671	0.00405997	0.0031866	PTEN/APC/BCL2/DLG1/CCND1/WEE1/CDKN1A	7
GO:0007616	long-term memory	5/236	38/18870	0.000105118	0.00406075	0.00318721	CPEB3/PRNP/EHMT2/SRF/CCND2	5
GO:0048846	axon extension involved in axon guidance	5/236	38/18870	0.000105118	0.00406075	0.00318721	BMPR2/VEGFA/ALCAM/NRP1/SEMA4D	5
GO:1902284	neuron projection extension involved in neuron projection guidance	5/236	38/18870	0.000105118	0.00406075	0.00318721	BMPR2/VEGFA/ALCAM/NRP1/SEMA4D	5
GO:0043086	negative regulation of catalytic activity	17/236	480/18870	0.000120607	0.004609	0.00361752	HIPK3/PDCD4/PTEN/WNK1/CAND1/APC/ATP2B4/DDX3X/DTX3L/GNAQ/RPS7/VEGFA/CD44/IFIT1/RCC2/SEMA4D/CDKN1A	17
GO:0003007	heart morphogenesis	12/236	264/18870	0.000128788	0.00486131	0.00381556	BMPR2/JAG1/PDCD4/APC/MDM4/MIB1/NSD2/VEGFA/NOTCH2/NRP1/SOX9/SRF	12
GO:0050808	synapse organization	17/236	483/18870	0.000129945	0.00486131	0.00381556	PTEN/ADNP/APPL1/CAPRIN1/DLG1/IGF1R/CLSTN1/PRNP/ABI2/ACTB/CRK/CTTN/EIF4G1/ITGA3/NRP1/SEMA4D/WASF2	17
GO:0051893	regulation of focal adhesion assembly	6/236	63/18870	0.000134523	0.00489683	0.00384344	PTEN/VEGFA/LIMS1/NRP1/PHLDB2/RCC2	6
GO:0090109	regulation of cell-substrate junction assembly	6/236	63/18870	0.000134523	0.00489683	0.00384344	PTEN/VEGFA/LIMS1/NRP1/PHLDB2/RCC2	6
GO:0001953	negative regulation of cell-matrix adhesion	5/236	40/18870	0.000135028	0.00489683	0.00384344	JAG1/PTEN/PIK3R1/PHLDB2/RCC2	5
GO:0006302	double-strand break repair	13/236	307/18870	0.000137653	0.00494159	0.00387857	ACTR2/BCL7A/BRCA1/DTX3L/KLHL15/NSD2/ACTB/MCM3/MCM6/MMS22L/MRE11/SMARCA2/SMARCB1	13
GO:0097581	lamellipodium organization	7/236	91/18870	0.000145277	0.00504265	0.00395789	ACTR2/PIK3R1/ABI2/CD44/CTTN/GOLPH3/WASF2	7
GO:0106027	neuron projection organization	7/236	91/18870	0.000145277	0.00504265	0.00395789	PTEN/CAPRIN1/IGF1R/PRNP/ABI2/CTTN/ITGA3	7
GO:0007163	establishment or maintenance of cell polarity	11/236	228/18870	0.000146143	0.00504265	0.00395789	LIN7C/RAB11FIP2/ACTR2/DLG1/IGF1R/SLC9A6/ACTB/CRK/GOLPH3/PHLDB2/WEE1	11
GO:0097062	dendritic spine maintenance	4/236	22/18870	0.000146143	0.00504265	0.00395789	IGF1R/PRNP/CTTN/ITGA3	4
GO:0010720	positive regulation of cell development	16/236	444/18870	0.000157	0.00536518	0.00421104	BMPR2/AXL/ADNP/BCL2/CAPRIN1/DICER1/VEGFA/ASPM/ACTB/HDAC2/NOTCH2/NRP1/SEMA4D/SMARCA2/SMARCB1/SRF	16
GO:2001236	regulation of extrinsic apoptotic signaling pathway	9/236	158/18870	0.000171591	0.00576328	0.0045235	PTEN/BCL2/BRCA1/DDX3X/PHIP/SGK3/CTTN/NRP1/PPP2R1B	9
GO:0001822	kidney development	13/236	314/18870	0.000171893	0.00576328	0.0045235	JAG1/BCL2/DLG1/MYC/VEGFA/CENPF/FBN1/ITGA3/NOTCH2/NOTCH3/NRP1/SEC61A1/SOX9	13
GO:0003283	atrial septum development	4/236	23/18870	0.000175181	0.00581864	0.00456695	BMPR2/MDM4/NSD2/NOTCH2	4
GO:0000077	DNA damage checkpoint signaling	8/236	126/18870	0.000188043	0.00618802	0.00485687	BRCA1/CLOCK/DTX3L/E2F1/CCND1/MDC1/MRE11/CDKN1A	8
GO:1902807	negative regulation of cell cycle G1/S phase transition	7/236	95/18870	0.000190138	0.00619954	0.00486592	PTEN/APC/BCL2/DLG1/CCND1/WEE1/CDKN1A	7
GO:0051017	actin filament bundle assembly	9/236	161/18870	0.000197654	0.00638603	0.00501229	ARHGEF18/MARCKS/PIK3R1/HSP90B1/NRP1/PHLDB2/PLS3/SRF/WASF2	9
GO:0000956	nuclear-transcribed mRNA catabolic process	8/236	128/18870	0.000209545	0.00670922	0.00526596	BTG2/CNOT6/DDX5/AGO2/CAPRIN1/CPEB3/AGO1/EXOSC2	8
GO:1901874	negative regulation of post-translational protein modification	7/236	97/18870	0.000216431	0.0068054	0.00534144	WNK1/BRCA1/DTX3L/IVNS1ABP/RPS7/SET/NXN	7
GO:0070922	RISC complex assembly	3/236	10/18870	0.000217216	0.0068054	0.00534144	AGO2/DICER1/AGO1	3
GO:0031396	regulation of protein ubiquitination	10/236	200/18870	0.000219057	0.0068054	0.00534144	PTEN/WNK1/BRCA1/DAXX/DDX3X/DTX3L/IVNS1ABP/RPS7/FBXO33/NXN	10
GO:0048588	developmental cell growth	11/236	239/18870	0.000220209	0.0068054	0.00534144	BMPR2/ADNP/RNF6/SLC9A6/VEGFA/ALCAM/CTTN/NRP1/SEMA4D/SOX9/SRF	11
GO:0000288	nuclear-transcribed mRNA catabolic process, deadenylation-dependent decay	6/236	69/18870	0.000223001	0.00683228	0.00536254	BTG2/CNOT6/AGO2/CAPRIN1/CPEB3/EXOSC2	6
GO:0016055	Wnt signaling pathway	16/236	459/18870	0.000228474	0.00694013	0.00544719	PTEN/WNK1/ADNP/APC/DDX3X/GNAQ/SPIN1/UBR5/ZRANB1/ASPM/CCND1/G3BP1/ITGA3/NXN/RNF213/SOX9	16
GO:0072001	renal system development	13/236	324/18870	0.00023338	0.00702909	0.00551702	JAG1/BCL2/DLG1/MYC/VEGFA/CENPF/FBN1/ITGA3/NOTCH2/NOTCH3/NRP1/SEC61A1/SOX9	13
GO:0061572	actin filament bundle organization	9/236	165/18870	0.000237455	0.00709173	0.00556618	ARHGEF18/MARCKS/PIK3R1/HSP90B1/NRP1/PHLDB2/PLS3/SRF/WASF2	9
GO:0198738	cell-cell signaling by wnt	16/236	461/18870	0.000239867	0.00710408	0.00557587	PTEN/WNK1/ADNP/APC/DDX3X/GNAQ/SPIN1/UBR5/ZRANB1/ASPM/CCND1/G3BP1/ITGA3/NXN/RNF213/SOX9	16
GO:0019079	viral genome replication	8/236	131/18870	0.000245549	0.00713538	0.00560043	DDX5/BCL2/DDX3X/FMR1/SRPK2/TOP2A/IFIT1/SMARCB1	8
GO:2001237	negative regulation of extrinsic apoptotic signaling pathway	7/236	99/18870	0.00024558	0.00713538	0.00560043	BCL2/BRCA1/DDX3X/PHIP/SGK3/CTTN/NRP1	7
GO:0120032	regulation of plasma membrane bounded cell projection assembly	10/236	203/18870	0.000246947	0.00713538	0.00560043	ACTR2/APC/FMR1/PIK3R1/SYNE2/ABI2/NRP1/RCC2/SRF/WASF2	10
GO:0034446	substrate adhesion-dependent cell spreading	7/236	100/18870	0.000261296	0.00736446	0.00578024	AXL/PIK3R1/CRK/LIMS1/NRP1/RCC2/P4HB	7
GO:0072080	nephron tubule development	7/236	100/18870	0.000261296	0.00736446	0.00578024	JAG1/BCL2/DLG1/MYC/VEGFA/NOTCH2/SOX9	7
GO:0071900	regulation of protein serine/threonine kinase activity	12/236	285/18870	0.000261407	0.00736446	0.00578024	HIPK3/PDCD4/PTEN/APC/ATP2B4/DDX3X/VEGFA/ACTB/CCND1/MAP4K2/CCND2/CDKN1A	12
GO:0060560	developmental growth involved in morphogenesis	11/236	244/18870	0.000263164	0.00736446	0.00578024	BMPR2/ADNP/RNF6/SLC9A6/VEGFA/ALCAM/CTTN/NRP1/SEMA4D/SOX9/SRF	11
GO:0060491	regulation of cell projection assembly	10/236	205/18870	0.000267147	0.00741751	0.00582188	ACTR2/APC/FMR1/PIK3R1/SYNE2/ABI2/NRP1/RCC2/SRF/WASF2	10
GO:0043954	cellular component maintenance	6/236	72/18870	0.000281733	0.00776184	0.00609214	APPL1/DLG1/IGF1R/PRNP/CTTN/ITGA3	6
GO:0045926	negative regulation of growth	11/236	247/18870	0.000292184	0.00795386	0.00624285	BMPR2/PTEN/BCL2/BRCA1/DDX3X/RNF6/WWC2/NRP1/SEMA4D/SMARCA2/CDKN1A	11
GO:0035196	miRNA processing	5/236	47/18870	0.000293178	0.00795386	0.00624285	DDX5/AGO2/DDX3X/DICER1/AGO1	5
GO:1901984	negative regulation of protein acetylation	3/236	11/18870	0.000295917	0.00796733	0.00625342	BRCA1/SET/HDAC2	3
GO:0031570	DNA integrity checkpoint signaling	8/236	135/18870	0.000301286	0.00805089	0.00631901	BRCA1/CLOCK/DTX3L/E2F1/CCND1/MDC1/MRE11/CDKN1A	8
GO:0045665	negative regulation of neuron differentiation	6/236	73/18870	0.000303795	0.00805736	0.00632408	JAG1/MIB1/ASPM/DDX6/NOTCH3/SOX9	6
GO:0071214	cellular response to abiotic stimulus	13/236	334/18870	0.000312826	0.00817487	0.00641632	PTEN/WNK1/BRCA1/CLOCK/DDX3X/IGF1R/MYC/NFAT5/PIK3R1/TNFRSF10B/SOX9/CCND2/CDKN1A	13
GO:0104004	cellular response to environmental stimulus	13/236	334/18870	0.000312826	0.00817487	0.00641632	PTEN/WNK1/BRCA1/CLOCK/DDX3X/IGF1R/MYC/NFAT5/PIK3R1/TNFRSF10B/SOX9/CCND2/CDKN1A	13
GO:0061326	renal tubule development	7/236	104/18870	0.00033245	0.00856179	0.00672	JAG1/BCL2/DLG1/MYC/VEGFA/NOTCH2/SOX9	7
GO:1905477	positive regulation of protein localization to membrane	7/236	104/18870	0.00033245	0.00856179	0.00672	RAB11FIP2/ATP2B4/DLG1/PIK3R1/KIF5B/PRNP/ITGA3	7
GO:1903829	positive regulation of protein localization	16/236	476/18870	0.000342193	0.00874932	0.00686719	RAB11FIP2/APC/ATP2B4/DLG1/DTX3L/PFKFB2/PIK3R1/SAR1A/UBR5/KIF5B/PRNP/ANP32B/EIF4G1/GOLPH3/ITGA3/VAMP2	16
GO:0018105	peptidyl-serine phosphorylation	12/236	295/18870	0.000357369	0.00907207	0.00712052	HIPK3/PTEN/WNK1/UHMK1/ATP2B4/BCL2/MKNK2/SGK3/SRPK2/VEGFA/CD44/EIF4G1	12
GO:1901888	regulation of cell junction assembly	10/236	213/18870	0.000362336	0.00913292	0.00716827	PTEN/ADNP/VEGFA/CLSTN1/EIF4G1/LIMS1/NRP1/PHLDB2/RCC2/SEMA4D	10
GO:0051145	smooth muscle cell differentiation	6/236	76/18870	0.0003782	0.00946565	0.00742943	PDCD4/SGCB/VEGFA/ANKRD17/SOX9/SRF	6
GO:0010592	positive regulation of lamellipodium assembly	4/236	28/18870	0.00038568	0.0095188	0.00747114	ACTR2/PIK3R1/ABI2/WASF2	4
GO:2000819	regulation of nucleotide-excision repair	4/236	28/18870	0.00038568	0.0095188	0.00747114	BCL7A/ACTB/SMARCA2/SMARCB1	4
GO:0045927	positive regulation of growth	11/236	256/18870	0.000395937	0.00970456	0.00761695	BMPR2/ADNP/BCL2/DDX3X/VEGFA/EIF4G1/EXOSC2/NRP1/SEMA4D/SMARCB1/SRF	11
GO:0043010	camera-type eye development	13/236	344/18870	0.000414295	0.010085	0.00791552	BMPR2/JAG1/ATP2B4/DLG1/FRS2/VEGFA/ABI2/FBN1/HDAC2/NOTCH2/NRP1/SOX9/SRF	13
GO:0050767	regulation of neurogenesis	14/236	390/18870	0.000419256	0.0101363	0.00795581	BMPR2/BTG2/PTEN/ADNP/CAPRIN1/DICER1/RNF6/VEGFA/ASPM/CERS2/HDAC2/NRP1/SEMA4D/SRF	14
GO:0034249	negative regulation of amide metabolic process	13/236	345/18870	0.000425829	0.0102256	0.00802594	BTG2/CNOT6/TRIM2/AGO2/CAPRIN1/CPEB3/DDX3X/FMR1/PRNP/AGO1/DDX6/EIF4G1/EXOSC2	13
GO:0001654	eye development	14/236	391/18870	0.000430077	0.0102583	0.0080516	BMPR2/JAG1/ATP2B4/BCL2/DLG1/FRS2/VEGFA/ABI2/FBN1/HDAC2/NOTCH2/NRP1/SOX9/SRF	14
GO:0050772	positive regulation of axonogenesis	6/236	78/18870	0.000435225	0.0103003	0.00808457	BMPR2/ADNP/VEGFA/NRP1/SEMA4D/SRF	6
GO:0071496	cellular response to external stimulus	13/236	346/18870	0.000437634	0.0103003	0.00808457	BMPR2/AXL/ADNP/BCL2/IGF1R/LARS1/TNFRSF10B/EHMT2/EIF4G1/HNRNPA1/SOX9/SRF/CDKN1A	13
GO:0032508	DNA duplex unwinding	6/236	79/18870	0.000466143	0.0108598	0.00852365	DDX3X/TOP2A/G3BP1/MCM3/MCM6/MRE11	6
GO:0045445	myoblast differentiation	7/236	110/18870	0.000467514	0.0108598	0.00852365	JAG1/DDX5/ACTB/SMARCA2/SMARCB1/SOX9/SRF	7
GO:0003197	endocardial cushion development	5/236	52/18870	0.000472185	0.0108892	0.00854675	BMPR2/JAG1/APC/MDM4/SOX9	5
GO:0150063	visual system development	14/236	395/18870	0.00047578	0.0108892	0.00854675	BMPR2/JAG1/ATP2B4/BCL2/DLG1/FRS2/VEGFA/ABI2/FBN1/HDAC2/NOTCH2/NRP1/SOX9/SRF	14
GO:0048762	mesenchymal cell differentiation	11/236	262/18870	0.000481037	0.0108892	0.00854675	JAG1/PDCD4/PTEN/DDX5/BCL2/RPS7/HDAC2/NRP1/PHLDB2/SEMA4D/SOX9	11
GO:0051098	regulation of binding	11/236	262/18870	0.000481037	0.0108892	0.00854675	DTX3L/E2F1/FMR1/ACTB/CRK/EIF4G1/IFIT1/NRP1/CDKN1A/DAZAP2/HJURP	11
GO:0060213	positive regulation of nuclear-transcribed mRNA poly(A) tail shortening	3/236	13/18870	0.000503511	0.0113258	0.00888944	BTG2/AGO2/CPEB3	3
GO:1902743	regulation of lamellipodium organization	5/236	53/18870	0.000516117	0.0115363	0.00905468	ACTR2/PIK3R1/ABI2/CD44/WASF2	5
GO:0018209	peptidyl-serine modification	12/236	308/18870	0.000525357	0.0116695	0.00915918	HIPK3/PTEN/WNK1/UHMK1/ATP2B4/BCL2/MKNK2/SGK3/SRPK2/VEGFA/CD44/EIF4G1	12
GO:0048880	sensory system development	14/236	401/18870	0.000552072	0.0121867	0.00956516	BMPR2/JAG1/ATP2B4/BCL2/DLG1/FRS2/VEGFA/ABI2/FBN1/HDAC2/NOTCH2/NRP1/SOX9/SRF	14
GO:0000819	sister chromatid segregation	10/236	225/18870	0.000556985	0.0122193	0.00959071	APC/BCL7A/KNL1/TOP2A/ZNF207/ACTB/CENPF/SMARCA2/SMARCB1/SMC4	10
GO:0000079	regulation of cyclin-dependent protein serine/threonine kinase activity	6/236	82/18870	0.000569258	0.0123221	0.00967137	PTEN/APC/ACTB/CCND1/CCND2/CDKN1A	6
GO:0045070	positive regulation of viral genome replication	4/236	31/18870	0.000575538	0.0123221	0.00967137	DDX3X/SRPK2/TOP2A/IFIT1	4
GO:0051491	positive regulation of filopodium assembly	4/236	31/18870	0.000575538	0.0123221	0.00967137	FMR1/PIK3R1/NRP1/SRF	4
GO:0150117	positive regulation of cell-substrate junction organization	4/236	31/18870	0.000575538	0.0123221	0.00967137	PIK3R1/VEGFA/LIMS1/NRP1	4
GO:0061138	morphogenesis of a branching epithelium	9/236	187/18870	0.000593861	0.0126382	0.00991951	BCL2/BTBD7/DLG1/FRS2/MYC/VEGFA/NRP1/SOX9/SRF	9
GO:0010975	regulation of neuron projection development	15/236	453/18870	0.000610222	0.0129091	0.0101321	BMPR2/PTEN/ADNP/CAPRIN1/IGF1R/RNF6/VEGFA/ABI2/CERS2/CRK/HDAC2/ITGA3/NRP1/SEMA4D/SRF	15
GO:0071696	ectodermal placode development	3/236	14/18870	0.000634932	0.0133524	0.01048	FRS2/HDAC2/NRP1	3
GO:0030308	negative regulation of cell growth	9/236	189/18870	0.000641003	0.0134007	0.010518	BMPR2/BCL2/BRCA1/DDX3X/RNF6/NRP1/SEMA4D/SMARCA2/CDKN1A	9
GO:0051642	centrosome localization	4/236	32/18870	0.000651353	0.0134588	0.0105636	DLG1/SYNE2/ASPM/KIF5B	4
GO:0061842	microtubule organizing center localization	4/236	32/18870	0.000651353	0.0134588	0.0105636	DLG1/SYNE2/ASPM/KIF5B	4
GO:1903311	regulation of mRNA metabolic process	13/236	362/18870	0.000667892	0.0137207	0.0107692	BTG2/CNOT6/DDX5/AGO2/CAPRIN1/CPEB3/E2F1/FMR1/SRPK2/TENT5A/EXOSC2/HNRNPA1/SRSF7	13
GO:0017148	negative regulation of translation	12/236	317/18870	0.000677074	0.0137622	0.0108017	BTG2/CNOT6/TRIM2/AGO2/CAPRIN1/CPEB3/DDX3X/FMR1/AGO1/DDX6/EIF4G1/EXOSC2	12
GO:0010639	negative regulation of organelle organization	13/236	363/18870	0.000685161	0.0137622	0.0108017	ARHGEF18/APC/BRCA1/KNL1/PIK3R1/TOP2A/ZNF207/CAPZA1/CENPF/EHMT2/HNRNPA1/PHLDB2/WASF2	13
GO:0032392	DNA geometric change	6/236	85/18870	0.000689271	0.0137622	0.0108017	DDX3X/TOP2A/G3BP1/MCM3/MCM6/MRE11	6
GO:0045069	regulation of viral genome replication	6/236	85/18870	0.000689271	0.0137622	0.0108017	DDX5/BCL2/DDX3X/SRPK2/TOP2A/IFIT1	6
GO:1904029	regulation of cyclin-dependent protein kinase activity	6/236	85/18870	0.000689271	0.0137622	0.0108017	PTEN/APC/ACTB/CCND1/CCND2/CDKN1A	6
GO:0043523	regulation of neuron apoptotic process	10/236	232/18870	0.000705924	0.0140159	0.0110009	BTG2/AXL/TRIM2/ADNP/BCL2/SET/SRPK2/PRNP/CCND1/NRP1	10
GO:0060998	regulation of dendritic spine development	5/236	57/18870	0.000723179	0.0142484	0.0111833	PTEN/CAPRIN1/CPEB3/FMR1/HDAC2	5
GO:0007411	axon guidance	10/236	233/18870	0.000729659	0.0142484	0.0111833	BMPR2/ENAH/PALLD/VEGFA/ALCAM/KIF5B/NOTCH2/NOTCH3/NRP1/SEMA4D	10
GO:0097485	neuron projection guidance	10/236	233/18870	0.000729659	0.0142484	0.0111833	BMPR2/ENAH/PALLD/VEGFA/ALCAM/KIF5B/NOTCH2/NOTCH3/NRP1/SEMA4D	10
GO:0051497	negative regulation of stress fiber assembly	4/236	33/18870	0.000733981	0.0142545	0.0111881	ARHGEF18/PIK3R1/PHLDB2/WASF2	4
GO:0051402	neuron apoptotic process	11/236	278/18870	0.000785753	0.0149524	0.0117359	BTG2/AXL/TRIM2/ADNP/BCL2/DAXX/SET/SRPK2/PRNP/CCND1/NRP1	11
GO:0060211	regulation of nuclear-transcribed mRNA poly(A) tail shortening	3/236	15/18870	0.000786361	0.0149524	0.0117359	BTG2/AGO2/CPEB3	3
GO:0060413	atrial septum morphogenesis	3/236	15/18870	0.000786361	0.0149524	0.0117359	BMPR2/NSD2/NOTCH2	3
GO:0072009	nephron epithelium development	7/236	120/18870	0.000786749	0.0149524	0.0117359	JAG1/BCL2/DLG1/MYC/VEGFA/NOTCH2/SOX9	7
GO:0050770	regulation of axonogenesis	8/236	157/18870	0.000822067	0.0154085	0.0120939	BMPR2/PTEN/ADNP/RNF6/VEGFA/NRP1/SEMA4D/SRF	8
GO:0000289	nuclear-transcribed mRNA poly(A) tail shortening	4/236	34/18870	0.000823753	0.0154085	0.0120939	BTG2/CNOT6/AGO2/CPEB3	4
GO:0048841	regulation of axon extension involved in axon guidance	4/236	34/18870	0.000823753	0.0154085	0.0120939	BMPR2/VEGFA/NRP1/SEMA4D	4
GO:0031668	cellular response to extracellular stimulus	11/236	281/18870	0.000857759	0.0159606	0.0125272	BMPR2/AXL/ADNP/BCL2/IGF1R/LARS1/EHMT2/EIF4G1/HNRNPA1/SRF/CDKN1A	11
GO:0045860	positive regulation of protein kinase activity	11/236	282/18870	0.000882944	0.0163437	0.0128279	MMD/ATP2B4/DAXX/DDX3X/TNFRSF10B/VEGFA/PRNP/CCND1/MAP4K2/CCND2/CDKN1A	11
GO:0045664	regulation of neuron differentiation	9/236	198/18870	0.000892596	0.0164257	0.0128923	JAG1/MMD/BCL2/MIB1/ASPM/DDX6/EIF4G1/NOTCH3/SOX9	9
GO:0007613	memory	7/236	123/18870	0.000910212	0.0164257	0.0128923	ADNP/CPEB3/PRNP/EHMT2/ITGA3/SRF/CCND2	7
GO:0010811	positive regulation of cell-substrate adhesion	7/236	123/18870	0.000910212	0.0164257	0.0128923	UTRN/VEGFA/CRK/ITGA3/LIMS1/NRP1/P4HB	7
GO:0021761	limbic system development	7/236	123/18870	0.000910212	0.0164257	0.0128923	BTG2/PTEN/ATP2B4/IGF1R/CRK/NRP1/SRF	7
GO:0048638	regulation of developmental growth	12/236	328/18870	0.000910848	0.0164257	0.0128923	BMPR2/PTEN/ADNP/BCL2/RNF6/VEGFA/WWC2/CTTN/NRP1/SEMA4D/SRF/CDKN1A	12
GO:0001658	branching involved in ureteric bud morphogenesis	5/236	60/18870	0.000915108	0.0164257	0.0128923	BCL2/DLG1/MYC/VEGFA/SOX9	5
GO:1902253	regulation of intrinsic apoptotic signaling pathway by p53 class mediator	4/236	35/18870	0.000921	0.0164484	0.0129101	BCL2/MYC/RPS7/CD44	4
GO:0051895	negative regulation of focal adhesion assembly	3/236	16/18870	0.000958929	0.0168046	0.0131896	PTEN/PHLDB2/RCC2	3
GO:0150118	negative regulation of cell-substrate junction organization	3/236	16/18870	0.000958929	0.0168046	0.0131896	PTEN/PHLDB2/RCC2	3
GO:0006913	nucleocytoplasmic transport	12/236	330/18870	0.000959855	0.0168046	0.0131896	WNK1/UHMK1/ANP32A/APPL1/FMR1/PIK3R1/PTPN14/UBR5/ANP32B/HNRNPA1/XPOT/CDKN1A	12
GO:0051169	nuclear transport	12/236	330/18870	0.000959855	0.0168046	0.0131896	WNK1/UHMK1/ANP32A/APPL1/FMR1/PIK3R1/PTPN14/UBR5/ANP32B/HNRNPA1/XPOT/CDKN1A	12
GO:0050769	positive regulation of neurogenesis	10/236	242/18870	0.000974397	0.0169514	0.0133049	BMPR2/ADNP/CAPRIN1/DICER1/VEGFA/ASPM/HDAC2/NRP1/SEMA4D/SRF	10
GO:0003179	heart valve morphogenesis	5/236	61/18870	0.000986792	0.0169514	0.0133049	BMPR2/JAG1/MDM4/NOTCH2/SOX9	5
GO:1900024	regulation of substrate adhesion-dependent cell spreading	5/236	61/18870	0.000986792	0.0169514	0.0133049	CRK/LIMS1/NRP1/RCC2/P4HB	5
GO:0045132	meiotic chromosome segregation	6/236	91/18870	0.000987322	0.0169514	0.0133049	PTEN/ACTR2/ASPM/EHMT2/MRE11/SMC4	6
GO:1903320	regulation of protein modification by small protein conjugation or removal	10/236	243/18870	0.00100531	0.0171318	0.0134465	PTEN/WNK1/BRCA1/DAXX/DDX3X/DTX3L/IVNS1ABP/RPS7/FBXO33/NXN	10
GO:0048592	eye morphogenesis	8/236	162/18870	0.00100747	0.0171318	0.0134465	JAG1/BCL2/FRS2/VEGFA/ABI2/FBN1/NOTCH2/SOX9	8
GO:0010721	negative regulation of cell development	11/236	287/18870	0.00101824	0.0172009	0.0135007	BTG2/PTEN/DICER1/MYC/PIK3R1/RNF6/VEGFA/CERS2/FBN1/NRP1/SEMA4D	11
GO:0032232	negative regulation of actin filament bundle assembly	4/236	36/18870	0.00102605	0.0172009	0.0135007	ARHGEF18/PIK3R1/PHLDB2/WASF2	4
GO:1902745	positive regulation of lamellipodium organization	4/236	36/18870	0.00102605	0.0172009	0.0135007	ACTR2/PIK3R1/ABI2/WASF2	4
GO:0071103	DNA conformation change	6/236	92/18870	0.00104535	0.0174421	0.01369	DDX3X/TOP2A/G3BP1/MCM3/MCM6/MRE11	6
GO:0001763	morphogenesis of a branching structure	9/236	203/18870	0.00106382	0.0176674	0.0138669	BCL2/BTBD7/DLG1/FRS2/MYC/VEGFA/NRP1/SOX9/SRF	9
GO:0051962	positive regulation of nervous system development	11/236	290/18870	0.00110734	0.0183046	0.014367	BMPR2/ADNP/CAPRIN1/DICER1/VEGFA/ASPM/CLSTN1/HDAC2/NRP1/SEMA4D/SRF	11
GO:0016032	viral process	14/236	432/18870	0.00113319	0.0186452	0.0146343	AXL/DDX5/BCL2/DDX3X/FMR1/SRPK2/TOP2A/TRIM59/DDX6/IFIT1/NRP1/SMARCB1/TRIM26/P4HB	14
GO:0031054	pre-miRNA processing	3/236	17/18870	0.00115371	0.0188884	0.0148252	AGO2/DICER1/AGO1	3
GO:0009791	post-embryonic development	6/236	94/18870	0.00116923	0.0188884	0.0148252	AGO2/BCL2/PLEKHA1/VEGFA/PLAGL2/FBN1	6
GO:0021766	hippocampus development	6/236	94/18870	0.00116923	0.0188884	0.0148252	BTG2/PTEN/ATP2B4/IGF1R/CRK/SRF	6
GO:2001251	negative regulation of chromosome organization	6/236	94/18870	0.00116923	0.0188884	0.0148252	APC/KNL1/TOP2A/ZNF207/CENPF/HNRNPA1	6
GO:0060996	dendritic spine development	6/236	95/18870	0.00123524	0.0198644	0.0155912	PTEN/CAPRIN1/CPEB3/FMR1/ABI2/HDAC2	6
GO:0031330	negative regulation of cellular catabolic process	9/236	208/18870	0.00126075	0.0200954	0.0157725	WNK1/ATP2B4/BCL2/E2F1/FMR1/MTMR9/TENT5A/EHMT2/EIF4G1	9
GO:0070316	regulation of G0 to G1 transition	4/236	38/18870	0.00126091	0.0200954	0.0157725	BCL7A/ACTB/SMARCA2/SMARCB1	4
GO:0048511	rhythmic process	11/236	296/18870	0.00130489	0.0207036	0.0162499	PTEN/AXL/DDX5/ADNP/CLOCK/GNAQ/IGF1R/PLEKHA1/TOP2A/HDAC2/GFPT1	11
GO:0010812	negative regulation of cell-substrate adhesion	5/236	65/18870	0.00131584	0.0207845	0.0163134	JAG1/PTEN/PIK3R1/PHLDB2/RCC2	5
GO:0035728	response to hepatocyte growth factor	3/236	18/18870	0.00137174	0.0215565	0.0169193	APPL1/CRK/NRP1	3
GO:0051054	positive regulation of DNA metabolic process	11/236	298/18870	0.00137685	0.0215565	0.0169193	ACTR2/BCL7A/BRCA1/IGF1R/MYC/NSD2/ACTB/HNRNPA1/MRE11/SMARCA2/SMARCB1	11
GO:0048660	regulation of smooth muscle cell proliferation	8/236	171/18870	0.00142455	0.0222055	0.0174287	BMPR2/PDCD4/PTEN/FRS2/IGF1R/NOTCH3/CDKN1A/MEF2D	8
GO:2000779	regulation of double-strand break repair	7/236	133/18870	0.00143543	0.0222774	0.0174851	ACTR2/BCL7A/KLHL15/NSD2/ACTB/SMARCA2/SMARCB1	7
GO:1901992	positive regulation of mitotic cell cycle phase transition	6/236	98/18870	0.00145045	0.0224126	0.0175913	DDX3X/ANKRD17/CCND1/EIF4G1/RCC2/CCND2	6
GO:0038034	signal transduction in absence of ligand	5/236	67/18870	0.00150778	0.0229194	0.0179891	BCL2/MKNK2/MOAP1/SGK3/PPP2R1B	5
GO:0060675	ureteric bud morphogenesis	5/236	67/18870	0.00150778	0.0229194	0.0179891	BCL2/DLG1/MYC/VEGFA/SOX9	5
GO:0097192	extrinsic apoptotic signaling pathway in absence of ligand	5/236	67/18870	0.00150778	0.0229194	0.0179891	BCL2/MKNK2/MOAP1/SGK3/PPP2R1B	5
GO:0031056	regulation of histone modification	4/236	40/18870	0.00153096	0.0229194	0.0179891	BRCA1/PHF20/SET/EHMT2	4
GO:0035886	vascular associated smooth muscle cell differentiation	4/236	40/18870	0.00153096	0.0229194	0.0179891	PDCD4/SGCB/VEGFA/SRF	4
GO:0045023	G0 to G1 transition	4/236	40/18870	0.00153096	0.0229194	0.0179891	BCL7A/ACTB/SMARCA2/SMARCB1	4
GO:0002064	epithelial cell development	9/236	214/18870	0.00153484	0.0229194	0.0179891	JAG1/CLOCK/FRS2/PALLD/VEGFA/ABI2/NOTCH2/SOX9/CDKN1A	9
GO:1903046	meiotic cell cycle process	9/236	214/18870	0.00153484	0.0229194	0.0179891	PTEN/ACTR2/TOP2A/ASPM/MSH6/ORC4/EHMT2/MRE11/SMC4	9
GO:0072171	mesonephric tubule morphogenesis	5/236	68/18870	0.00161112	0.0239579	0.0188041	BCL2/DLG1/MYC/VEGFA/SOX9	5
GO:0000724	double-strand break repair via homologous recombination	8/236	175/18870	0.00164919	0.0242199	0.0190098	ACTR2/BRCA1/KLHL15/ACTB/MCM3/MCM6/MMS22L/MRE11	8
GO:0048659	smooth muscle cell proliferation	8/236	175/18870	0.00164919	0.0242199	0.0190098	BMPR2/PDCD4/PTEN/FRS2/IGF1R/NOTCH3/CDKN1A/MEF2D	8
GO:0072331	signal transduction by p53 class mediator	8/236	175/18870	0.00164919	0.0242199	0.0190098	DDX5/BCL2/E2F1/MDM4/MYC/RPS7/CD44/CDKN1A	8
GO:0010591	regulation of lamellipodium assembly	4/236	41/18870	0.00168002	0.0245711	0.0192854	ACTR2/PIK3R1/ABI2/WASF2	4
GO:0090068	positive regulation of cell cycle process	10/236	262/18870	0.00176322	0.0256823	0.0201576	WNK1/DDX3X/IGF1R/PHIP/ANKRD17/CCND1/EIF4G1/RCC2/SMC4/CCND2	10
GO:1900026	positive regulation of substrate adhesion-dependent cell spreading	4/236	42/18870	0.00183885	0.0265662	0.0208514	CRK/LIMS1/NRP1/P4HB	4
GO:1901983	regulation of protein acetylation	4/236	42/18870	0.00183885	0.0265662	0.0208514	BRCA1/DDX3X/SET/HDAC2	4
GO:0006402	mRNA catabolic process	11/236	310/18870	0.00188025	0.0270246	0.0212111	BTG2/CNOT6/DDX5/AGO2/CAPRIN1/CPEB3/E2F1/FMR1/TENT5A/AGO1/EXOSC2	11
GO:0000725	recombinational repair	8/236	179/18870	0.001901	0.0270246	0.0212111	ACTR2/BRCA1/KLHL15/ACTB/MCM3/MCM6/MMS22L/MRE11	8
GO:0071772	response to BMP	8/236	179/18870	0.001901	0.0270246	0.0212111	BMPR2/PDCD4/DDX5/FBN1/ITGA3/NOTCH2/SOX9/FSTL1	8
GO:0071773	cellular response to BMP stimulus	8/236	179/18870	0.001901	0.0270246	0.0212111	BMPR2/PDCD4/DDX5/FBN1/ITGA3/NOTCH2/SOX9/FSTL1	8
GO:0030900	forebrain development	13/236	407/18870	0.00191963	0.0271601	0.0213175	BTG2/PTEN/AXL/ATP2B4/E2F1/FRS2/IGF1R/SYNE2/ASPM/CRK/NOTCH3/NRP1/SRF	13
GO:0000086	G2/M transition of mitotic cell cycle	7/236	140/18870	0.00192582	0.0271601	0.0213175	BRCA1/CCND1/CENPF/MRE11/RCC2/WEE1/CDKN1A	7
GO:0010389	regulation of G2/M transition of mitotic cell cycle	6/236	104/18870	0.00196547	0.0275703	0.0216394	BRCA1/CCND1/CENPF/MRE11/RCC2/CDKN1A	6
GO:0034976	response to endoplasmic reticulum stress	10/236	266/18870	0.00197041	0.0275703	0.0216394	BCL2/DDX3X/MARCKS/PIK3R1/TNFRSF10B/UGGT1/CCND1/EIF4G1/HSP90B1/P4HB	10
GO:0010586	miRNA metabolic process	6/236	105/18870	0.00206322	0.0287233	0.0225444	DDX5/AGO2/DICER1/MYC/SOX9/SRF	6
GO:0030032	lamellipodium assembly	5/236	72/18870	0.00207707	0.0287233	0.0225444	ACTR2/PIK3R1/ABI2/GOLPH3/WASF2	5
GO:0060411	cardiac septum morphogenesis	5/236	72/18870	0.00207707	0.0287233	0.0225444	BMPR2/JAG1/NSD2/NOTCH2/NRP1	5
GO:0006473	protein acetylation	6/236	106/18870	0.00216461	0.0297028	0.0233132	BRCA1/CLOCK/DDX3X/PHF20/SET/HDAC2	6
GO:1901890	positive regulation of cell junction assembly	6/236	106/18870	0.00216461	0.0297028	0.0233132	ADNP/VEGFA/CLSTN1/LIMS1/NRP1/SEMA4D	6
GO:0032986	protein-DNA complex disassembly	3/236	21/18870	0.00217482	0.0297281	0.0233331	MYC/SET/SMARCB1	3
GO:0003281	ventricular septum development	5/236	74/18870	0.00234371	0.0316878	0.0248712	BMPR2/FRS2/MDM4/NSD2/MATR3	5
GO:1905818	regulation of chromosome separation	5/236	74/18870	0.00234371	0.0316878	0.0248712	APC/KNL1/ZNF207/CENPF/SMC4	5
GO:0006401	RNA catabolic process	12/236	367/18870	0.00234493	0.0316878	0.0248712	BTG2/CNOT6/DDX5/AGO2/CAPRIN1/CPEB3/DICER1/E2F1/FMR1/TENT5A/AGO1/EXOSC2	12
GO:0110053	regulation of actin filament organization	10/236	273/18870	0.00238006	0.0320406	0.0251481	ARHGEF18/DLG1/PIK3R1/ABI2/CAPZA1/CTTN/NRP1/PHLDB2/PLEKHG2/WASF2	10
GO:0032872	regulation of stress-activated MAPK cascade	8/236	186/18870	0.00241382	0.0323725	0.0254086	HIPK3/PDCD4/DLG1/IGF1R/MYC/VEGFA/CRK/MAP4K2	8
GO:0030177	positive regulation of Wnt signaling pathway	7/236	146/18870	0.00244168	0.032623	0.0256052	WNK1/ADNP/DDX3X/SPIN1/UBR5/ZRANB1/ASPM	7
GO:0046822	regulation of nucleocytoplasmic transport	6/236	109/18870	0.00249141	0.0330986	0.0259785	WNK1/UHMK1/PIK3R1/PTPN14/UBR5/ANP32B	6
GO:0009743	response to carbohydrate	9/236	230/18870	0.00250521	0.0330986	0.0259785	RAB11FIP2/ADNP/IGF1R/PFKFB2/SGCB/ZBTB20/SMARCB1/SRF/VAMP2	9
GO:0051403	stress-activated MAPK cascade	9/236	230/18870	0.00250521	0.0330986	0.0259785	HIPK3/PDCD4/DAXX/DLG1/IGF1R/MYC/VEGFA/CRK/MAP4K2	9
GO:0007094	mitotic spindle assembly checkpoint signaling	4/236	46/18870	0.00257853	0.0336915	0.0264439	APC/KNL1/ZNF207/CENPF	4
GO:0071173	spindle assembly checkpoint signaling	4/236	46/18870	0.00257853	0.0336915	0.0264439	APC/KNL1/ZNF207/CENPF	4
GO:0071174	mitotic spindle checkpoint signaling	4/236	46/18870	0.00257853	0.0336915	0.0264439	APC/KNL1/ZNF207/CENPF	4
GO:0001708	cell fate specification	6/236	110/18870	0.00260817	0.033707	0.0264561	APC/EHMT2/HDAC2/NRP1/SOX9/GATAD2B	6
GO:0030038	contractile actin filament bundle assembly	6/236	110/18870	0.00260817	0.033707	0.0264561	ARHGEF18/PIK3R1/NRP1/PHLDB2/SRF/WASF2	6
GO:0043149	stress fiber assembly	6/236	110/18870	0.00260817	0.033707	0.0264561	ARHGEF18/PIK3R1/NRP1/PHLDB2/SRF/WASF2	6
GO:0070302	regulation of stress-activated protein kinase signaling cascade	8/236	189/18870	0.00266427	0.0343073	0.0269272	HIPK3/PDCD4/DLG1/IGF1R/MYC/VEGFA/CRK/MAP4K2	8
GO:0006260	DNA replication	10/236	278/18870	0.00271255	0.0347343	0.0272623	BRCA1/SET/ORC4/ANKRD17/EHMT2/MCM3/MCM6/MMS22L/MRE11/NFIX	10
GO:0060840	artery development	6/236	111/18870	0.00272899	0.0347343	0.0272623	BMPR2/JAG1/VEGFA/NOTCH3/NRP1/SRF	6
GO:0016358	dendrite development	9/236	233/18870	0.00273203	0.0347343	0.0272623	PTEN/CAPRIN1/CPEB3/FMR1/ABI2/CRK/HDAC2/NRP1/SEMA4D	9
GO:0050768	negative regulation of neurogenesis	7/236	149/18870	0.00273652	0.0347343	0.0272623	BTG2/PTEN/DICER1/RNF6/CERS2/NRP1/SEMA4D	7
GO:2001242	regulation of intrinsic apoptotic signaling pathway	8/236	190/18870	0.00275212	0.0348079	0.0273201	BCL2/DDX3X/IVNS1ABP/MYC/RPS7/PLAGL2/CD44/P4HB	8
GO:0072078	nephron tubule morphogenesis	5/236	77/18870	0.00278916	0.0349283	0.0274146	BCL2/DLG1/MYC/VEGFA/SOX9	5
GO:0031577	spindle checkpoint signaling	4/236	47/18870	0.00279112	0.0349283	0.0274146	APC/KNL1/ZNF207/CENPF	4
GO:1905314	semi-lunar valve development	4/236	47/18870	0.00279112	0.0349283	0.0274146	BMPR2/JAG1/NOTCH2/SOX9	4
GO:0072073	kidney epithelium development	7/236	150/18870	0.00284064	0.0349636	0.0274424	JAG1/BCL2/DLG1/MYC/VEGFA/NOTCH2/SOX9	7
GO:0021543	pallium development	8/236	191/18870	0.00284221	0.0349636	0.0274424	BTG2/PTEN/ATP2B4/IGF1R/SYNE2/ASPM/CRK/SRF	8
GO:0003177	pulmonary valve development	3/236	23/18870	0.00284313	0.0349636	0.0274424	BMPR2/JAG1/NOTCH2	3
GO:0031290	retinal ganglion cell axon guidance	3/236	23/18870	0.00284313	0.0349636	0.0274424	VEGFA/ALCAM/NRP1	3
GO:0036303	lymph vessel morphogenesis	3/236	23/18870	0.00284313	0.0349636	0.0274424	BMPR2/PTPN14/VEGFA	3
GO:0043488	regulation of mRNA stability	9/236	235/18870	0.00289208	0.0354429	0.0278185	BTG2/CNOT6/AGO2/CAPRIN1/CPEB3/E2F1/FMR1/TENT5A/EXOSC2	9
GO:0031345	negative regulation of cell projection organization	8/236	192/18870	0.00293459	0.0358404	0.0281305	PTEN/RNF6/PRNP/CERS2/HDAC2/ITGA3/NRP1/SEMA4D	8
GO:0031397	negative regulation of protein ubiquitination	5/236	78/18870	0.00295039	0.0359099	0.0281851	WNK1/DTX3L/IVNS1ABP/RPS7/NXN	5
GO:0033046	negative regulation of sister chromatid segregation	4/236	48/18870	0.0030154	0.0362052	0.0284169	APC/KNL1/ZNF207/CENPF	4
GO:0033048	negative regulation of mitotic sister chromatid segregation	4/236	48/18870	0.0030154	0.0362052	0.0284169	APC/KNL1/ZNF207/CENPF	4
GO:0045841	negative regulation of mitotic metaphase/anaphase transition	4/236	48/18870	0.0030154	0.0362052	0.0284169	APC/KNL1/ZNF207/CENPF	4
GO:2000816	negative regulation of mitotic sister chromatid separation	4/236	48/18870	0.0030154	0.0362052	0.0284169	APC/KNL1/ZNF207/CENPF	4
GO:0009749	response to glucose	8/236	193/18870	0.0030293	0.0362496	0.0284517	RAB11FIP2/IGF1R/PFKFB2/SGCB/ZBTB20/SMARCB1/SRF/VAMP2	8
GO:0072088	nephron epithelium morphogenesis	5/236	79/18870	0.00311825	0.037161	0.029167	BCL2/DLG1/MYC/VEGFA/SOX9	5
GO:0140013	meiotic nuclear division	8/236	194/18870	0.00312637	0.037161	0.029167	PTEN/ACTR2/TOP2A/ASPM/ORC4/EHMT2/MRE11/SMC4	8
GO:0031098	stress-activated protein kinase signaling cascade	9/236	238/18870	0.00314595	0.037269	0.0292518	HIPK3/PDCD4/DAXX/DLG1/IGF1R/MYC/VEGFA/CRK/MAP4K2	9
GO:0045736	negative regulation of cyclin-dependent protein serine/threonine kinase activity	3/236	24/18870	0.00321956	0.0376776	0.0295725	PTEN/APC/CDKN1A	3
GO:1903902	positive regulation of viral life cycle	3/236	24/18870	0.00321956	0.0376776	0.0295725	AXL/FMR1/P4HB	3
GO:1904030	negative regulation of cyclin-dependent protein kinase activity	3/236	24/18870	0.00321956	0.0376776	0.0295725	PTEN/APC/CDKN1A	3
GO:0008608	attachment of spindle microtubules to kinetochore	4/236	49/18870	0.00325169	0.0376776	0.0295725	APC/KNL1/ZNF207/RCC2	4
GO:0032873	negative regulation of stress-activated MAPK cascade	4/236	49/18870	0.00325169	0.0376776	0.0295725	HIPK3/PDCD4/DLG1/MYC	4
GO:0070303	negative regulation of stress-activated protein kinase signaling cascade	4/236	49/18870	0.00325169	0.0376776	0.0295725	HIPK3/PDCD4/DLG1/MYC	4
GO:0048640	negative regulation of developmental growth	6/236	115/18870	0.00325465	0.0376776	0.0295725	PTEN/RNF6/WWC2/NRP1/SEMA4D/CDKN1A	6
GO:0048844	artery morphogenesis	5/236	80/18870	0.00329288	0.0379964	0.0298227	JAG1/VEGFA/NOTCH3/NRP1/SRF	5
GO:0045165	cell fate commitment	10/236	286/18870	0.00332098	0.0381967	0.0299799	JAG1/APC/BCL2/EHMT2/HDAC2/NOTCH2/NOTCH3/NRP1/SOX9/GATAD2B	10
GO:0045787	positive regulation of cell cycle	11/236	334/18870	0.00333722	0.0382596	0.0300293	WNK1/DDX3X/IGF1R/PHIP/SRPK2/ANKRD17/CCND1/EIF4G1/RCC2/SMC4/CCND2	11
GO:0050000	chromosome localization	6/236	116/18870	0.00339709	0.0384456	0.0301753	ACTR2/APC/KNL1/ZNF207/CENPF/RCC2	6
GO:1902749	regulation of cell cycle G2/M phase transition	6/236	116/18870	0.00339709	0.0384456	0.0301753	BRCA1/CCND1/CENPF/MRE11/RCC2/CDKN1A	6
GO:0051321	meiotic cell cycle	10/236	287/18870	0.00340411	0.0384456	0.0301753	PTEN/ACTR2/SPIN1/TOP2A/ASPM/MSH6/ORC4/EHMT2/MRE11/SMC4	10
GO:0044839	cell cycle G2/M phase transition	7/236	155/18870	0.00340753	0.0384456	0.0301753	BRCA1/CCND1/CENPF/MRE11/RCC2/WEE1/CDKN1A	7
GO:0051961	negative regulation of nervous system development	7/236	155/18870	0.00340753	0.0384456	0.0301753	BTG2/PTEN/DICER1/RNF6/CERS2/NRP1/SEMA4D	7
GO:0051304	chromosome separation	5/236	81/18870	0.00347444	0.038754	0.0304174	APC/KNL1/ZNF207/CENPF/SMC4	5
GO:0061333	renal tubule morphogenesis	5/236	81/18870	0.00347444	0.038754	0.0304174	BCL2/DLG1/MYC/VEGFA/SOX9	5
GO:0072028	nephron morphogenesis	5/236	81/18870	0.00347444	0.038754	0.0304174	BCL2/DLG1/MYC/VEGFA/SOX9	5
GO:0051985	negative regulation of chromosome segregation	4/236	50/18870	0.00350029	0.038754	0.0304174	APC/KNL1/ZNF207/CENPF	4
GO:1902100	negative regulation of metaphase/anaphase transition of cell cycle	4/236	50/18870	0.00350029	0.038754	0.0304174	APC/KNL1/ZNF207/CENPF	4
GO:1905819	negative regulation of chromosome separation	4/236	50/18870	0.00350029	0.038754	0.0304174	APC/KNL1/ZNF207/CENPF	4
GO:0030010	establishment of cell polarity	7/236	156/18870	0.00353057	0.0387564	0.0304193	RAB11FIP2/IGF1R/SLC9A6/CRK/GOLPH3/PHLDB2/WEE1	7
GO:0048754	branching morphogenesis of an epithelial tube	7/236	156/18870	0.00353057	0.0387564	0.0304193	BCL2/DLG1/MYC/VEGFA/NRP1/SOX9/SRF	7
GO:0009746	response to hexose	8/236	198/18870	0.00353911	0.0387564	0.0304193	RAB11FIP2/IGF1R/PFKFB2/SGCB/ZBTB20/SMARCB1/SRF/VAMP2	8
GO:0061640	cytoskeleton-dependent cytokinesis	6/236	117/18870	0.00354413	0.0387564	0.0304193	WNK1/ACTR2/APC/EXOC8/SEPTIN2/ORC4	6
GO:0032956	regulation of actin cytoskeleton organization	11/236	337/18870	0.00357008	0.0389205	0.030548	ARHGEF18/DLG1/PIK3R1/ABI2/CAPZA1/CRK/CTTN/NRP1/PHLDB2/PLEKHG2/WASF2	11
GO:2001234	negative regulation of apoptotic signaling pathway	9/236	243/18870	0.00360782	0.0392116	0.0307765	BCL2/BRCA1/DDX3X/IVNS1ABP/PHIP/SGK3/CD44/CTTN/NRP1	9
GO:0035988	chondrocyte proliferation	3/236	25/18870	0.00362512	0.0392795	0.0308298	BMPR2/SLC26A2/SOX9	3
GO:0051489	regulation of filopodium assembly	4/236	51/18870	0.0037615	0.0406333	0.0318924	FMR1/PIK3R1/NRP1/SRF	4
GO:0006310	DNA recombination	11/236	340/18870	0.0038158	0.0409397	0.0321329	ACTR2/BRCA1/KLHL15/NSD2/TOP2A/MSH6/ACTB/MCM3/MCM6/MMS22L/MRE11	11
GO:0000280	nuclear division	13/236	441/18870	0.00381704	0.0409397	0.0321329	PTEN/ACTR2/APC/KNL1/PHIP/TOP2A/ZNF207/ASPM/ORC4/CENPF/EHMT2/MRE11/SMC4	13
GO:1901989	positive regulation of cell cycle phase transition	6/236	119/18870	0.00385233	0.0409397	0.0321329	DDX3X/ANKRD17/CCND1/EIF4G1/RCC2/CCND2	6
GO:0006446	regulation of translational initiation	5/236	83/18870	0.00385898	0.0409397	0.0321329	UHMK1/AGO2/DDX3X/FMR1/EIF4G1	5
GO:0044773	mitotic DNA damage checkpoint signaling	5/236	83/18870	0.00385898	0.0409397	0.0321329	BRCA1/CCND1/MDC1/MRE11/CDKN1A	5
GO:1902117	positive regulation of organelle assembly	5/236	83/18870	0.00385898	0.0409397	0.0321329	CNOT6/CAPRIN1/MOAP1/G3BP1/G3BP2	5
GO:0048863	stem cell differentiation	9/236	246/18870	0.00390951	0.0413524	0.0324568	JAG1/BCL2/RPS7/HDAC2/NRP1/SEMA4D/SOX9/SRF/GATAD2B	9
GO:0022604	regulation of cell morphogenesis	9/236	247/18870	0.00401435	0.0422101	0.03313	ARHGEF18/CAPRIN1/DLG1/PHIP/VEGFA/ZRANB1/CD44/CRK/SEMA4D	9
GO:0043487	regulation of RNA stability	9/236	247/18870	0.00401435	0.0422101	0.03313	BTG2/CNOT6/AGO2/CAPRIN1/CPEB3/E2F1/FMR1/TENT5A/EXOSC2	9
GO:1900087	positive regulation of G1/S transition of mitotic cell cycle	4/236	52/18870	0.00403561	0.0423084	0.0332071	DDX3X/ANKRD17/EIF4G1/CCND2	4
GO:0031954	positive regulation of protein autophosphorylation	3/236	26/18870	0.00406051	0.0423118	0.0332098	DDX3X/VEGFA/MRE11	3
GO:0051894	positive regulation of focal adhesion assembly	3/236	26/18870	0.00406051	0.0423118	0.0332098	VEGFA/LIMS1/NRP1	3
GO:0001667	ameboidal-type cell migration	14/236	497/18870	0.00407165	0.0423118	0.0332098	BMPR2/PTEN/AGO2/APPL1/ATP2B4/VEGFA/ITGA3/NRP1/RCC2/SEMA4D/SOX9/SRF/WASF2/FSTL1	14
GO:0022612	gland morphogenesis	6/236	122/18870	0.00435131	0.0449551	0.0352845	BCL2/BTBD7/FRS2/NOTCH2/NRP1/SOX9	6
GO:0030518	intracellular steroid hormone receptor signaling pathway	6/236	122/18870	0.00435131	0.0449551	0.0352845	DDX5/BRCA1/CLOCK/DAXX/RNF6/UBR5	6
GO:0031669	cellular response to nutrient levels	9/236	251/18870	0.0044559	0.0457393	0.0359	BMPR2/BCL2/IGF1R/LARS1/EHMT2/EIF4G1/HNRNPA1/SRF/CDKN1A	9
GO:0043524	negative regulation of neuron apoptotic process	7/236	163/18870	0.0044891	0.0457393	0.0359	BTG2/AXL/ADNP/BCL2/SET/CCND1/NRP1	7
GO:0051494	negative regulation of cytoskeleton organization	7/236	163/18870	0.0044891	0.0457393	0.0359	ARHGEF18/APC/BRCA1/PIK3R1/CAPZA1/PHLDB2/WASF2	7
GO:0034284	response to monosaccharide	8/236	206/18870	0.00449035	0.0457393	0.0359	RAB11FIP2/IGF1R/PFKFB2/SGCB/ZBTB20/SMARCB1/SRF/VAMP2	8
GO:2000781	positive regulation of double-strand break repair	5/236	86/18870	0.00449156	0.0457393	0.0359	ACTR2/BCL7A/ACTB/SMARCA2/SMARCB1	5
GO:0048745	smooth muscle tissue development	3/236	27/18870	0.00452634	0.0458066	0.0359528	DLG1/SOX9/SRF	3
GO:0006413	translational initiation	6/236	123/18870	0.00452778	0.0458066	0.0359528	UHMK1/AGO2/DDX3X/EIF1AX/FMR1/EIF4G1	6
GO:0009101	glycoprotein biosynthetic process	10/236	299/18870	0.00453684	0.0458066	0.0359528	BMPR2/AGO2/B3GALNT1/BCL2/FAM20B/UGGT1/SOAT1/GOLPH3/GFPT1/MLEC	10
GO:0061013	regulation of mRNA catabolic process	9/236	252/18870	0.00457199	0.0460307	0.0361287	BTG2/CNOT6/AGO2/CAPRIN1/CPEB3/E2F1/FMR1/TENT5A/EXOSC2	9
GO:0033047	regulation of mitotic sister chromatid segregation	4/236	54/18870	0.0046237	0.0462728	0.0363187	APC/KNL1/ZNF207/CENPF	4
GO:0050805	negative regulation of synaptic transmission	4/236	54/18870	0.0046237	0.0462728	0.0363187	ADNP/FMR1/TPRG1L/SRF	4
GO:0009895	negative regulation of catabolic process	11/236	349/18870	0.00463509	0.0462728	0.0363187	WNK1/ATP2B4/BCL2/E2F1/FMR1/MDM4/MTMR9/RPS7/TENT5A/EHMT2/EIF4G1	11
GO:0045446	endothelial cell differentiation	6/236	124/18870	0.00470947	0.0468364	0.0367611	BMPR2/JAG1/APOLD1/VEGFA/NRP1/FSTL1	6
GO:0044774	mitotic DNA integrity checkpoint signaling	5/236	87/18870	0.0047179	0.0468364	0.0367611	BRCA1/CCND1/MDC1/MRE11/CDKN1A	5
GO:0048864	stem cell development	5/236	88/18870	0.00495223	0.0490257	0.0384795	JAG1/BCL2/NRP1/SEMA4D/SOX9	5
GO:2000756	regulation of peptidyl-lysine acetylation	3/236	28/18870	0.00502322	0.0495903	0.0389226	BRCA1/SET/HDAC2	3
GO:0001933	negative regulation of protein phosphorylation	10/236	304/18870	0.0050885	0.0500957	0.0393192	HIPK3/PDCD4/PTEN/ADNP/APC/GNAQ/PRNP/EIF4G1/SEMA4D/CDKN1A	10
GO:0030509	BMP signaling pathway	7/236	167/18870	0.00511846	0.0501129	0.0393328	BMPR2/PDCD4/DDX5/FBN1/ITGA3/NOTCH2/FSTL1	7
GO:0048639	positive regulation of developmental growth	7/236	167/18870	0.00511846	0.0501129	0.0393328	BMPR2/ADNP/BCL2/VEGFA/NRP1/SEMA4D/SRF	7
GO:0001954	positive regulation of cell-matrix adhesion	4/236	56/18870	0.00526686	0.0507814	0.0398575	UTRN/VEGFA/LIMS1/NRP1	4
GO:0030857	negative regulation of epithelial cell differentiation	4/236	56/18870	0.00526686	0.0507814	0.0398575	JAG1/VEGFA/CCND1/SOX9	4
GO:0045839	negative regulation of mitotic nuclear division	4/236	56/18870	0.00526686	0.0507814	0.0398575	APC/KNL1/ZNF207/CENPF	4
GO:0050731	positive regulation of peptidyl-tyrosine phosphorylation	7/236	168/18870	0.00528567	0.0507814	0.0398575	ADNP/VEGFA/PRNP/CD44/HDAC2/NRP1/SEMA4D	7
GO:0051168	nuclear export	7/236	168/18870	0.00528567	0.0507814	0.0398575	WNK1/UHMK1/FMR1/PTPN14/ANP32B/HNRNPA1/XPOT	7
GO:0003206	cardiac chamber morphogenesis	6/236	127/18870	0.00528676	0.0507814	0.0398575	BMPR2/JAG1/NSD2/NOTCH2/NRP1/SRF	6
GO:0003231	cardiac ventricle development	6/236	127/18870	0.00528676	0.0507814	0.0398575	BMPR2/JAG1/FRS2/MDM4/NSD2/MATR3	6
GO:0010507	negative regulation of autophagy	5/236	90/18870	0.00544546	0.0520247	0.0408333	WNK1/BCL2/MTMR9/EHMT2/EIF4G1	5
GO:1903321	negative regulation of protein modification by small protein conjugation or removal	5/236	90/18870	0.00544546	0.0520247	0.0408333	WNK1/DTX3L/IVNS1ABP/RPS7/NXN	5
GO:0045931	positive regulation of mitotic cell cycle	6/236	128/18870	0.00549023	0.0523118	0.0410586	DDX3X/ANKRD17/CCND1/EIF4G1/RCC2/CCND2	6
GO:0003209	cardiac atrium morphogenesis	3/236	29/18870	0.0055517	0.052756	0.0414073	BMPR2/NSD2/NOTCH2	3
GO:0072132	mesenchyme morphogenesis	4/236	57/18870	0.00560977	0.0531657	0.0417289	APC/MDM4/MYC/SOX9	4
GO:0006282	regulation of DNA repair	8/236	215/18870	0.00578331	0.0545196	0.0427915	ACTR2/BCL7A/BRCA1/KLHL15/NSD2/ACTB/SMARCA2/SMARCB1	8
GO:0060348	bone development	8/236	215/18870	0.00578331	0.0545196	0.0427915	BMPR2/NSD2/FBN1/NOTCH2/PLS3/SEMA4D/SOX9/MEF2D	8
GO:0060828	regulation of canonical Wnt signaling pathway	9/236	262/18870	0.0058671	0.0551632	0.0432966	WNK1/ADNP/APC/DDX3X/GNAQ/UBR5/ASPM/G3BP1/SOX9	9
GO:0045739	positive regulation of DNA repair	6/236	130/18870	0.00591429	0.0554601	0.0435297	ACTR2/BCL7A/BRCA1/ACTB/SMARCA2/SMARCB1	6
GO:0007162	negative regulation of cell adhesion	10/236	312/18870	0.00607929	0.0568573	0.0446263	JAG1/PTEN/WNK1/DLG1/PIK3R1/VEGFA/PRNP/PHLDB2/RCC2/SEMA4D	10
GO:0039694	viral RNA genome replication	3/236	30/18870	0.00611231	0.0568669	0.0446339	FMR1/TOP2A/SMARCB1	3
GO:1901798	positive regulation of signal transduction by p53 class mediator	3/236	30/18870	0.00611231	0.0568669	0.0446339	DDX5/MYC/RPS7	3
GO:0055006	cardiac cell development	5/236	93/18870	0.00624894	0.0578352	0.0453939	JAG1/PDCD4/SGCB/VEGFA/SRF	5
GO:1904705	regulation of vascular associated smooth muscle cell proliferation	5/236	93/18870	0.00624894	0.0578352	0.0453939	PDCD4/PTEN/FRS2/CDKN1A/MEF2D	5
GO:1902115	regulation of organelle assembly	8/236	218/18870	0.00627186	0.0578966	0.045442	CNOT6/BRCA1/CAPRIN1/MOAP1/SYNE2/EHMT2/G3BP1/G3BP2	8
GO:0010965	regulation of mitotic sister chromatid separation	4/236	59/18870	0.00633964	0.0583707	0.0458141	APC/KNL1/ZNF207/CENPF	4
GO:0051492	regulation of stress fiber assembly	5/236	94/18870	0.00653432	0.0596306	0.046803	ARHGEF18/PIK3R1/NRP1/PHLDB2/WASF2	5
GO:0060947	cardiac vascular smooth muscle cell differentiation	2/236	10/18870	0.00656037	0.0596306	0.046803	VEGFA/SRF	2
GO:0090184	positive regulation of kidney development	2/236	10/18870	0.00656037	0.0596306	0.046803	MYC/SOX9	2
GO:1900246	positive regulation of RIG-I signaling pathway	2/236	10/18870	0.00656037	0.0596306	0.046803	ZCCHC3/ANKRD17	2
GO:1905214	regulation of RNA binding	2/236	10/18870	0.00656037	0.0596306	0.046803	FMR1/EIF4G1	2
GO:0048593	camera-type eye morphogenesis	6/236	133/18870	0.0065945	0.0597879	0.0469265	JAG1/FRS2/VEGFA/ABI2/NOTCH2/SOX9	6
GO:0060070	canonical Wnt signaling pathway	10/236	316/18870	0.00662802	0.0598781	0.0469973	PTEN/WNK1/ADNP/APC/DDX3X/GNAQ/UBR5/ASPM/G3BP1/SOX9	10
GO:0001945	lymph vessel development	3/236	31/18870	0.00670554	0.0598781	0.0469973	BMPR2/PTPN14/VEGFA	3
GO:0006515	protein quality control for misfolded or incompletely synthesized proteins	3/236	31/18870	0.00670554	0.0598781	0.0469973	KLHL15/UGGT1/ZYG11B	3
GO:0061437	renal system vasculature development	3/236	31/18870	0.00670554	0.0598781	0.0469973	NOTCH2/NOTCH3/NRP1	3
GO:0061440	kidney vasculature development	3/236	31/18870	0.00670554	0.0598781	0.0469973	NOTCH2/NOTCH3/NRP1	3
GO:2000273	positive regulation of signaling receptor activity	3/236	31/18870	0.00670554	0.0598781	0.0469973	NCOA3/HDAC2/NRP1	3
GO:1902305	regulation of sodium ion transmembrane transport	4/236	60/18870	0.0067271	0.0599201	0.0470303	WNK1/ATP2B4/DLG1/UTRN	4
GO:0043409	negative regulation of MAPK cascade	7/236	176/18870	0.00677495	0.0601955	0.0472464	HIPK3/PDCD4/PTEN/DLG1/DUSP8/IGF1R/MYC	7
GO:0014033	neural crest cell differentiation	5/236	95/18870	0.00682871	0.0603712	0.0473843	JAG1/RPS7/NRP1/SEMA4D/SOX9	5
GO:1990874	vascular associated smooth muscle cell proliferation	5/236	95/18870	0.00682871	0.0603712	0.0473843	PDCD4/PTEN/FRS2/CDKN1A/MEF2D	5
GO:0001764	neuron migration	7/236	177/18870	0.00698098	0.0615642	0.0483207	AXL/VEGFA/ASPM/CRK/ITGA3/NRP1/SRF	7
GO:0051310	metaphase chromosome alignment	5/236	96/18870	0.00713226	0.0627427	0.0492457	APC/KNL1/ZNF207/CENPF/RCC2	5
GO:0001837	epithelial to mesenchymal transition	7/236	178/18870	0.00719162	0.0629795	0.0494315	JAG1/PDCD4/PTEN/DDX5/HDAC2/PHLDB2/SOX9	7
GO:0042060	wound healing	12/236	423/18870	0.00719461	0.0629795	0.0494315	PTEN/AXL/GNAQ/VEGFA/ACTB/CD44/CRK/MCAM/NOTCH2/PHLDB2/SRF/CDKN1A	12
GO:0000018	regulation of DNA recombination	6/236	136/18870	0.00732981	0.0635545	0.0498828	ACTR2/KLHL15/NSD2/MSH6/ACTB/MRE11	6
GO:0098781	ncRNA transcription	6/236	136/18870	0.00732981	0.0635545	0.0498828	DDX5/MYC/SPIN1/SMARCB1/SOX9/SRF	6
GO:0060055	angiogenesis involved in wound healing	3/236	32/18870	0.00733183	0.0635545	0.0498828	VEGFA/MCAM/SRF	3
GO:1901889	negative regulation of cell junction assembly	3/236	32/18870	0.00733183	0.0635545	0.0498828	PTEN/PHLDB2/RCC2	3
GO:0009267	cellular response to starvation	7/236	179/18870	0.00740693	0.0640492	0.0502711	BMPR2/BCL2/IGF1R/LARS1/EHMT2/HNRNPA1/CDKN1A	7
GO:0051348	negative regulation of transferase activity	8/236	225/18870	0.00753336	0.0649562	0.050983	HIPK3/PDCD4/PTEN/APC/DTX3L/GNAQ/RPS7/CDKN1A	8
GO:0051306	mitotic sister chromatid separation	4/236	62/18870	0.00754837	0.0649562	0.050983	APC/KNL1/ZNF207/CENPF	4
GO:0000209	protein polyubiquitination	8/236	226/18870	0.00772812	0.0654238	0.05135	TRIM2/BCL2/BRCA1/DDX3X/DTX3L/RNF6/UBR5/RNF213	8
GO:0033157	regulation of intracellular protein transport	8/236	226/18870	0.00772812	0.0654238	0.05135	UHMK1/PIK3R1/PTPN14/SAR1A/UBR5/PRNP/ANP32B/VAMP2	8
GO:0001657	ureteric bud development	5/236	98/18870	0.00776741	0.0654238	0.05135	BCL2/DLG1/MYC/VEGFA/SOX9	5
GO:0060993	kidney morphogenesis	5/236	98/18870	0.00776741	0.0654238	0.05135	BCL2/DLG1/MYC/VEGFA/SOX9	5
GO:0007611	learning or memory	9/236	274/18870	0.00777619	0.0654238	0.05135	BTG2/PTEN/ADNP/CPEB3/PRNP/EHMT2/ITGA3/SRF/CCND2	9
GO:0010212	response to ionizing radiation	6/236	138/18870	0.00785183	0.0654238	0.05135	BCL2/BRCA1/CLOCK/MYC/CCND2/CDKN1A	6
GO:0033135	regulation of peptidyl-serine phosphorylation	6/236	138/18870	0.00785183	0.0654238	0.05135	PTEN/ATP2B4/BCL2/VEGFA/CD44/EIF4G1	6
GO:0043401	steroid hormone mediated signaling pathway	6/236	138/18870	0.00785183	0.0654238	0.05135	DDX5/BRCA1/CLOCK/DAXX/RNF6/UBR5	6
GO:0043484	regulation of RNA splicing	7/236	181/18870	0.00785184	0.0654238	0.05135	DDX5/FMR1/PIK3R1/SRPK2/HNRNPA1/HNRNPH1/SRSF7	7
GO:0010624	regulation of Schwann cell proliferation	2/236	11/18870	0.00795247	0.0654238	0.05135	DICER1/CERS2	2
GO:0014010	Schwann cell proliferation	2/236	11/18870	0.00795247	0.0654238	0.05135	DICER1/CERS2	2
GO:0034975	protein folding in endoplasmic reticulum	2/236	11/18870	0.00795247	0.0654238	0.05135	HSP90B1/P4HB	2
GO:0046349	amino sugar biosynthetic process	2/236	11/18870	0.00795247	0.0654238	0.05135	GNE/GFPT1	2
GO:0051095	regulation of helicase activity	2/236	11/18870	0.00795247	0.0654238	0.05135	MSH6/IFIT1	2
GO:0060433	bronchus development	2/236	11/18870	0.00795247	0.0654238	0.05135	SOX9/SRF	2
GO:0061314	Notch signaling involved in heart development	2/236	11/18870	0.00795247	0.0654238	0.05135	JAG1/NOTCH2	2
GO:0072015	podocyte development	2/236	11/18870	0.00795247	0.0654238	0.05135	JAG1/NOTCH2	2
GO:0085020	protein K6-linked ubiquitination	2/236	11/18870	0.00795247	0.0654238	0.05135	BRCA1/RNF6	2
GO:2001204	regulation of osteoclast development	2/236	11/18870	0.00795247	0.0654238	0.05135	FBN1/NOTCH2	2
GO:0051784	negative regulation of nuclear division	4/236	63/18870	0.00798266	0.0655205	0.0514259	APC/KNL1/ZNF207/CENPF	4
GO:0031647	regulation of protein stability	10/236	325/18870	0.0080033	0.0655386	0.0514401	PTEN/BCL2/GNAQ/MDM4/MTMR9/PIK3R1/RPS7/ZNF207/PRNP/DAZAP2	10
GO:0072163	mesonephric epithelium development	5/236	99/18870	0.00809928	0.0660203	0.0518182	BCL2/DLG1/MYC/VEGFA/SOX9	5
GO:0072164	mesonephric tubule development	5/236	99/18870	0.00809928	0.0660203	0.0518182	BCL2/DLG1/MYC/VEGFA/SOX9	5
GO:0018108	peptidyl-tyrosine phosphorylation	9/236	276/18870	0.00813572	0.0661656	0.0519322	ADNP/IGF1R/VEGFA/PRNP/ABI2/CD44/HDAC2/NRP1/SEMA4D	9
GO:0090596	sensory organ morphogenesis	9/236	277/18870	0.00832017	0.0674921	0.0529734	JAG1/BCL2/FRS2/VEGFA/ABI2/FBN1/HDAC2/NOTCH2/SOX9	9
GO:0042326	negative regulation of phosphorylation	10/236	327/18870	0.00833681	0.0674921	0.0529734	HIPK3/PDCD4/PTEN/ADNP/APC/GNAQ/PRNP/EIF4G1/SEMA4D/CDKN1A	10
GO:0008360	regulation of cell shape	6/236	140/18870	0.00840011	0.0675268	0.0530006	ARHGEF18/DLG1/PHIP/VEGFA/CRK/SEMA4D	6
GO:0010977	negative regulation of neuron projection development	6/236	140/18870	0.00840011	0.0675268	0.0530006	PTEN/RNF6/CERS2/HDAC2/NRP1/SEMA4D	6
GO:0071902	positive regulation of protein serine/threonine kinase activity	6/236	140/18870	0.00840011	0.0675268	0.0530006	ATP2B4/DDX3X/VEGFA/CCND1/MAP4K2/CCND2	6
GO:0032970	regulation of actin filament-based process	11/236	379/18870	0.00841709	0.0675268	0.0530006	ARHGEF18/DLG1/PIK3R1/ABI2/CAPZA1/CRK/CTTN/NRP1/PHLDB2/PLEKHG2/WASF2	11
GO:0071901	negative regulation of protein serine/threonine kinase activity	5/236	100/18870	0.00844087	0.067565	0.0530306	HIPK3/PDCD4/PTEN/APC/CDKN1A	5
GO:0018212	peptidyl-tyrosine modification	9/236	278/18870	0.00850778	0.0679476	0.0533309	ADNP/IGF1R/VEGFA/PRNP/ABI2/CD44/HDAC2/NRP1/SEMA4D	9
GO:0060537	muscle tissue development	12/236	433/18870	0.00857818	0.0683294	0.0536306	BTG2/DDX5/BCL2/DLG1/FRS2/SGCB/VEGFA/CENPF/NOTCH2/SOX9/SRF/MEF2D	12
GO:0001101	response to acid chemical	6/236	141/18870	0.00868433	0.0683294	0.0536306	ATP2B4/BCL2/CPEB3/IGF1R/LARS1/VEGFA	6
GO:0045727	positive regulation of translation	6/236	141/18870	0.00868433	0.0683294	0.0536306	UHMK1/AGO2/CPEB3/DDX3X/FMR1/EIF4G1	6
GO:0030212	hyaluronan metabolic process	3/236	34/18870	0.00868528	0.0683294	0.0536306	CEMIP2/CD44/CLTC	3
GO:0046825	regulation of protein export from nucleus	3/236	34/18870	0.00868528	0.0683294	0.0536306	UHMK1/PTPN14/ANP32B	3
GO:0090183	regulation of kidney development	3/236	34/18870	0.00868528	0.0683294	0.0536306	MYC/VEGFA/SOX9	3
GO:0048285	organelle fission	13/236	488/18870	0.00869018	0.0683294	0.0536306	PTEN/ACTR2/APC/KNL1/PHIP/TOP2A/ZNF207/ASPM/ORC4/CENPF/EHMT2/MRE11/SMC4	13
GO:0009410	response to xenobiotic stimulus	12/236	434/18870	0.00872724	0.0684693	0.0537404	BCL2/E2F1/MYC/PRNP/ABCC1/CCND1/CENPF/EHMT2/HADH/HDAC2/ITGA3/CDKN1A	12
GO:0042542	response to hydrogen peroxide	5/236	101/18870	0.00879232	0.0686767	0.0539032	AXL/BCL2/PLEKHA1/CRK/HDAC2	5
GO:0120162	positive regulation of cold-induced thermogenesis	5/236	101/18870	0.00879232	0.0686767	0.0539032	APC/IGF1R/VEGFA/SCD/HADH	5
GO:1902808	positive regulation of cell cycle G1/S phase transition	4/236	65/18870	0.00889975	0.0693634	0.0544421	DDX3X/ANKRD17/EIF4G1/CCND2	4
GO:0043393	regulation of protein binding	6/236	142/18870	0.00897537	0.0697997	0.0547846	DTX3L/ACTB/CRK/IFIT1/NRP1/CDKN1A	6
GO:0003158	endothelium development	6/236	143/18870	0.00927333	0.0709659	0.0556999	BMPR2/JAG1/APOLD1/VEGFA/NRP1/FSTL1	6
GO:0050771	negative regulation of axonogenesis	4/236	66/18870	0.009383	0.0709659	0.0556999	PTEN/RNF6/NRP1/SEMA4D	4
GO:0000727	double-strand break repair via break-induced replication	2/236	12/18870	0.00946478	0.0709659	0.0556999	MCM3/MCM6	2
GO:0010749	regulation of nitric oxide mediated signal transduction	2/236	12/18870	0.00946478	0.0709659	0.0556999	ATP2B4/VEGFA	2
GO:0036490	regulation of translation in response to endoplasmic reticulum stress	2/236	12/18870	0.00946478	0.0709659	0.0556999	DDX3X/EIF4G1	2
GO:0045602	negative regulation of endothelial cell differentiation	2/236	12/18870	0.00946478	0.0709659	0.0556999	JAG1/VEGFA	2
GO:0048548	regulation of pinocytosis	2/236	12/18870	0.00946478	0.0709659	0.0556999	AXL/APPL1	2
GO:0060788	ectodermal placode formation	2/236	12/18870	0.00946478	0.0709659	0.0556999	FRS2/HDAC2	2
GO:0071679	commissural neuron axon guidance	2/236	12/18870	0.00946478	0.0709659	0.0556999	VEGFA/NRP1	2
GO:0071697	ectodermal placode morphogenesis	2/236	12/18870	0.00946478	0.0709659	0.0556999	FRS2/HDAC2	2
GO:0072310	glomerular epithelial cell development	2/236	12/18870	0.00946478	0.0709659	0.0556999	JAG1/NOTCH2	2
GO:0090306	meiotic spindle assembly	2/236	12/18870	0.00946478	0.0709659	0.0556999	PTEN/ASPM	2
GO:0097048	dendritic cell apoptotic process	2/236	12/18870	0.00946478	0.0709659	0.0556999	AXL/BCL2	2
GO:0097084	vascular associated smooth muscle cell development	2/236	12/18870	0.00946478	0.0709659	0.0556999	SGCB/VEGFA	2
GO:1901203	positive regulation of extracellular matrix assembly	2/236	12/18870	0.00946478	0.0709659	0.0556999	PHLDB2/SOX9	2
GO:1902946	protein localization to early endosome	2/236	12/18870	0.00946478	0.0709659	0.0556999	DTX3L/NRP1	2
GO:2000668	regulation of dendritic cell apoptotic process	2/236	12/18870	0.00946478	0.0709659	0.0556999	AXL/BCL2	2
GO:0001823	mesonephros development	5/236	103/18870	0.00952531	0.0712693	0.0559381	BCL2/DLG1/MYC/VEGFA/SOX9	5
GO:0000910	cytokinesis	7/236	188/18870	0.00956527	0.071418	0.0560548	WNK1/ACTR2/APC/EXOC8/IGF1R/SEPTIN2/ORC4	7
GO:0060562	epithelial tube morphogenesis	10/236	334/18870	0.00958896	0.0714448	0.0560758	BCL2/DLG1/MIB1/MYC/RPS7/VEGFA/NOTCH2/NRP1/SOX9/SRF	10
GO:0034655	nucleobase-containing compound catabolic process	13/236	496/18870	0.00986871	0.0733539	0.0575743	BTG2/CNOT6/DDX5/AGO2/CAPRIN1/CPEB3/DICER1/E2F1/FMR1/TENT5A/AGO1/EXOSC2/NT5E	13
GO:2001235	positive regulation of apoptotic signaling pathway	6/236	145/18870	0.00989035	0.0733539	0.0575743	PTEN/MYC/RPS7/PLAGL2/CTSC/PPP2R1B	6
GO:0033138	positive regulation of peptidyl-serine phosphorylation	5/236	104/18870	0.00990712	0.0733539	0.0575743	ATP2B4/BCL2/VEGFA/CD44/EIF4G1	5
GO:0022411	cellular component disassembly	13/236	497/18870	0.0100244	0.0740681	0.0581348	WNK1/APC/DICER1/EXOC8/IGF1R/MYC/PIK3R1/SET/TOP2A/KIF5B/CAPZA1/CTTN/SMARCB1	13
GO:1902903	regulation of supramolecular fiber organization	11/236	389/18870	0.0101048	0.0745072	0.0584794	ARHGEF18/APC/DLG1/PIK3R1/ABI2/CAPZA1/CTTN/NRP1/PHLDB2/PLEKHG2/WASF2	11
GO:0001569	branching involved in blood vessel morphogenesis	3/236	36/18870	0.0101757	0.0748743	0.0587675	VEGFA/NRP1/SRF	3
GO:0110020	regulation of actomyosin structure organization	5/236	105/18870	0.0102993	0.0756276	0.0593588	ARHGEF18/PIK3R1/NRP1/PHLDB2/WASF2	5
GO:0018394	peptidyl-lysine acetylation	4/236	68/18870	0.0104	0.0762095	0.0598155	BRCA1/PHF20/SET/HDAC2	4
GO:0043543	protein acylation	6/236	147/18870	0.0105361	0.0770477	0.0604734	BRCA1/CLOCK/DDX3X/PHF20/SET/HDAC2	6
GO:0038061	non-canonical NF-kappaB signal transduction	6/236	148/18870	0.0108699	0.0777638	0.0610355	PDCD4/DDX3X/DICER1/NFAT5/TNFRSF10B/LIMS1	6
GO:0065004	protein-DNA complex assembly	8/236	240/18870	0.0108704	0.0777638	0.0610355	CAND1/DAXX/SET/ANP32B/CENPF/SMARCB1/SOX9/HJURP	8
GO:0032835	glomerulus development	4/236	69/18870	0.0109342	0.0777638	0.0610355	JAG1/BCL2/NOTCH2/NOTCH3	4
GO:1901224	positive regulation of non-canonical NF-kappaB signal transduction	4/236	69/18870	0.0109342	0.0777638	0.0610355	PDCD4/DDX3X/NFAT5/LIMS1	4
GO:0009755	hormone-mediated signaling pathway	7/236	193/18870	0.0109464	0.0777638	0.0610355	DDX5/APPL1/BRCA1/CLOCK/DAXX/RNF6/UBR5	7
GO:0006270	DNA replication initiation	3/236	37/18870	0.010973	0.0777638	0.0610355	ORC4/MCM3/MCM6	3
GO:0007095	mitotic G2 DNA damage checkpoint signaling	3/236	37/18870	0.010973	0.0777638	0.0610355	BRCA1/MRE11/CDKN1A	3
GO:0009225	nucleotide-sugar metabolic process	3/236	37/18870	0.010973	0.0777638	0.0610355	GNE/UGGT1/GFPT1	3
GO:0044319	wound healing, spreading of cells	3/236	37/18870	0.010973	0.0777638	0.0610355	PTEN/CD44/PHLDB2	3
GO:0090505	epiboly involved in wound healing	3/236	37/18870	0.010973	0.0777638	0.0610355	PTEN/CD44/PHLDB2	3
GO:2000279	negative regulation of DNA biosynthetic process	3/236	37/18870	0.010973	0.0777638	0.0610355	BMPR2/HNRNPA1/CDKN1A	3
GO:0007265	Ras protein signal transduction	10/236	341/18870	0.0109802	0.0777638	0.0610355	ARHGEF18/ABI2/CRK/G3BP1/G3BP2/ITGA3/NOTCH2/NRP1/WASF2/CDKN1A	10
GO:0036462	TRAIL-activated apoptotic signaling pathway	2/236	13/18870	0.0110941	0.0777638	0.0610355	PTEN/TNFRSF10B	2
GO:0043928	exonucleolytic catabolism of deadenylated mRNA	2/236	13/18870	0.0110941	0.0777638	0.0610355	CNOT6/EXOSC2	2
GO:0061000	negative regulation of dendritic spine development	2/236	13/18870	0.0110941	0.0777638	0.0610355	PTEN/HDAC2	2
GO:0061029	eyelid development in camera-type eye	2/236	13/18870	0.0110941	0.0777638	0.0610355	HDAC2/SRF	2
GO:0070486	leukocyte aggregation	2/236	13/18870	0.0110941	0.0777638	0.0610355	CD44/SEMA4D	2
GO:0097475	motor neuron migration	2/236	13/18870	0.0110941	0.0777638	0.0610355	VEGFA/NRP1	2
GO:1902667	regulation of axon guidance	2/236	13/18870	0.0110941	0.0777638	0.0610355	VEGFA/NRP1	2
GO:0032231	regulation of actin filament bundle assembly	5/236	107/18870	0.0111154	0.0777638	0.0610355	ARHGEF18/PIK3R1/NRP1/PHLDB2/WASF2	5
GO:0048024	regulation of mRNA splicing, via spliceosome	5/236	107/18870	0.0111154	0.0777638	0.0610355	DDX5/FMR1/SRPK2/HNRNPA1/SRSF7	5
GO:1901796	regulation of signal transduction by p53 class mediator	5/236	107/18870	0.0111154	0.0777638	0.0610355	DDX5/BCL2/MYC/RPS7/CD44	5
GO:0046847	filopodium assembly	4/236	70/18870	0.0114858	0.0797273	0.0625766	FMR1/PIK3R1/NRP1/SRF	4
GO:0048662	negative regulation of smooth muscle cell proliferation	4/236	70/18870	0.0114858	0.0797273	0.0625766	BMPR2/PDCD4/PTEN/CDKN1A	4
GO:0051148	negative regulation of muscle cell differentiation	4/236	70/18870	0.0114858	0.0797273	0.0625766	BMPR2/PDCD4/FRS2/ANKRD17	4
GO:0071479	cellular response to ionizing radiation	4/236	70/18870	0.0114858	0.0797273	0.0625766	BRCA1/CLOCK/CCND2/CDKN1A	4
GO:0051303	establishment of chromosome localization	5/236	108/18870	0.0115395	0.0797747	0.0626138	APC/KNL1/ZNF207/CENPF/RCC2	5
GO:1902414	protein localization to cell junction	5/236	108/18870	0.0115395	0.0797747	0.0626138	ARHGEF18/DLG1/CLSTN1/KIF5B/ACTB	5
GO:0045667	regulation of osteoblast differentiation	6/236	150/18870	0.0115599	0.0797747	0.0626138	BMPR2/JAG1/DDX5/TENT5A/SEMA4D/SOX9	6
GO:0007143	female meiotic nuclear division	3/236	38/18870	0.0118054	0.0811539	0.0636963	PTEN/TOP2A/ORC4	3
GO:0090504	epiboly	3/236	38/18870	0.0118054	0.0811539	0.0636963	PTEN/CD44/PHLDB2	3
GO:0050807	regulation of synapse organization	8/236	244/18870	0.0119207	0.0817883	0.0641942	PTEN/ADNP/CAPRIN1/CLSTN1/PRNP/ABI2/EIF4G1/SEMA4D	8
GO:0035967	cellular response to topologically incorrect protein	5/236	109/18870	0.0119745	0.0819987	0.0643594	DAXX/KLHL15/PIK3R1/UGGT1/CCND1	5
GO:0042698	ovulation cycle	4/236	71/18870	0.0120549	0.0822325	0.0645429	AXL/ADNP/IGF1R/PLEKHA1	4
GO:0061614	miRNA transcription	4/236	71/18870	0.0120549	0.0822325	0.0645429	DDX5/MYC/SOX9/SRF	4
GO:0032984	protein-containing complex disassembly	8/236	245/18870	0.0121946	0.0830263	0.0651659	WNK1/APC/IGF1R/MYC/SET/KIF5B/CAPZA1/SMARCB1	8
GO:0009411	response to UV	6/236	152/18870	0.0122803	0.0834499	0.0654984	BCL2/MYC/PIK3R1/MSH6/CCND1/CDKN1A	6
GO:0090263	positive regulation of canonical Wnt signaling pathway	5/236	110/18870	0.0124205	0.0842413	0.0661196	WNK1/ADNP/DDX3X/UBR5/ASPM	5
GO:0032481	positive regulation of type I interferon production	4/236	72/18870	0.0126418	0.0853047	0.0669542	DDX3X/ZBTB20/ZCCHC3/G3BP1	4
GO:0051438	regulation of ubiquitin-protein transferase activity	3/236	39/18870	0.0126733	0.0853047	0.0669542	PTEN/DTX3L/RPS7	3
GO:0060999	positive regulation of dendritic spine development	3/236	39/18870	0.0126733	0.0853047	0.0669542	CAPRIN1/CPEB3/FMR1	3
GO:0097242	amyloid-beta clearance	3/236	39/18870	0.0126733	0.0853047	0.0669542	IGF1R/CLTC/SRF	3
GO:0033002	muscle cell proliferation	8/236	247/18870	0.0127563	0.085598	0.0671844	BMPR2/PDCD4/PTEN/FRS2/IGF1R/NOTCH3/CDKN1A/MEF2D	8
GO:0006047	UDP-N-acetylglucosamine metabolic process	2/236	14/18870	0.0128373	0.085598	0.0671844	GNE/GFPT1	2
GO:0043508	negative regulation of JUN kinase activity	2/236	14/18870	0.0128373	0.085598	0.0671844	HIPK3/PDCD4	2
GO:0051127	positive regulation of actin nucleation	2/236	14/18870	0.0128373	0.085598	0.0671844	ABI2/WASF2	2
GO:0070307	lens fiber cell development	2/236	14/18870	0.0128373	0.085598	0.0671844	FRS2/ABI2	2
GO:0030330	DNA damage response, signal transduction by p53 class mediator	4/236	73/18870	0.0132467	0.0878337	0.0689392	DDX5/MDM4/CD44/CDKN1A	4
GO:0033143	regulation of intracellular steroid hormone receptor signaling pathway	4/236	73/18870	0.0132467	0.0878337	0.0689392	DDX5/BRCA1/CLOCK/RNF6	4
GO:0045661	regulation of myoblast differentiation	4/236	73/18870	0.0132467	0.0878337	0.0689392	ACTB/SMARCA2/SMARCB1/SOX9	4
GO:0070884	regulation of calcineurin-NFAT signaling cascade	3/236	40/18870	0.0135767	0.0898541	0.070525	ATP2B4/NFAT5/PRNP	3
GO:0050803	regulation of synapse structure or activity	8/236	250/18870	0.013634	0.0900654	0.0706908	PTEN/ADNP/CAPRIN1/CLSTN1/PRNP/ABI2/EIF4G1/SEMA4D	8
GO:0001678	intracellular glucose homeostasis	6/236	157/18870	0.0142185	0.0937524	0.0735847	RAB11FIP2/IGF1R/PIK3R1/ZBTB20/SMARCB1/SRF	6
GO:0003203	endocardial cushion morphogenesis	3/236	41/18870	0.0145159	0.093908	0.0737068	APC/MDM4/SOX9	3
GO:0031952	regulation of protein autophosphorylation	3/236	41/18870	0.0145159	0.093908	0.0737068	DDX3X/VEGFA/MRE11	3
GO:0106056	regulation of calcineurin-mediated signaling	3/236	41/18870	0.0145159	0.093908	0.0737068	ATP2B4/NFAT5/PRNP	3
GO:0010976	positive regulation of neuron projection development	6/236	158/18870	0.0146303	0.093908	0.0737068	ADNP/CAPRIN1/IGF1R/VEGFA/ITGA3/NRP1	6
GO:0050657	nucleic acid transport	6/236	158/18870	0.0146303	0.093908	0.0737068	WNK1/FMR1/G3BP2/HNRNPA1/SRSF7/XPOT	6
GO:0050658	RNA transport	6/236	158/18870	0.0146303	0.093908	0.0737068	WNK1/FMR1/G3BP2/HNRNPA1/SRSF7/XPOT	6
GO:0090316	positive regulation of intracellular protein transport	6/236	158/18870	0.0146303	0.093908	0.0737068	PIK3R1/SAR1A/UBR5/PRNP/ANP32B/VAMP2	6
GO:0030174	regulation of DNA-templated DNA replication initiation	2/236	15/18870	0.0146913	0.093908	0.0737068	MCM3/MCM6	2
GO:0034501	protein localization to kinetochore	2/236	15/18870	0.0146913	0.093908	0.0737068	KNL1/RCC2	2
GO:0044849	estrous cycle	2/236	15/18870	0.0146913	0.093908	0.0737068	ADNP/IGF1R	2
GO:0045737	positive regulation of cyclin-dependent protein serine/threonine kinase activity	2/236	15/18870	0.0146913	0.093908	0.0737068	CCND1/CCND2	2
GO:0051444	negative regulation of ubiquitin-protein transferase activity	2/236	15/18870	0.0146913	0.093908	0.0737068	DTX3L/RPS7	2
GO:0070885	negative regulation of calcineurin-NFAT signaling cascade	2/236	15/18870	0.0146913	0.093908	0.0737068	ATP2B4/PRNP	2
GO:0106057	negative regulation of calcineurin-mediated signaling	2/236	15/18870	0.0146913	0.093908	0.0737068	ATP2B4/PRNP	2
GO:1900153	positive regulation of nuclear-transcribed mRNA catabolic process, deadenylation-dependent decay	2/236	15/18870	0.0146913	0.093908	0.0737068	AGO2/CPEB3	2
GO:1902166	negative regulation of intrinsic apoptotic signaling pathway in response to DNA damage by p53 class mediator	2/236	15/18870	0.0146913	0.093908	0.0737068	BCL2/CD44	2
GO:1903083	protein localization to condensed chromosome	2/236	15/18870	0.0146913	0.093908	0.0737068	KNL1/RCC2	2
GO:0051656	establishment of organelle localization	12/236	469/18870	0.0153465	0.0979203	0.0768559	APC/DLG1/EXOC8/KNL1/SAR1A/SYNE2/ZNF207/KIF5B/CENPF/LMNB1/MAP4K2/RCC2	12
GO:0016601	Rac protein signal transduction	3/236	42/18870	0.0154911	0.0983131	0.0771643	ABI2/CRK/WASF2	3
GO:0061001	regulation of dendritic spine morphogenesis	3/236	42/18870	0.0154911	0.0983131	0.0771643	PTEN/CAPRIN1/ABI2	3
GO:1904706	negative regulation of vascular associated smooth muscle cell proliferation	3/236	42/18870	0.0154911	0.0983131	0.0771643	PDCD4/PTEN/CDKN1A	3
GO:0001649	osteoblast differentiation	8/236	257/18870	0.0158527	0.100365	0.0787751	BMPR2/JAG1/DDX5/TENT5A/CLTC/SEMA4D/SOX9/MEF2D	8
GO:0006261	DNA-templated DNA replication	6/236	161/18870	0.0159153	0.100365	0.0787751	BRCA1/ORC4/MCM3/MCM6/MMS22L/MRE11	6
GO:0051236	establishment of RNA localization	6/236	161/18870	0.0159153	0.100365	0.0787751	WNK1/FMR1/G3BP2/HNRNPA1/SRSF7/XPOT	6
GO:0031032	actomyosin structure organization	7/236	208/18870	0.0159557	0.100365	0.0787751	ARHGEF18/PIK3R1/TRPM7/NRP1/PHLDB2/SRF/WASF2	7
GO:0071383	cellular response to steroid hormone stimulus	7/236	208/18870	0.0159557	0.100365	0.0787751	DDX5/BRCA1/CLOCK/DAXX/IGF1R/RNF6/UBR5	7
GO:1903706	regulation of hemopoiesis	11/236	417/18870	0.0162284	0.101901	0.0799803	JAG1/AXL/MYC/PIK3R1/PURB/ACTB/FBN1/KLF13/NOTCH2/SMARCA2/SMARCB1	11
GO:0051147	regulation of muscle cell differentiation	6/236	162/18870	0.0163605	0.102396	0.080369	BMPR2/PDCD4/BCL2/FRS2/ANKRD17/SRF	6
GO:0007088	regulation of mitotic nuclear division	5/236	118/18870	0.016399	0.102396	0.080369	APC/KNL1/PHIP/ZNF207/CENPF	5
GO:0003176	aortic valve development	3/236	43/18870	0.0165023	0.102396	0.080369	BMPR2/JAG1/SOX9	3
GO:0045663	positive regulation of myoblast differentiation	3/236	43/18870	0.0165023	0.102396	0.080369	ACTB/SMARCA2/SMARCB1	3
GO:0099084	postsynaptic specialization organization	3/236	43/18870	0.0165023	0.102396	0.080369	PTEN/DLG1/CRK	3
GO:1904646	cellular response to amyloid-beta	3/236	43/18870	0.0165023	0.102396	0.080369	IGF1R/PRNP/ABCC1	3
GO:2000736	regulation of stem cell differentiation	4/236	78/18870	0.0165466	0.102396	0.080369	JAG1/HDAC2/SOX9/GATAD2B	4
GO:0016078	tRNA catabolic process	2/236	16/18870	0.0166531	0.102396	0.080369	DICER1/EXOSC2	2
GO:0030214	hyaluronan catabolic process	2/236	16/18870	0.0166531	0.102396	0.080369	CEMIP2/CD44	2
GO:0035729	cellular response to hepatocyte growth factor stimulus	2/236	16/18870	0.0166531	0.102396	0.080369	APPL1/NRP1	2
GO:0060841	venous blood vessel development	2/236	16/18870	0.0166531	0.102396	0.080369	BMPR2/VEGFA	2
GO:1902969	mitotic DNA replication	2/236	16/18870	0.0166531	0.102396	0.080369	MCM3/MCM6	2
GO:0007159	leukocyte cell-cell adhesion	11/236	419/18870	0.0167535	0.1025	0.0804504	WNK1/DLG1/NFAT5/PRNP/ACTB/CD44/GOLPH3/NT5E/SEMA4D/SMARCA2/SMARCB1	11
GO:0043254	regulation of protein-containing complex assembly	11/236	419/18870	0.0167535	0.1025	0.0804504	CAND1/DDX3X/DLG1/SAR1A/VEGFA/CAPZA1/CTTN/EIF4G1/PLEKHG2/SOX9/HJURP	11
GO:0007254	JNK cascade	6/236	163/18870	0.0168141	0.1025	0.0804504	HIPK3/PDCD4/DAXX/IGF1R/CRK/MAP4K2	6
GO:0007292	female gamete generation	6/236	163/18870	0.0168141	0.1025	0.0804504	PTEN/BCL2/TOP2A/ASPM/ORC4/EHMT2	6
GO:0061157	mRNA destabilization	6/236	163/18870	0.0168141	0.1025	0.0804504	BTG2/CNOT6/AGO2/CAPRIN1/CPEB3/EXOSC2	6
GO:0016050	vesicle organization	10/236	366/18870	0.0172244	0.104642	0.0821318	BCL2/EXOC8/KNL1/RAB22A/SAR1A/VPS36/GOLPH3/STX6/VAMP2/YIPF4	10
GO:1902074	response to salt	10/236	366/18870	0.0172244	0.104642	0.0821318	ATP2B4/DAXX/GNAQ/IGF1R/EHMT2/HDAC2/HNRNPA1/HSP90B1/NT5E/S100A16	10
GO:0016570	histone modification	5/236	120/18870	0.0175118	0.105895	0.0831149	BRCA1/PHF20/SET/EHMT2/HDAC2	5
GO:0045814	negative regulation of gene expression, epigenetic	5/236	120/18870	0.0175118	0.105895	0.0831149	BRCA1/MYC/UBR5/HDAC2/LMNB1	5
GO:0042771	intrinsic apoptotic signaling pathway in response to DNA damage by p53 class mediator	3/236	44/18870	0.0175498	0.105895	0.0831149	BCL2/CD44/CDKN1A	3
GO:0043506	regulation of JUN kinase activity	3/236	44/18870	0.0175498	0.105895	0.0831149	HIPK3/PDCD4/MAP4K2	3
GO:0035051	cardiocyte differentiation	6/236	165/18870	0.0177474	0.106905	0.0839082	JAG1/PDCD4/FRS2/SGCB/VEGFA/SRF	6
GO:0040013	negative regulation of locomotion	11/236	423/18870	0.0178418	0.107292	0.0842119	JAG1/PTEN/ATP2B4/BCL2/CERS2/CRK/HDAC2/NRP1/PHLDB2/SEMA4D/SRF	11
GO:0045637	regulation of myeloid cell differentiation	7/236	213/18870	0.0179378	0.107687	0.0845218	JAG1/MYC/PIK3R1/PURB/FBN1/KLF13/NOTCH2	7
GO:0050673	epithelial cell proliferation	12/236	480/18870	0.0180633	0.108258	0.0849698	BMPR2/JAG1/DLG1/FRS2/MYC/VASH2/VEGFA/CCND1/NOTCH2/NRP1/SOX9/CDKN1A	12
GO:0045216	cell-cell junction organization	7/236	214/18870	0.0183541	0.108545	0.0851949	APC/DLG1/VEGFA/ACTB/LIMS1/SRF/UGT8	7
GO:0009100	glycoprotein metabolic process	10/236	370/18870	0.0184272	0.108545	0.0851949	BMPR2/AGO2/B3GALNT1/BCL2/FAM20B/UGGT1/SOAT1/GOLPH3/GFPT1/MLEC	10
GO:0045785	positive regulation of cell adhesion	12/236	482/18870	0.0185938	0.108545	0.0851949	NFAT5/UTRN/VEGFA/ACTB/CD44/CRK/ITGA3/LIMS1/NRP1/SMARCA2/SMARCB1/P4HB	12
GO:0031641	regulation of myelination	3/236	45/18870	0.0186335	0.108545	0.0851949	DICER1/DLG1/CTSC	3
GO:0033173	calcineurin-NFAT signaling cascade	3/236	45/18870	0.0186335	0.108545	0.0851949	ATP2B4/NFAT5/PRNP	3
GO:0051150	regulation of smooth muscle cell differentiation	3/236	45/18870	0.0186335	0.108545	0.0851949	PDCD4/ANKRD17/SRF	3
GO:0043588	skin development	9/236	317/18870	0.0186552	0.108545	0.0851949	JAG1/BCL2/NCOA3/PALLD/HDAC2/ITGA3/SOX9/SRF/CDKN1A	9
GO:0050890	cognition	9/236	317/18870	0.0186552	0.108545	0.0851949	BTG2/PTEN/ADNP/CPEB3/PRNP/EHMT2/ITGA3/SRF/CCND2	9
GO:0050779	RNA destabilization	6/236	167/18870	0.0187156	0.108545	0.0851949	BTG2/CNOT6/AGO2/CAPRIN1/CPEB3/EXOSC2	6
GO:0061014	positive regulation of mRNA catabolic process	6/236	167/18870	0.0187156	0.108545	0.0851949	BTG2/CNOT6/AGO2/CAPRIN1/CPEB3/EXOSC2	6
GO:1902904	negative regulation of supramolecular fiber organization	6/236	167/18870	0.0187156	0.108545	0.0851949	ARHGEF18/APC/PIK3R1/CAPZA1/PHLDB2/WASF2	6
GO:0031573	mitotic intra-S DNA damage checkpoint signaling	2/236	17/18870	0.0187196	0.108545	0.0851949	MDC1/MRE11	2
GO:0051782	negative regulation of cell division	2/236	17/18870	0.0187196	0.108545	0.0851949	MYC/ASPM	2
GO:0060253	negative regulation of glial cell proliferation	2/236	17/18870	0.0187196	0.108545	0.0851949	DICER1/CERS2	2
GO:0071360	cellular response to exogenous dsRNA	2/236	17/18870	0.0187196	0.108545	0.0851949	ZCCHC3/IFIT1	2
GO:0098974	postsynaptic actin cytoskeleton organization	2/236	17/18870	0.0187196	0.108545	0.0851949	ACTB/WASF2	2
GO:1901163	regulation of trophoblast cell migration	2/236	17/18870	0.0187196	0.108545	0.0851949	AGO2/VEGFA	2
GO:1902165	regulation of intrinsic apoptotic signaling pathway in response to DNA damage by p53 class mediator	2/236	17/18870	0.0187196	0.108545	0.0851949	BCL2/CD44	2
GO:2000136	regulation of cell proliferation involved in heart morphogenesis	2/236	17/18870	0.0187196	0.108545	0.0851949	BMPR2/SOX9	2
GO:0003151	outflow tract morphogenesis	4/236	81/18870	0.0187525	0.108545	0.0851949	BMPR2/JAG1/VEGFA/NRP1	4
GO:0007405	neuroblast proliferation	4/236	81/18870	0.0187525	0.108545	0.0851949	BTG2/FRS2/VEGFA/ASPM	4
GO:0014032	neural crest cell development	4/236	82/18870	0.0195263	0.11284	0.0885662	JAG1/NRP1/SEMA4D/SOX9	4
GO:0050821	protein stabilization	7/236	217/18870	0.0196437	0.112869	0.0885889	PTEN/GNAQ/MDM4/MTMR9/PIK3R1/RPS7/ZNF207	7
GO:1901653	cellular response to peptide	10/236	374/18870	0.0196907	0.112869	0.0885889	APPL1/IGF1R/PHIP/PIK3R1/SGCB/PRNP/ABCC1/CRK/FBN1/VAMP2	10
GO:0034250	positive regulation of amide metabolic process	6/236	169/18870	0.0197194	0.112869	0.0885889	UHMK1/AGO2/CPEB3/DDX3X/FMR1/EIF4G1	6
GO:0030517	negative regulation of axon extension	3/236	46/18870	0.0197537	0.112869	0.0885889	RNF6/NRP1/SEMA4D	3
GO:0034314	Arp2/3 complex-mediated actin nucleation	3/236	46/18870	0.0197537	0.112869	0.0885889	ACTR2/ABI2/WASF2	3
GO:0035272	exocrine system development	3/236	46/18870	0.0197537	0.112869	0.0885889	BTBD7/NRP1/SOX9	3
GO:2001239	regulation of extrinsic apoptotic signaling pathway in absence of ligand	3/236	46/18870	0.0197537	0.112869	0.0885889	BCL2/SGK3/PPP2R1B	3
GO:0042594	response to starvation	7/236	218/18870	0.0200873	0.114407	0.0897964	BMPR2/BCL2/IGF1R/LARS1/EHMT2/HNRNPA1/CDKN1A	7
GO:0050679	positive regulation of epithelial cell proliferation	7/236	218/18870	0.0200873	0.114407	0.0897964	MYC/VASH2/VEGFA/CCND1/NOTCH2/NRP1/SOX9	7
GO:0045936	negative regulation of phosphate metabolic process	10/236	376/18870	0.0203458	0.115694	0.0908065	HIPK3/PDCD4/PTEN/ADNP/APC/GNAQ/PRNP/EIF4G1/SEMA4D/CDKN1A	10
GO:0010563	negative regulation of phosphorus metabolic process	10/236	377/18870	0.0206793	0.115936	0.090996	HIPK3/PDCD4/PTEN/ADNP/APC/GNAQ/PRNP/EIF4G1/SEMA4D/CDKN1A	10
GO:0030856	regulation of epithelial cell differentiation	6/236	171/18870	0.0207592	0.115936	0.090996	JAG1/APOLD1/NCOA3/VEGFA/CCND1/SOX9	6
GO:0001946	lymphangiogenesis	2/236	18/18870	0.0208881	0.115936	0.090996	BMPR2/PTPN14	2
GO:0035065	regulation of histone acetylation	2/236	18/18870	0.0208881	0.115936	0.090996	BRCA1/SET	2
GO:0036035	osteoclast development	2/236	18/18870	0.0208881	0.115936	0.090996	FBN1/NOTCH2	2
GO:0038083	peptidyl-tyrosine autophosphorylation	2/236	18/18870	0.0208881	0.115936	0.090996	IGF1R/VEGFA	2
GO:0048569	post-embryonic animal organ development	2/236	18/18870	0.0208881	0.115936	0.090996	VEGFA/FBN1	2
GO:0061323	cell proliferation involved in heart morphogenesis	2/236	18/18870	0.0208881	0.115936	0.090996	BMPR2/SOX9	2
GO:0061450	trophoblast cell migration	2/236	18/18870	0.0208881	0.115936	0.090996	AGO2/VEGFA	2
GO:0072673	lamellipodium morphogenesis	2/236	18/18870	0.0208881	0.115936	0.090996	CD44/WASF2	2
GO:0090190	positive regulation of branching involved in ureteric bud morphogenesis	2/236	18/18870	0.0208881	0.115936	0.090996	VEGFA/SOX9	2
GO:0098751	bone cell development	2/236	18/18870	0.0208881	0.115936	0.090996	FBN1/NOTCH2	2
GO:1904031	positive regulation of cyclin-dependent protein kinase activity	2/236	18/18870	0.0208881	0.115936	0.090996	CCND1/CCND2	2
GO:1904044	response to aldosterone	2/236	18/18870	0.0208881	0.115936	0.090996	IGF1R/CDKN1A	2
GO:1904666	regulation of ubiquitin protein ligase activity	2/236	18/18870	0.0208881	0.115936	0.090996	PTEN/RPS7	2
GO:0045601	regulation of endothelial cell differentiation	3/236	47/18870	0.0209102	0.115936	0.090996	JAG1/APOLD1/VEGFA	3
GO:0048678	response to axon injury	4/236	84/18870	0.0211325	0.116986	0.0918202	AXL/BCL2/IGF1R/CERS2	4
GO:0051028	mRNA transport	5/236	127/18870	0.0217964	0.120286	0.0944106	WNK1/FMR1/G3BP2/HNRNPA1/SRSF7	5
GO:0051099	positive regulation of binding	5/236	127/18870	0.0217964	0.120286	0.0944106	DTX3L/FMR1/EIF4G1/NRP1/DAZAP2	5
GO:0002028	regulation of sodium ion transport	4/236	85/18870	0.0219651	0.120655	0.0947001	WNK1/ATP2B4/DLG1/UTRN	4
GO:0006289	nucleotide-excision repair	4/236	85/18870	0.0219651	0.120655	0.0947001	BCL7A/ACTB/SMARCA2/SMARCB1	4
GO:0061515	myeloid cell development	4/236	85/18870	0.0219651	0.120655	0.0947001	FBN1/NOTCH2/SRF/WASF2	4
GO:0097720	calcineurin-mediated signaling	3/236	48/18870	0.0221032	0.121226	0.0951485	ATP2B4/NFAT5/PRNP	3
GO:0010927	cellular component assembly involved in morphogenesis	5/236	128/18870	0.0224592	0.122989	0.0965322	DICER1/KNL1/PHLDB2/SRF/UGT8	5
GO:2000243	positive regulation of reproductive process	4/236	86/18870	0.0228174	0.124759	0.0979209	AGO2/VEGFA/HDAC2/SOX9	4
GO:0050684	regulation of mRNA processing	5/236	129/18870	0.023135	0.12481	0.0979614	DDX5/FMR1/SRPK2/HNRNPA1/SRSF7	5
GO:0000212	meiotic spindle organization	2/236	19/18870	0.0231557	0.12481	0.0979614	PTEN/ASPM	2
GO:0003184	pulmonary valve morphogenesis	2/236	19/18870	0.0231557	0.12481	0.0979614	JAG1/NOTCH2	2
GO:0006337	nucleosome disassembly	2/236	19/18870	0.0231557	0.12481	0.0979614	SET/SMARCB1	2
GO:0008356	asymmetric cell division	2/236	19/18870	0.0231557	0.12481	0.0979614	ACTR2/ASPM	2
GO:0031060	regulation of histone methylation	2/236	19/18870	0.0231557	0.12481	0.0979614	PHF20/EHMT2	2
GO:0060438	trachea development	2/236	19/18870	0.0231557	0.12481	0.0979614	SOX9/SRF	2
GO:0060977	coronary vasculature morphogenesis	2/236	19/18870	0.0231557	0.12481	0.0979614	VEGFA/NRP1	2
GO:0061298	retina vasculature development in camera-type eye	2/236	19/18870	0.0231557	0.12481	0.0979614	BMPR2/NRP1	2
GO:0021537	telencephalon development	8/236	276/18870	0.023178	0.12481	0.0979614	BTG2/PTEN/ATP2B4/IGF1R/SYNE2/ASPM/CRK/SRF	8
GO:0014911	positive regulation of smooth muscle cell migration	3/236	49/18870	0.0233326	0.125074	0.0981685	BCL2/CRK/NRP1	3
GO:0031297	replication fork processing	3/236	49/18870	0.0233326	0.125074	0.0981685	BRCA1/MMS22L/MRE11	3
GO:0046596	regulation of viral entry into host cell	3/236	49/18870	0.0233326	0.125074	0.0981685	TRIM59/TRIM26/P4HB	3
GO:0015931	nucleobase-containing compound transport	7/236	225/18870	0.0233901	0.125193	0.098262	WNK1/FMR1/ABCC1/G3BP2/HNRNPA1/SRSF7/XPOT	7
GO:0048545	response to steroid hormone	9/236	330/18870	0.0234624	0.125391	0.0984176	DDX5/BCL2/BRCA1/CLOCK/DAXX/IGF1R/RNF6/UBR5/CDKN1A	9
GO:0033627	cell adhesion mediated by integrin	4/236	88/18870	0.024582	0.130288	0.102261	WNK1/CRK/FBN1/ITGA3	4
GO:0007215	glutamate receptor signaling pathway	3/236	50/18870	0.0245985	0.130288	0.102261	FMR1/GNAQ/PRNP	3
GO:0016573	histone acetylation	3/236	50/18870	0.0245985	0.130288	0.102261	BRCA1/PHF20/SET	3
GO:0030521	androgen receptor signaling pathway	3/236	50/18870	0.0245985	0.130288	0.102261	DDX5/DAXX/RNF6	3
GO:0060976	coronary vasculature development	3/236	50/18870	0.0245985	0.130288	0.102261	VEGFA/NRP1/SRF	3
GO:1902041	regulation of extrinsic apoptotic signaling pathway via death domain receptors	3/236	50/18870	0.0245985	0.130288	0.102261	PTEN/BRCA1/DDX3X	3
GO:0046328	regulation of JNK cascade	5/236	132/18870	0.0252409	0.132018	0.103618	HIPK3/PDCD4/IGF1R/CRK/MAP4K2	5
GO:0006469	negative regulation of protein kinase activity	6/236	179/18870	0.0252897	0.132018	0.103618	HIPK3/PDCD4/PTEN/APC/GNAQ/CDKN1A	6
GO:0040029	epigenetic regulation of gene expression	7/236	229/18870	0.0254367	0.132018	0.103618	BRCA1/MYC/PHF20/UBR5/HDAC2/LMNB1/SMARCB1	7
GO:0000291	nuclear-transcribed mRNA catabolic process, exonucleolytic	2/236	20/18870	0.0255195	0.132018	0.103618	CNOT6/EXOSC2	2
GO:0009135	purine nucleoside diphosphate metabolic process	2/236	20/18870	0.0255195	0.132018	0.103618	DLG1/NT5E	2
GO:0009179	purine ribonucleoside diphosphate metabolic process	2/236	20/18870	0.0255195	0.132018	0.103618	DLG1/NT5E	2
GO:0031053	primary miRNA processing	2/236	20/18870	0.0255195	0.132018	0.103618	DDX5/DDX3X	2
GO:0039535	regulation of RIG-I signaling pathway	2/236	20/18870	0.0255195	0.132018	0.103618	ZCCHC3/ANKRD17	2
GO:0039692	single stranded viral RNA replication via double stranded DNA intermediate	2/236	20/18870	0.0255195	0.132018	0.103618	TOP2A/SMARCB1	2
GO:0045056	transcytosis	2/236	20/18870	0.0255195	0.132018	0.103618	IGF1R/CLTC	2
GO:0055093	response to hyperoxia	2/236	20/18870	0.0255195	0.132018	0.103618	HDAC2/CDKN1A	2
GO:0060749	mammary gland alveolus development	2/236	20/18870	0.0255195	0.132018	0.103618	VEGFA/CCND1	2
GO:0061377	mammary gland lobule development	2/236	20/18870	0.0255195	0.132018	0.103618	VEGFA/CCND1	2
GO:0071474	cellular hyperosmotic response	2/236	20/18870	0.0255195	0.132018	0.103618	WNK1/NFAT5	2
GO:0099188	postsynaptic cytoskeleton organization	2/236	20/18870	0.0255195	0.132018	0.103618	ACTB/WASF2	2
GO:0140861	DNA repair-dependent chromatin remodeling	2/236	20/18870	0.0255195	0.132018	0.103618	DTX3L/UBR5	2
GO:0001974	blood vessel remodeling	3/236	51/18870	0.0259008	0.133408	0.10471	BMPR2/JAG1/AXL	3
GO:0010332	response to gamma radiation	3/236	51/18870	0.0259008	0.133408	0.10471	BCL2/MYC/CDKN1A	3
GO:0035094	response to nicotine	3/236	51/18870	0.0259008	0.133408	0.10471	BCL2/IGF1R/HDAC2	3
GO:0032386	regulation of intracellular transport	9/236	336/18870	0.0259562	0.1335	0.104782	WNK1/UHMK1/PIK3R1/PTPN14/SAR1A/UBR5/PRNP/ANP32B/VAMP2	9
GO:0050730	regulation of peptidyl-tyrosine phosphorylation	7/236	231/18870	0.0265047	0.135797	0.106585	ADNP/VEGFA/PRNP/CD44/HDAC2/NRP1/SEMA4D	7
GO:0007219	Notch signaling pathway	6/236	181/18870	0.0265175	0.135797	0.106585	JAG1/DTX3L/MIB1/NOTCH2/NOTCH3/SOX9	6
GO:0071478	cellular response to radiation	6/236	181/18870	0.0265175	0.135797	0.106585	BRCA1/CLOCK/MYC/PIK3R1/CCND2/CDKN1A	6
GO:0031103	axon regeneration	3/236	52/18870	0.0272395	0.138497	0.108704	BCL2/IGF1R/CERS2	3
GO:0043154	negative regulation of cysteine-type endopeptidase activity involved in apoptotic process	3/236	52/18870	0.0272395	0.138497	0.108704	DDX3X/VEGFA/CD44	3
GO:0048009	insulin-like growth factor receptor signaling pathway	3/236	52/18870	0.0272395	0.138497	0.108704	IGF1R/PHIP/PIK3R1	3
GO:0060688	regulation of morphogenesis of a branching structure	3/236	52/18870	0.0272395	0.138497	0.108704	BTBD7/VEGFA/SOX9	3
GO:0071470	cellular response to osmotic stress	3/236	52/18870	0.0272395	0.138497	0.108704	WNK1/DDX3X/NFAT5	3
GO:0031507	heterochromatin formation	4/236	91/18870	0.0273795	0.13901	0.109106	MYC/UBR5/HDAC2/LMNB1	4
GO:0006268	DNA unwinding involved in DNA replication	2/236	21/18870	0.0279768	0.139452	0.109454	MCM3/MCM6	2
GO:0006907	pinocytosis	2/236	21/18870	0.0279768	0.139452	0.109454	AXL/APPL1	2
GO:0010224	response to UV-B	2/236	21/18870	0.0279768	0.139452	0.109454	BCL2/CDKN1A	2
GO:0033962	P-body assembly	2/236	21/18870	0.0279768	0.139452	0.109454	CNOT6/DDX6	2
GO:0043555	regulation of translation in response to stress	2/236	21/18870	0.0279768	0.139452	0.109454	DDX3X/EIF4G1	2
GO:0050849	negative regulation of calcium-mediated signaling	2/236	21/18870	0.0279768	0.139452	0.109454	ATP2B4/PRNP	2
GO:0051383	kinetochore organization	2/236	21/18870	0.0279768	0.139452	0.109454	CENPF/SMC4	2
GO:0051988	regulation of attachment of spindle microtubules to kinetochore	2/236	21/18870	0.0279768	0.139452	0.109454	APC/RCC2	2
GO:0060445	branching involved in salivary gland morphogenesis	2/236	21/18870	0.0279768	0.139452	0.109454	BTBD7/NRP1	2
GO:0061318	renal filtration cell differentiation	2/236	21/18870	0.0279768	0.139452	0.109454	JAG1/NOTCH2	2
GO:0072112	podocyte differentiation	2/236	21/18870	0.0279768	0.139452	0.109454	JAG1/NOTCH2	2
GO:0090189	regulation of branching involved in ureteric bud morphogenesis	2/236	21/18870	0.0279768	0.139452	0.109454	VEGFA/SOX9	2
GO:1901201	regulation of extracellular matrix assembly	2/236	21/18870	0.0279768	0.139452	0.109454	PHLDB2/SOX9	2
GO:0071333	cellular response to glucose stimulus	5/236	136/18870	0.0282346	0.140541	0.110308	RAB11FIP2/IGF1R/ZBTB20/SMARCB1/SRF	5
GO:0006405	RNA export from nucleus	4/236	92/18870	0.0283526	0.140617	0.110368	WNK1/FMR1/HNRNPA1/XPOT	4
GO:0140747	regulation of ncRNA transcription	4/236	92/18870	0.0283526	0.140617	0.110368	MYC/SMARCB1/SOX9/SRF	4
GO:0071560	cellular response to transforming growth factor beta stimulus	8/236	287/18870	0.0283688	0.140617	0.110368	APPL1/IGF1R/CRK/FBN1/HDAC2/ITGA3/LIMS1/SOX9	8
GO:0002762	negative regulation of myeloid leukocyte differentiation	3/236	53/18870	0.0286145	0.140853	0.110553	MYC/PIK3R1/FBN1	3
GO:0044818	mitotic G2/M transition checkpoint	3/236	53/18870	0.0286145	0.140853	0.110553	BRCA1/MRE11/CDKN1A	3
GO:0048146	positive regulation of fibroblast proliferation	3/236	53/18870	0.0286145	0.140853	0.110553	E2F1/MYC/CDKN1A	3
GO:1902692	regulation of neuroblast proliferation	3/236	53/18870	0.0286145	0.140853	0.110553	BTG2/VEGFA/ASPM	3
GO:1904645	response to amyloid-beta	3/236	53/18870	0.0286145	0.140853	0.110553	IGF1R/PRNP/ABCC1	3
GO:0045766	positive regulation of angiogenesis	6/236	185/18870	0.0290905	0.142635	0.111952	WNK1/AGO2/BRCA1/VASH2/VEGFA/NRP1	6
GO:1904018	positive regulation of vasculature development	6/236	185/18870	0.0290905	0.142635	0.111952	WNK1/AGO2/BRCA1/VASH2/VEGFA/NRP1	6
GO:0070482	response to oxygen levels	9/236	343/18870	0.0290968	0.142635	0.111952	BCL2/MDM4/MYC/VEGFA/HDAC2/HSP90B1/SRF/CDKN1A/P4HB	9
GO:0043279	response to alkaloid	4/236	93/18870	0.029346	0.14346	0.1126	PDCD4/IGF1R/EHMT2/HDAC2	4
GO:0048525	negative regulation of viral process	4/236	93/18870	0.029346	0.14346	0.1126	SRPK2/TRIM59/IFIT1/TRIM26	4
GO:0051302	regulation of cell division	6/236	186/18870	0.0297585	0.145141	0.113919	WNK1/IGF1R/MYC/NCOA3/VEGFA/ASPM	6
GO:0034728	nucleosome organization	5/236	138/18870	0.0298124	0.145141	0.113919	DAXX/SET/ANP32B/SMARCB1/SOX9	5
GO:0071331	cellular response to hexose stimulus	5/236	138/18870	0.0298124	0.145141	0.113919	RAB11FIP2/IGF1R/ZBTB20/SMARCB1/SRF	5
GO:0043491	phosphatidylinositol 3-kinase/protein kinase B signal transduction	8/236	290/18870	0.0299136	0.145435	0.114149	PTEN/AXL/DLG1/IGF1R/PIK3R1/PLEKHA1/SEMA4D/SOX9	8
GO:0000381	regulation of alternative mRNA splicing, via spliceosome	3/236	54/18870	0.0300257	0.145781	0.114421	DDX5/FMR1/HNRNPA1	3
GO:0001656	metanephros development	4/236	94/18870	0.0303599	0.147	0.115378	BCL2/MYC/FBN1/SOX9	4
GO:0035313	wound healing, spreading of epidermal cells	2/236	22/18870	0.030525	0.147	0.115378	PTEN/PHLDB2	2
GO:0045947	negative regulation of translational initiation	2/236	22/18870	0.030525	0.147	0.115378	AGO2/FMR1	2
GO:0051151	negative regulation of smooth muscle cell differentiation	2/236	22/18870	0.030525	0.147	0.115378	PDCD4/ANKRD17	2
GO:0072311	glomerular epithelial cell differentiation	2/236	22/18870	0.030525	0.147	0.115378	JAG1/NOTCH2	2
GO:0150105	protein localization to cell-cell junction	2/236	22/18870	0.030525	0.147	0.115378	ARHGEF18/ACTB	2
GO:0048813	dendrite morphogenesis	5/236	139/18870	0.0306217	0.147266	0.115587	PTEN/CAPRIN1/ABI2/NRP1/SEMA4D	5
GO:0022898	regulation of transmembrane transporter activity	7/236	239/18870	0.0310821	0.149278	0.117166	BCL2/DLG1/FMR1/UTRN/PRNP/ACTB/VAMP2	7
GO:0030324	lung development	6/236	188/18870	0.0311246	0.14928	0.117167	BMPR2/VEGFA/EIF4G1/ITGA3/SOX9/SRF	6
GO:0045638	negative regulation of myeloid cell differentiation	4/236	95/18870	0.0313942	0.14994	0.117685	MYC/PIK3R1/FBN1/KLF13	4
GO:0071326	cellular response to monosaccharide stimulus	5/236	140/18870	0.0314447	0.14994	0.117685	RAB11FIP2/IGF1R/ZBTB20/SMARCB1/SRF	5
GO:0010559	regulation of glycoprotein biosynthetic process	3/236	55/18870	0.0314731	0.14994	0.117685	AGO2/BCL2/SOAT1	3
GO:0018393	internal peptidyl-lysine acetylation	3/236	55/18870	0.0314731	0.14994	0.117685	BRCA1/PHF20/SET	3
GO:0034142	toll-like receptor 4 signaling pathway	3/236	55/18870	0.0314731	0.14994	0.117685	RAB11FIP2/APPL1/PIK3R1	3
GO:0071559	response to transforming growth factor beta	8/236	293/18870	0.0315155	0.149941	0.117686	APPL1/IGF1R/CRK/FBN1/HDAC2/ITGA3/LIMS1/SOX9	8
GO:0045765	regulation of angiogenesis	9/236	349/18870	0.0319937	0.152013	0.119312	WNK1/AGO2/ATP2B4/BRCA1/CEMIP2/VASH2/VEGFA/AGO1/NRP1	9
GO:0048193	Golgi vesicle transport	8/236	294/18870	0.0320623	0.152135	0.119408	ARF3/EXOC8/SAR1A/GOLPH3/STX6/VAMP2/YIPF4/P4HB	8
GO:0007032	endosome organization	4/236	96/18870	0.0324491	0.153561	0.120527	EXOC8/RAB22A/VPS36/STX6	4
GO:0042982	amyloid precursor protein metabolic process	4/236	96/18870	0.0324491	0.153561	0.120527	AGO2/DLG1/PRNP/SOAT1	4
GO:0050678	regulation of epithelial cell proliferation	10/236	407/18870	0.0326436	0.154261	0.121077	JAG1/DLG1/FRS2/MYC/VASH2/VEGFA/CCND1/NOTCH2/NRP1/SOX9	10
GO:0045005	DNA-templated DNA replication maintenance of fidelity	3/236	56/18870	0.0329565	0.154261	0.121077	BRCA1/MMS22L/MRE11	3
GO:0052372	modulation by symbiont of entry into host	3/236	56/18870	0.0329565	0.154261	0.121077	TRIM59/TRIM26/P4HB	3
GO:0060997	dendritic spine morphogenesis	3/236	56/18870	0.0329565	0.154261	0.121077	PTEN/CAPRIN1/ABI2	3
GO:0021542	dentate gyrus development	2/236	23/18870	0.0331613	0.154261	0.121077	BTG2/PTEN	2
GO:0035855	megakaryocyte development	2/236	23/18870	0.0331613	0.154261	0.121077	SRF/WASF2	2
GO:0046597	negative regulation of viral entry into host cell	2/236	23/18870	0.0331613	0.154261	0.121077	TRIM59/TRIM26	2
GO:0046835	carbohydrate phosphorylation	2/236	23/18870	0.0331613	0.154261	0.121077	GNE/PFKFB2	2
GO:0061042	vascular wound healing	2/236	23/18870	0.0331613	0.154261	0.121077	VEGFA/MCAM	2
GO:0071218	cellular response to misfolded protein	2/236	23/18870	0.0331613	0.154261	0.121077	KLHL15/UGGT1	2
GO:0071359	cellular response to dsRNA	2/236	23/18870	0.0331613	0.154261	0.121077	ZCCHC3/IFIT1	2
GO:0097150	neuronal stem cell population maintenance	2/236	23/18870	0.0331613	0.154261	0.121077	JAG1/ASPM	2
GO:1902254	negative regulation of intrinsic apoptotic signaling pathway by p53 class mediator	2/236	23/18870	0.0331613	0.154261	0.121077	BCL2/CD44	2
GO:0031099	regeneration	6/236	191/18870	0.0332495	0.154469	0.12124	AXL/BCL2/IGF1R/CCND1/CERS2/CDKN1A	6
GO:0035278	miRNA-mediated gene silencing by inhibition of translation	4/236	97/18870	0.0335245	0.15534	0.121924	AGO2/AGO1/DDX6/EIF4G1	4
GO:1903035	negative regulation of response to wounding	4/236	97/18870	0.0335245	0.15534	0.121924	PTEN/CERS2/CRK/PHLDB2	4
GO:0030323	respiratory tube development	6/236	192/18870	0.0339782	0.157238	0.123413	BMPR2/VEGFA/EIF4G1/ITGA3/SOX9/SRF	6
GO:0030522	intracellular receptor signaling pathway	9/236	353/18870	0.0340328	0.157286	0.123451	DDX5/BRCA1/CLOCK/DAXX/DDX3X/RNF6/UBR5/ZCCHC3/ANKRD17	9
GO:0006893	Golgi to plasma membrane transport	3/236	57/18870	0.0344757	0.158919	0.124733	EXOC8/GOLPH3/VAMP2	3
GO:0045010	actin nucleation	3/236	57/18870	0.0344757	0.158919	0.124733	ACTR2/ABI2/WASF2	3
GO:1901342	regulation of vasculature development	9/236	354/18870	0.0345564	0.159085	0.124863	WNK1/AGO2/ATP2B4/BRCA1/CEMIP2/VASH2/VEGFA/AGO1/NRP1	9
GO:0048661	positive regulation of smooth muscle cell proliferation	4/236	98/18870	0.0346206	0.159174	0.124933	FRS2/IGF1R/NOTCH3/MEF2D	4
GO:0033673	negative regulation of kinase activity	6/236	193/18870	0.0347172	0.159412	0.12512	HIPK3/PDCD4/PTEN/APC/GNAQ/CDKN1A	6
GO:1904019	epithelial cell apoptotic process	5/236	144/18870	0.0348749	0.15993	0.125526	BMPR2/PDCD4/BCL2/E2F1/IGF1R	5
GO:0071897	DNA biosynthetic process	6/236	194/18870	0.0354665	0.162433	0.127491	BMPR2/MYC/CENPF/HNRNPA1/MRE11/CDKN1A	6
GO:1903312	negative regulation of mRNA metabolic process	4/236	99/18870	0.0357372	0.162873	0.127836	E2F1/FMR1/TENT5A/SRSF7	4
GO:0042552	myelination	5/236	145/18870	0.0357672	0.162873	0.127836	PTEN/DICER1/DLG1/CTSC/UGT8	5
GO:0062207	regulation of pattern recognition receptor signaling pathway	5/236	145/18870	0.0357672	0.162873	0.127836	APPL1/DDX3X/PIK3R1/ZCCHC3/ANKRD17	5
GO:0032288	myelin assembly	2/236	24/18870	0.0358833	0.162873	0.127836	DICER1/UGT8	2
GO:0034114	regulation of heterotypic cell-cell adhesion	2/236	24/18870	0.0358833	0.162873	0.127836	WNK1/CD44	2
GO:0034260	negative regulation of GTPase activity	2/236	24/18870	0.0358833	0.162873	0.127836	WNK1/RCC2	2
GO:0035902	response to immobilization stress	2/236	24/18870	0.0358833	0.162873	0.127836	CERS2/UGT8	2
GO:0006475	internal protein amino acid acetylation	3/236	58/18870	0.0360307	0.162918	0.127871	BRCA1/PHF20/SET	3
GO:0031102	neuron projection regeneration	3/236	58/18870	0.0360307	0.162918	0.127871	BCL2/IGF1R/CERS2	3
GO:0048008	platelet-derived growth factor receptor signaling pathway	3/236	58/18870	0.0360307	0.162918	0.127871	PLEKHA1/VEGFA/NRP1	3
GO:0016311	dephosphorylation	8/236	302/18870	0.0366716	0.165194	0.129658	PTEN/DUSP8/MTMR9/PTPN14/HSP90B1/PPP2R1B/PPP4R3A/SEMA4D	8
GO:0051053	negative regulation of DNA metabolic process	5/236	146/18870	0.0366735	0.165194	0.129658	BMPR2/KLHL15/MSH6/HNRNPA1/CDKN1A	5
GO:0051783	regulation of nuclear division	5/236	146/18870	0.0366735	0.165194	0.129658	APC/KNL1/PHIP/ZNF207/CENPF	5
GO:0051896	regulation of phosphatidylinositol 3-kinase/protein kinase B signal transduction	7/236	248/18870	0.036835	0.165679	0.130039	PTEN/AXL/DLG1/IGF1R/PLEKHA1/SEMA4D/SOX9	7
GO:0070828	heterochromatin organization	4/236	100/18870	0.0368746	0.165679	0.130039	MYC/UBR5/HDAC2/LMNB1	4
GO:0008154	actin polymerization or depolymerization	6/236	196/18870	0.0369962	0.166016	0.130303	DLG1/ENAH/ABI2/CAPZA1/CTTN/PLEKHG2	6
GO:0007272	ensheathment of neurons	5/236	147/18870	0.0375939	0.168061	0.131908	PTEN/DICER1/DLG1/CTSC/UGT8	5
GO:0008366	axon ensheathment	5/236	147/18870	0.0375939	0.168061	0.131908	PTEN/DICER1/DLG1/CTSC/UGT8	5
GO:0071456	cellular response to hypoxia	5/236	147/18870	0.0375939	0.168061	0.131908	BCL2/MDM4/MYC/VEGFA/P4HB	5
GO:0006403	RNA localization	6/236	197/18870	0.0377767	0.168455	0.132217	WNK1/FMR1/G3BP2/HNRNPA1/SRSF7/XPOT	6
GO:0007369	gastrulation	6/236	197/18870	0.0377767	0.168455	0.132217	BMPR2/WNK1/FRS2/ITGA3/PHLDB2/SRF	6
GO:0048608	reproductive structure development	8/236	305/18870	0.0385097	0.170171	0.133565	AXL/BCL2/DLG1/FRS2/PLEKHA1/VEGFA/ASPM/SOX9	8
GO:0031334	positive regulation of protein-containing complex assembly	6/236	198/18870	0.0385676	0.170171	0.133565	CAND1/DDX3X/DLG1/VEGFA/CTTN/EIF4G1	6
GO:0042692	muscle cell differentiation	10/236	419/18870	0.038574	0.170171	0.133565	BMPR2/PDCD4/BCL2/FRS2/MYEF2/SGCB/VEGFA/ANKRD17/SOX9/SRF	10
GO:0002053	positive regulation of mesenchymal cell proliferation	2/236	25/18870	0.0386884	0.170171	0.133565	MYC/SOX9	2
GO:0007097	nuclear migration	2/236	25/18870	0.0386884	0.170171	0.133565	SYNE2/LMNB1	2
GO:0007350	blastoderm segmentation	2/236	25/18870	0.0386884	0.170171	0.133565	FRS2/NRP1	2
GO:0008045	motor neuron axon guidance	2/236	25/18870	0.0386884	0.170171	0.133565	ALCAM/NRP1	2
GO:0051788	response to misfolded protein	2/236	25/18870	0.0386884	0.170171	0.133565	KLHL15/UGGT1	2
GO:0072010	glomerular epithelium development	2/236	25/18870	0.0386884	0.170171	0.133565	JAG1/NOTCH2	2
GO:1901985	positive regulation of protein acetylation	2/236	25/18870	0.0386884	0.170171	0.133565	BRCA1/DDX3X	2
GO:1902894	negative regulation of miRNA transcription	2/236	25/18870	0.0386884	0.170171	0.133565	SOX9/SRF	2
GO:0042593	glucose homeostasis	7/236	251/18870	0.0388988	0.170885	0.134125	RAB11FIP2/IGF1R/PIK3R1/SGCB/ZBTB20/SMARCB1/SRF	7
GO:0043266	regulation of potassium ion transport	4/236	102/18870	0.0392113	0.172046	0.135036	DLG1/KIF5B/PRNP/VAMP2	4
GO:0046777	protein autophosphorylation	6/236	199/18870	0.039369	0.172312	0.135245	UHMK1/DDX3X/IGF1R/MKNK2/VEGFA/MRE11	6
GO:1902075	cellular response to salt	6/236	199/18870	0.039369	0.172312	0.135245	ATP2B4/DAXX/GNAQ/EHMT2/HNRNPA1/HSP90B1	6
GO:0033500	carbohydrate homeostasis	7/236	252/18870	0.0396032	0.17301	0.135792	RAB11FIP2/IGF1R/PIK3R1/SGCB/ZBTB20/SMARCB1/SRF	7
GO:0031349	positive regulation of defense response	11/236	480/18870	0.0396257	0.17301	0.135792	PDCD4/RAB11FIP2/APPL1/CLOCK/DDX3X/PIK3R1/ZCCHC3/ABCC1/ANKRD17/CTSC/MATR3	11
GO:0007416	synapse assembly	6/236	200/18870	0.040181	0.175219	0.137526	PTEN/ADNP/CLSTN1/CRK/EIF4G1/SEMA4D	6
GO:0051222	positive regulation of protein transport	8/236	308/18870	0.0404086	0.175484	0.137735	PFKFB2/PIK3R1/SAR1A/UBR5/PRNP/ANP32B/GOLPH3/VAMP2	8
GO:0099175	regulation of postsynapse organization	4/236	103/18870	0.0404108	0.175484	0.137735	PTEN/CAPRIN1/PRNP/ABI2	4
GO:0098876	vesicle-mediated transport to the plasma membrane	5/236	150/18870	0.0404394	0.175484	0.137735	EXOC8/CLSTN1/GOLPH3/STX6/VAMP2	5
GO:0120161	regulation of cold-induced thermogenesis	5/236	150/18870	0.0404394	0.175484	0.137735	APC/IGF1R/VEGFA/SCD/HADH	5
GO:0006611	protein export from nucleus	3/236	61/18870	0.0409086	0.176107	0.138224	UHMK1/PTPN14/ANP32B	3
GO:0010921	regulation of phosphatase activity	3/236	61/18870	0.0409086	0.176107	0.138224	MTMR9/HSP90B1/SEMA4D	3
GO:0048010	vascular endothelial growth factor receptor signaling pathway	3/236	61/18870	0.0409086	0.176107	0.138224	AXL/VEGFA/NRP1	3
GO:0060350	endochondral bone morphogenesis	3/236	61/18870	0.0409086	0.176107	0.138224	BMPR2/SOX9/MEF2D	3
GO:1903018	regulation of glycoprotein metabolic process	3/236	61/18870	0.0409086	0.176107	0.138224	AGO2/BCL2/SOAT1	3
GO:0032388	positive regulation of intracellular transport	6/236	201/18870	0.0410035	0.176107	0.138224	PIK3R1/SAR1A/UBR5/PRNP/ANP32B/VAMP2	6
GO:0097305	response to alcohol	7/236	254/18870	0.041037	0.176107	0.138224	BRCA1/IGF1R/EHMT2/EIF4G1/GOLPH3/HDAC2/CDKN1A	7
GO:0061458	reproductive system development	8/236	309/18870	0.0410553	0.176107	0.138224	AXL/BCL2/DLG1/FRS2/PLEKHA1/VEGFA/ASPM/SOX9	8
GO:0071322	cellular response to carbohydrate stimulus	5/236	151/18870	0.0414162	0.176107	0.138224	RAB11FIP2/IGF1R/ZBTB20/SMARCB1/SRF	5
GO:0106106	cold-induced thermogenesis	5/236	151/18870	0.0414162	0.176107	0.138224	APC/IGF1R/VEGFA/SCD/HADH	5
GO:0003181	atrioventricular valve morphogenesis	2/236	26/18870	0.041574	0.176107	0.138224	BMPR2/MDM4	2
GO:0006582	melanin metabolic process	2/236	26/18870	0.041574	0.176107	0.138224	APPL1/BCL2	2
GO:0006929	substrate-dependent cell migration	2/236	26/18870	0.041574	0.176107	0.138224	CTTN/NRP1	2
GO:0042659	regulation of cell fate specification	2/236	26/18870	0.041574	0.176107	0.138224	HDAC2/GATAD2B	2
GO:0060740	prostate gland epithelium morphogenesis	2/236	26/18870	0.041574	0.176107	0.138224	FRS2/SOX9	2
GO:0061311	cell surface receptor signaling pathway involved in heart development	2/236	26/18870	0.041574	0.176107	0.138224	JAG1/NOTCH2	2
GO:0071280	cellular response to copper ion	2/236	26/18870	0.041574	0.176107	0.138224	DAXX/PRNP	2
GO:0099558	maintenance of synapse structure	2/236	26/18870	0.041574	0.176107	0.138224	APPL1/DLG1	2
GO:1900151	regulation of nuclear-transcribed mRNA catabolic process, deadenylation-dependent decay	2/236	26/18870	0.041574	0.176107	0.138224	AGO2/CPEB3	2
GO:2000629	negative regulation of miRNA metabolic process	2/236	26/18870	0.041574	0.176107	0.138224	SOX9/SRF	2
GO:0071375	cellular response to peptide hormone stimulus	8/236	310/18870	0.0417087	0.176468	0.138506	APPL1/IGF1R/PHIP/PIK3R1/SGCB/CRK/FBN1/VAMP2	8
GO:0046824	positive regulation of nucleocytoplasmic transport	3/236	62/18870	0.0426049	0.179618	0.140979	PIK3R1/UBR5/ANP32B	3
GO:0060261	positive regulation of transcription initiation by RNA polymerase II	3/236	62/18870	0.0426049	0.179618	0.140979	CAND1/MDC1/SRF	3
GO:0097120	receptor localization to synapse	3/236	62/18870	0.0426049	0.179618	0.140979	DLG1/CLSTN1/KIF5B	3
GO:1903313	positive regulation of mRNA metabolic process	6/236	203/18870	0.0426803	0.179722	0.141061	BTG2/CNOT6/AGO2/CAPRIN1/CPEB3/EXOSC2	6
GO:0009314	response to radiation	10/236	428/18870	0.0434843	0.182887	0.143545	BCL2/BRCA1/CLOCK/GNAQ/MYC/PIK3R1/MSH6/CCND1/CCND2/CDKN1A	10
GO:0007623	circadian rhythm	6/236	204/18870	0.0435347	0.182887	0.143545	PTEN/CLOCK/GNAQ/TOP2A/HDAC2/GFPT1	6
GO:0008631	intrinsic apoptotic signaling pathway in response to oxidative stress	3/236	63/18870	0.044336	0.183585	0.144093	BCL2/DAXX/P4HB	3
GO:0051965	positive regulation of synapse assembly	3/236	63/18870	0.044336	0.183585	0.144093	ADNP/CLSTN1/SEMA4D	3
GO:0140895	cell surface toll-like receptor signaling pathway	3/236	63/18870	0.044336	0.183585	0.144093	RAB11FIP2/APPL1/PIK3R1	3
GO:0006352	DNA-templated transcription initiation	5/236	154/18870	0.044432	0.183585	0.144093	CAND1/MDC1/SMARCB1/SRF/TFAM	5
GO:0002092	positive regulation of receptor internalization	2/236	27/18870	0.0445379	0.183585	0.144093	FMR1/VEGFA	2
GO:0006972	hyperosmotic response	2/236	27/18870	0.0445379	0.183585	0.144093	WNK1/NFAT5	2
GO:0009065	glutamine family amino acid catabolic process	2/236	27/18870	0.0445379	0.183585	0.144093	ASRGL1/ATP2B4	2
GO:0034377	plasma lipoprotein particle assembly	2/236	27/18870	0.0445379	0.183585	0.144093	PLAGL2/SOAT1	2
GO:0036010	protein localization to endosome	2/236	27/18870	0.0445379	0.183585	0.144093	DTX3L/NRP1	2
GO:0036296	response to increased oxygen levels	2/236	27/18870	0.0445379	0.183585	0.144093	HDAC2/CDKN1A	2
GO:0039529	RIG-I signaling pathway	2/236	27/18870	0.0445379	0.183585	0.144093	ZCCHC3/ANKRD17	2
GO:0042983	amyloid precursor protein biosynthetic process	2/236	27/18870	0.0445379	0.183585	0.144093	AGO2/SOAT1	2
GO:0042984	regulation of amyloid precursor protein biosynthetic process	2/236	27/18870	0.0445379	0.183585	0.144093	AGO2/SOAT1	2
GO:0046856	phosphatidylinositol dephosphorylation	2/236	27/18870	0.0445379	0.183585	0.144093	PTEN/MTMR9	2
GO:0051984	positive regulation of chromosome segregation	2/236	27/18870	0.0445379	0.183585	0.144093	RCC2/SMC4	2
GO:0098698	postsynaptic specialization assembly	2/236	27/18870	0.0445379	0.183585	0.144093	PTEN/CRK	2
GO:0030099	myeloid cell differentiation	10/236	430/18870	0.0446307	0.183585	0.144093	JAG1/MYC/PIK3R1/PURB/VEGFA/FBN1/KLF13/NOTCH2/SRF/WASF2	10
GO:0043434	response to peptide hormone	10/236	430/18870	0.0446307	0.183585	0.144093	BTG2/APPL1/IGF1R/PHIP/PIK3R1/SGCB/CRK/FBN1/HADH/VAMP2	10
GO:0010631	epithelial cell migration	9/236	372/18870	0.0449483	0.184678	0.14495	BMPR2/PTEN/ATP2B4/VEGFA/ITGA3/NRP1/SOX9/SRF/FSTL1	9
GO:1904062	regulation of monoatomic cation transmembrane transport	8/236	315/18870	0.0450799	0.185004	0.145207	WNK1/ATP2B4/BCL2/DLG1/FMR1/UTRN/PRNP/VAMP2	8
GO:0032869	cellular response to insulin stimulus	6/236	206/18870	0.0452755	0.185593	0.145669	APPL1/IGF1R/PHIP/PIK3R1/SGCB/VAMP2	6
GO:0007264	small GTPase mediated signal transduction	11/236	491/18870	0.045351	0.185688	0.145744	ARHGEF18/ABI2/CHML/CRK/G3BP1/G3BP2/ITGA3/NOTCH2/NRP1/WASF2/CDKN1A	11
GO:0045807	positive regulation of endocytosis	5/236	155/18870	0.0454657	0.185944	0.145944	AXL/APPL1/FMR1/MIB1/VEGFA	5
GO:0021885	forebrain cell migration	3/236	64/18870	0.0461017	0.187282	0.146995	AXL/SYNE2/SRF	3
GO:0031100	animal organ regeneration	3/236	64/18870	0.0461017	0.187282	0.146995	AXL/CCND1/CDKN1A	3
GO:0048278	vesicle docking	3/236	64/18870	0.0461017	0.187282	0.146995	EXOC8/TPRG1L/STX6	3
GO:0062208	positive regulation of pattern recognition receptor signaling pathway	3/236	64/18870	0.0461017	0.187282	0.146995	DDX3X/ZCCHC3/ANKRD17	3
GO:2001244	positive regulation of intrinsic apoptotic signaling pathway	3/236	64/18870	0.0461017	0.187282	0.146995	MYC/RPS7/PLAGL2	3
GO:0051216	cartilage development	6/236	207/18870	0.0461619	0.187282	0.146995	BMPR2/SLC26A2/CD44/SOX9/SRF/MEF2D	6
GO:2000241	regulation of reproductive process	6/236	207/18870	0.0461619	0.187282	0.146995	JAG1/AGO2/VEGFA/ASPM/HDAC2/SOX9	6
GO:0046718	viral entry into host cell	5/236	156/18870	0.0465138	0.188495	0.147946	AXL/TRIM59/NRP1/TRIM26/P4HB	5
GO:0090132	epithelium migration	9/236	375/18870	0.0468635	0.189696	0.148889	BMPR2/PTEN/ATP2B4/VEGFA/ITGA3/NRP1/SOX9/SRF/FSTL1	9
GO:0009416	response to light stimulus	8/236	318/18870	0.0471863	0.190417	0.149455	BCL2/CLOCK/GNAQ/MYC/PIK3R1/MSH6/CCND1/CDKN1A	8
GO:0007043	cell-cell junction assembly	5/236	157/18870	0.0475761	0.190417	0.149455	APC/DLG1/ACTB/SRF/UGT8	5
GO:0001702	gastrulation with mouth forming second	2/236	28/18870	0.0475774	0.190417	0.149455	FRS2/SRF	2
GO:0006027	glycosaminoglycan catabolic process	2/236	28/18870	0.0475774	0.190417	0.149455	CEMIP2/CD44	2
GO:0048843	negative regulation of axon extension involved in axon guidance	2/236	28/18870	0.0475774	0.190417	0.149455	NRP1/SEMA4D	2
GO:0060512	prostate gland morphogenesis	2/236	28/18870	0.0475774	0.190417	0.149455	FRS2/SOX9	2
GO:0060575	intestinal epithelial cell differentiation	2/236	28/18870	0.0475774	0.190417	0.149455	SOX9/CDKN1A	2
GO:1903055	positive regulation of extracellular matrix organization	2/236	28/18870	0.0475774	0.190417	0.149455	PHLDB2/SOX9	2
GO:1903077	negative regulation of protein localization to plasma membrane	2/236	28/18870	0.0475774	0.190417	0.149455	WNK1/CLTC	2
GO:1903901	negative regulation of viral life cycle	2/236	28/18870	0.0475774	0.190417	0.149455	TRIM59/TRIM26	2
GO:0001947	heart looping	3/236	65/18870	0.0479018	0.190428	0.149464	MIB1/NOTCH2/SRF	3
GO:0043903	regulation of biological process involved in symbiotic interaction	3/236	65/18870	0.0479018	0.190428	0.149464	TRIM59/TRIM26/P4HB	3
GO:0070192	chromosome organization involved in meiotic cell cycle	3/236	65/18870	0.0479018	0.190428	0.149464	EHMT2/MRE11/SMC4	3
GO:0070936	protein K48-linked ubiquitination	3/236	65/18870	0.0479018	0.190428	0.149464	DTX3L/RNF6/UBR5	3
GO:1905330	regulation of morphogenesis of an epithelium	3/236	65/18870	0.0479018	0.190428	0.149464	BTBD7/VEGFA/SOX9	3
GO:2000117	negative regulation of cysteine-type endopeptidase activity	3/236	65/18870	0.0479018	0.190428	0.149464	DDX3X/VEGFA/CD44	3
GO:0006939	smooth muscle contraction	4/236	109/18870	0.0480421	0.190773	0.149734	ATP2B4/DLG1/CTTN/SRF	4
GO:0036294	cellular response to decreased oxygen levels	5/236	158/18870	0.0486528	0.192982	0.151468	BCL2/MDM4/MYC/VEGFA/P4HB	5
GO:1902105	regulation of leukocyte differentiation	8/236	321/18870	0.0493561	0.195021	0.153069	AXL/MYC/PIK3R1/ACTB/FBN1/NOTCH2/SMARCA2/SMARCB1	8
GO:0030148	sphingolipid biosynthetic process	4/236	110/18870	0.0493863	0.195021	0.153069	SPTLC3/CERS2/HACD2/UGT8	4
GO:0031398	positive regulation of protein ubiquitination	4/236	110/18870	0.0493863	0.195021	0.153069	PTEN/BRCA1/DDX3X/FBXO33	4
GO:0090398	cellular senescence	4/236	110/18870	0.0493863	0.195021	0.153069	PTEN/IGF1R/SRF/CDKN1A	4
GO:0034605	cellular response to heat	3/236	66/18870	0.049736	0.19578	0.153664	DAXX/HDAC2/CDKN1A	3
GO:0035966	response to topologically incorrect protein	5/236	159/18870	0.0497438	0.19578	0.153664	DAXX/KLHL15/PIK3R1/UGGT1/CCND1	5
GO:1901875	positive regulation of post-translational protein modification	5/236	159/18870	0.0497438	0.19578	0.153664	PTEN/BRCA1/DDX3X/PHF20/FBXO33	5
GO:0051701	biological process involved in interaction with host	6/236	211/18870	0.0498155	0.195845	0.153716	AXL/TRIM59/IFIT1/NRP1/TRIM26/P4HB	6
GO:0044403	biological process involved in symbiotic interaction	8/236	322/18870	0.0500936	0.196721	0.154403	AXL/FMR1/TRIM59/IFIT1/NRP1/SMARCB1/TRIM26/P4HB	8
GO:0090130	tissue migration	9/236	380/18870	0.050175	0.196823	0.154483	BMPR2/PTEN/ATP2B4/VEGFA/ITGA3/NRP1/SOX9/SRF/FSTL1	9
GO:0003171	atrioventricular valve development	2/236	29/18870	0.0506905	0.197125	0.15472	BMPR2/MDM4	2
GO:0010165	response to X-ray	2/236	29/18870	0.0506905	0.197125	0.15472	CCND2/CDKN1A	2
GO:0010971	positive regulation of G2/M transition of mitotic cell cycle	2/236	29/18870	0.0506905	0.197125	0.15472	CCND1/RCC2	2
GO:0031571	mitotic G1 DNA damage checkpoint signaling	2/236	29/18870	0.0506905	0.197125	0.15472	CCND1/CDKN1A	2
GO:0044819	mitotic G1/S transition checkpoint signaling	2/236	29/18870	0.0506905	0.197125	0.15472	CCND1/CDKN1A	2
GO:0060765	regulation of androgen receptor signaling pathway	2/236	29/18870	0.0506905	0.197125	0.15472	DDX5/RNF6	2
GO:0072012	glomerulus vasculature development	2/236	29/18870	0.0506905	0.197125	0.15472	NOTCH2/NOTCH3	2
GO:0007229	integrin-mediated signaling pathway	4/236	111/18870	0.0507511	0.197125	0.15472	ITGA3/LIMS1/NRP1/RCC2	4
GO:0010717	regulation of epithelial to mesenchymal transition	4/236	111/18870	0.0507511	0.197125	0.15472	JAG1/PTEN/HDAC2/PHLDB2	4
GO:1904951	positive regulation of establishment of protein localization	8/236	324/18870	0.0515899	0.199349	0.156466	PFKFB2/PIK3R1/SAR1A/UBR5/PRNP/ANP32B/GOLPH3/VAMP2	8
GO:0006903	vesicle targeting	3/236	67/18870	0.0516041	0.199349	0.156466	EXOC8/SAR1A/MAP4K2	3
GO:0010972	negative regulation of G2/M transition of mitotic cell cycle	3/236	67/18870	0.0516041	0.199349	0.156466	BRCA1/MRE11/CDKN1A	3
GO:0048857	neural nucleus development	3/236	67/18870	0.0516041	0.199349	0.156466	BCL2/CCDC14/ACTB	3
GO:0070301	cellular response to hydrogen peroxide	3/236	67/18870	0.0516041	0.199349	0.156466	AXL/PLEKHA1/HDAC2	3
GO:0048732	gland development	10/236	443/18870	0.0525856	0.20292	0.159268	BCL2/BTBD7/FRS2/VEGFA/CCND1/NOTCH2/NRP1/SMARCB1/SOX9/SRF	10
GO:0060541	respiratory system development	6/236	214/18870	0.0526692	0.203022	0.159349	BMPR2/VEGFA/EIF4G1/ITGA3/SOX9/SRF	6
GO:0032868	response to insulin	7/236	269/18870	0.05287	0.203044	0.159366	APPL1/IGF1R/PHIP/PIK3R1/SGCB/HADH/VAMP2	7
GO:0006665	sphingolipid metabolic process	5/236	162/18870	0.0531028	0.203044	0.159366	B3GALNT1/SPTLC3/CERS2/HACD2/UGT8	5
GO:0001503	ossification	10/236	444/18870	0.0532342	0.203044	0.159366	BMPR2/JAG1/DDX5/BCL2/SLC26A2/TENT5A/CLTC/SEMA4D/SOX9/MEF2D	10
GO:0035825	homologous recombination	3/236	68/18870	0.0535058	0.203044	0.159366	BRCA1/TOP2A/MRE11	3
GO:0046513	ceramide biosynthetic process	3/236	68/18870	0.0535058	0.203044	0.159366	SPTLC3/CERS2/UGT8	3
GO:0051865	protein autoubiquitination	3/236	68/18870	0.0535058	0.203044	0.159366	BRCA1/DTX3L/RNF213	3
GO:0051898	negative regulation of phosphatidylinositol 3-kinase/protein kinase B signal transduction	3/236	68/18870	0.0535058	0.203044	0.159366	PTEN/DLG1/PLEKHA1	3
GO:2000144	positive regulation of DNA-templated transcription initiation	3/236	68/18870	0.0535058	0.203044	0.159366	CAND1/MDC1/SRF	3
GO:1901222	regulation of non-canonical NF-kappaB signal transduction	4/236	113/18870	0.0535424	0.203044	0.159366	PDCD4/DDX3X/NFAT5/LIMS1	4
GO:0007263	nitric oxide mediated signal transduction	2/236	30/18870	0.0538746	0.203044	0.159366	ATP2B4/VEGFA	2
GO:0008209	androgen metabolic process	2/236	30/18870	0.0538746	0.203044	0.159366	PLEKHA1/HSD17B8	2
GO:0009185	ribonucleoside diphosphate metabolic process	2/236	30/18870	0.0538746	0.203044	0.159366	DLG1/NT5E	2
GO:0030262	apoptotic nuclear changes	2/236	30/18870	0.0538746	0.203044	0.159366	DICER1/TOP2A	2
GO:0034508	centromere complex assembly	2/236	30/18870	0.0538746	0.203044	0.159366	CENPF/HJURP	2
GO:0045948	positive regulation of translational initiation	2/236	30/18870	0.0538746	0.203044	0.159366	UHMK1/DDX3X	2
GO:0045987	positive regulation of smooth muscle contraction	2/236	30/18870	0.0538746	0.203044	0.159366	CTTN/SRF	2
GO:0048679	regulation of axon regeneration	2/236	30/18870	0.0538746	0.203044	0.159366	IGF1R/CERS2	2
GO:0065005	protein-lipid complex assembly	2/236	30/18870	0.0538746	0.203044	0.159366	PLAGL2/SOAT1	2
GO:0097205	renal filtration	2/236	30/18870	0.0538746	0.203044	0.159366	ITGA3/MCAM	2
GO:1902230	negative regulation of intrinsic apoptotic signaling pathway in response to DNA damage	2/236	30/18870	0.0538746	0.203044	0.159366	BCL2/CD44	2
GO:1904376	negative regulation of protein localization to cell periphery	2/236	30/18870	0.0538746	0.203044	0.159366	WNK1/CLTC	2
GO:0043281	regulation of cysteine-type endopeptidase activity involved in apoptotic process	5/236	163/18870	0.0542512	0.20403	0.16014	DDX3X/MYC/VEGFA/ANP32B/CD44	5
GO:0044409	entry into host	5/236	163/18870	0.0542512	0.20403	0.16014	AXL/TRIM59/NRP1/TRIM26/P4HB	5
GO:0032409	regulation of transporter activity	7/236	271/18870	0.0545939	0.205102	0.160981	BCL2/DLG1/FMR1/UTRN/PRNP/ACTB/VAMP2	7
GO:0051963	regulation of synapse assembly	4/236	114/18870	0.0549688	0.206075	0.161745	ADNP/CLSTN1/EIF4G1/SEMA4D	4
GO:2001243	negative regulation of intrinsic apoptotic signaling pathway	4/236	114/18870	0.0549688	0.206075	0.161745	BCL2/DDX3X/IVNS1ABP/CD44	4
GO:0045670	regulation of osteoclast differentiation	3/236	69/18870	0.0554409	0.207407	0.162791	PIK3R1/FBN1/NOTCH2	3
GO:0070830	bicellular tight junction assembly	3/236	69/18870	0.0554409	0.207407	0.162791	APC/DLG1/SRF	3
GO:2000146	negative regulation of cell motility	9/236	388/18870	0.0557883	0.208488	0.163638	JAG1/PTEN/ATP2B4/BCL2/CERS2/CRK/HDAC2/PHLDB2/SRF	9
GO:0021700	developmental maturation	8/236	330/18870	0.0562511	0.209996	0.164822	PTEN/AXL/BCL2/VEGFA/CLSTN1/ANKRD17/SEMA4D/CDKN1A	8
GO:0051346	negative regulation of hydrolase activity	6/236	218/18870	0.0566265	0.210777	0.165435	WNK1/DDX3X/VEGFA/CD44/RCC2/SEMA4D	6
GO:0009048	dosage compensation by inactivation of X chromosome	2/236	31/18870	0.0571277	0.210777	0.165435	BRCA1/PHF20	2
GO:0033688	regulation of osteoblast proliferation	2/236	31/18870	0.0571277	0.210777	0.165435	BCL2/IGF1R	2
GO:0034143	regulation of toll-like receptor 4 signaling pathway	2/236	31/18870	0.0571277	0.210777	0.165435	APPL1/PIK3R1	2
GO:0034315	regulation of Arp2/3 complex-mediated actin nucleation	2/236	31/18870	0.0571277	0.210777	0.165435	ABI2/WASF2	2
GO:0035767	endothelial cell chemotaxis	2/236	31/18870	0.0571277	0.210777	0.165435	VEGFA/NRP1	2
GO:0045048	protein insertion into ER membrane	2/236	31/18870	0.0571277	0.210777	0.165435	WNK1/SEC61A1	2
GO:0060674	placenta blood vessel development	2/236	31/18870	0.0571277	0.210777	0.165435	VASH2/NOTCH2	2
GO:1902042	negative regulation of extrinsic apoptotic signaling pathway via death domain receptors	2/236	31/18870	0.0571277	0.210777	0.165435	BRCA1/DDX3X	2
GO:1902547	regulation of cellular response to vascular endothelial growth factor stimulus	2/236	31/18870	0.0571277	0.210777	0.165435	ATP2B4/VEGFA	2
GO:0002752	cell surface pattern recognition receptor signaling pathway	3/236	70/18870	0.0574091	0.210777	0.165435	RAB11FIP2/APPL1/PIK3R1	3
GO:0006487	protein N-linked glycosylation	3/236	70/18870	0.0574091	0.210777	0.165435	UGGT1/GFPT1/MLEC	3
GO:0032922	circadian regulation of gene expression	3/236	70/18870	0.0574091	0.210777	0.165435	CLOCK/HDAC2/GFPT1	3
GO:0061371	determination of heart left/right asymmetry	3/236	70/18870	0.0574091	0.210777	0.165435	MIB1/NOTCH2/SRF	3
GO:1902750	negative regulation of cell cycle G2/M phase transition	3/236	70/18870	0.0574091	0.210777	0.165435	BRCA1/MRE11/CDKN1A	3
GO:1902893	regulation of miRNA transcription	3/236	70/18870	0.0574091	0.210777	0.165435	MYC/SOX9/SRF	3
GO:0051170	import into nucleus	5/236	166/18870	0.0577824	0.211928	0.166339	APPL1/PIK3R1/UBR5/HNRNPA1/CDKN1A	5
GO:0002062	chondrocyte differentiation	4/236	116/18870	0.0578828	0.212078	0.166456	BMPR2/SLC26A2/SOX9/MEF2D	4
GO:0099003	vesicle-mediated transport in synapse	6/236	220/18870	0.0586706	0.214743	0.168548	PTEN/FMR1/TPRG1L/CLSTN1/ACTB/VAMP2	6
GO:0002218	activation of innate immune response	7/236	276/18870	0.0590563	0.215893	0.16945	RAB11FIP2/APPL1/DDX3X/PIK3R1/ZCCHC3/ANKRD17/MATR3	7
GO:0042303	molting cycle	4/236	117/18870	0.0593703	0.215893	0.16945	BCL2/CLOCK/HDAC2/SOX9	4
GO:0042633	hair cycle	4/236	117/18870	0.0593703	0.215893	0.16945	BCL2/CLOCK/HDAC2/SOX9	4
GO:2000278	regulation of DNA biosynthetic process	4/236	117/18870	0.0593703	0.215893	0.16945	BMPR2/MYC/HNRNPA1/CDKN1A	4
GO:0000380	alternative mRNA splicing, via spliceosome	3/236	71/18870	0.05941	0.215893	0.16945	DDX5/FMR1/HNRNPA1	3
GO:0003143	embryonic heart tube morphogenesis	3/236	71/18870	0.05941	0.215893	0.16945	MIB1/NOTCH2/SRF	3
GO:0045911	positive regulation of DNA recombination	3/236	71/18870	0.05941	0.215893	0.16945	ACTR2/NSD2/ACTB	3
GO:1990845	adaptive thermogenesis	5/236	168/18870	0.0602083	0.21788	0.171011	APC/IGF1R/VEGFA/SCD/HADH	5
GO:0006921	cellular component disassembly involved in execution phase of apoptosis	2/236	32/18870	0.0604474	0.21788	0.171011	DICER1/TOP2A	2
GO:0007435	salivary gland morphogenesis	2/236	32/18870	0.0604474	0.21788	0.171011	BTBD7/NRP1	2
GO:0010464	regulation of mesenchymal cell proliferation	2/236	32/18870	0.0604474	0.21788	0.171011	MYC/SOX9	2
GO:0060292	long-term synaptic depression	2/236	32/18870	0.0604474	0.21788	0.171011	FMR1/SRF	2
GO:0061036	positive regulation of cartilage development	2/236	32/18870	0.0604474	0.21788	0.171011	BMPR2/SOX9	2
GO:0070570	regulation of neuron projection regeneration	2/236	32/18870	0.0604474	0.21788	0.171011	IGF1R/CERS2	2
GO:1902751	positive regulation of cell cycle G2/M phase transition	2/236	32/18870	0.0604474	0.21788	0.171011	CCND1/RCC2	2
GO:0006334	nucleosome assembly	4/236	118/18870	0.060878	0.21921	0.172054	DAXX/SET/ANP32B/SOX9	4
GO:0070371	ERK1 and ERK2 cascade	8/236	336/18870	0.0611728	0.220049	0.172712	PTEN/DLG1/FRS2/MYC/CD44/NOTCH2/NRP1/SOX9	8
GO:0060260	regulation of transcription initiation by RNA polymerase II	3/236	72/18870	0.0614434	0.220576	0.173126	CAND1/MDC1/SRF	3
GO:0071260	cellular response to mechanical stimulus	3/236	72/18870	0.0614434	0.220576	0.173126	IGF1R/TNFRSF10B/SOX9	3
GO:0031331	positive regulation of cellular catabolic process	9/236	396/18870	0.0617955	0.221616	0.173942	BTG2/CNOT6/AGO2/CAPRIN1/CPEB3/DTX3L/MOAP1/ZBTB20/EXOSC2	9
GO:0031644	regulation of nervous system process	4/236	119/18870	0.062406	0.22358	0.175484	PTEN/DICER1/FMR1/CTSC	4
GO:0090150	establishment of protein localization to membrane	7/236	280/18870	0.0627838	0.224707	0.176368	WNK1/MOAP1/CLSTN1/PRNP/GOLPH3/SEC61A1/VAMP2	7
GO:0010959	regulation of metal ion transport	9/236	398/18870	0.0633595	0.225729	0.177171	WNK1/ATP2B4/BCL2/DLG1/FMR1/UTRN/KIF5B/PRNP/VAMP2	9
GO:0010569	regulation of double-strand break repair via homologous recombination	3/236	73/18870	0.0635089	0.225729	0.177171	ACTR2/KLHL15/ACTB	3
GO:0035914	skeletal muscle cell differentiation	3/236	73/18870	0.0635089	0.225729	0.177171	BTG2/DDX5/MEF2D	3
GO:0048663	neuron fate commitment	3/236	73/18870	0.0635089	0.225729	0.177171	EHMT2/NOTCH3/SOX9	3
GO:0002063	chondrocyte development	2/236	33/18870	0.0638316	0.225729	0.177171	BMPR2/SOX9	2
GO:0007549	dosage compensation	2/236	33/18870	0.0638316	0.225729	0.177171	BRCA1/PHF20	2
GO:0021591	ventricular system development	2/236	33/18870	0.0638316	0.225729	0.177171	ANP32B/CENPF	2
GO:0033198	response to ATP	2/236	33/18870	0.0638316	0.225729	0.177171	HSP90B1/NT5E	2
GO:0034968	histone lysine methylation	2/236	33/18870	0.0638316	0.225729	0.177171	PHF20/EHMT2	2
GO:0045671	negative regulation of osteoclast differentiation	2/236	33/18870	0.0638316	0.225729	0.177171	PIK3R1/FBN1	2
GO:0051647	nucleus localization	2/236	33/18870	0.0638316	0.225729	0.177171	SYNE2/LMNB1	2
GO:2000765	regulation of cytoplasmic translation	2/236	33/18870	0.0638316	0.225729	0.177171	CPEB3/FMR1	2
GO:0046660	female sex differentiation	4/236	120/18870	0.0639541	0.225937	0.177334	AXL/BCL2/PLEKHA1/VEGFA	4
GO:0030278	regulation of ossification	4/236	121/18870	0.0655222	0.23056	0.180963	BMPR2/BCL2/TENT5A/SOX9	4
GO:0030510	regulation of BMP signaling pathway	4/236	121/18870	0.0655222	0.23056	0.180963	FBN1/ITGA3/NOTCH2/FSTL1	4
GO:0045471	response to ethanol	4/236	121/18870	0.0655222	0.23056	0.180963	IGF1R/EHMT2/EIF4G1/HDAC2	4
GO:0051100	negative regulation of binding	4/236	121/18870	0.0655222	0.23056	0.180963	E2F1/ACTB/IFIT1/CDKN1A	4
GO:0045669	positive regulation of osteoblast differentiation	3/236	74/18870	0.0656064	0.230628	0.181016	BMPR2/JAG1/TENT5A	3
GO:0030178	negative regulation of Wnt signaling pathway	5/236	173/18870	0.0665233	0.23339	0.183184	APC/G3BP1/NXN/RNF213/SOX9	5
GO:1903034	regulation of response to wounding	5/236	173/18870	0.0665233	0.23339	0.183184	PTEN/IGF1R/CERS2/CRK/PHLDB2	5
GO:0006026	aminoglycan catabolic process	2/236	34/18870	0.0672783	0.233503	0.183272	CEMIP2/CD44	2
GO:0007431	salivary gland development	2/236	34/18870	0.0672783	0.233503	0.183272	BTBD7/NRP1	2
GO:0010669	epithelial structure maintenance	2/236	34/18870	0.0672783	0.233503	0.183272	SOX9/SRF	2
GO:0031128	developmental induction	2/236	34/18870	0.0672783	0.233503	0.183272	FRS2/SOX9	2
GO:0043276	anoikis	2/236	34/18870	0.0672783	0.233503	0.183272	BCL2/E2F1	2
GO:0048665	neuron fate specification	2/236	34/18870	0.0672783	0.233503	0.183272	EHMT2/SOX9	2
GO:0060074	synapse maturation	2/236	34/18870	0.0672783	0.233503	0.183272	PTEN/CLSTN1	2
GO:0060317	cardiac epithelial to mesenchymal transition	2/236	34/18870	0.0672783	0.233503	0.183272	JAG1/PDCD4	2
GO:0071539	protein localization to centrosome	2/236	34/18870	0.0672783	0.233503	0.183272	APC/CCDC14	2
GO:1901797	negative regulation of signal transduction by p53 class mediator	2/236	34/18870	0.0672783	0.233503	0.183272	BCL2/CD44	2
GO:1905145	cellular response to acetylcholine	2/236	34/18870	0.0672783	0.233503	0.183272	ATP2B4/GNAQ	2
GO:0001707	mesoderm formation	3/236	75/18870	0.0677353	0.233816	0.183518	BMPR2/ITGA3/SRF	3
GO:0035924	cellular response to vascular endothelial growth factor stimulus	3/236	75/18870	0.0677353	0.233816	0.183518	ATP2B4/VEGFA/NRP1	3
GO:0061045	negative regulation of wound healing	3/236	75/18870	0.0677353	0.233816	0.183518	PTEN/CRK/PHLDB2	3
GO:0120192	tight junction assembly	3/236	75/18870	0.0677353	0.233816	0.183518	APC/DLG1/SRF	3
GO:1902373	negative regulation of mRNA catabolic process	3/236	75/18870	0.0677353	0.233816	0.183518	E2F1/FMR1/TENT5A	3
GO:0050806	positive regulation of synaptic transmission	5/236	174/18870	0.0678291	0.233816	0.183518	FMR1/CLSTN1/KIF5B/PRNP/VAMP2	5
GO:0071453	cellular response to oxygen levels	5/236	174/18870	0.0678291	0.233816	0.183518	BCL2/MDM4/MYC/VEGFA/P4HB	5
GO:0002065	columnar/cuboidal epithelial cell differentiation	4/236	123/18870	0.0687183	0.235966	0.185206	JAG1/CLOCK/SOX9/CDKN1A	4
GO:0032479	regulation of type I interferon production	4/236	123/18870	0.0687183	0.235966	0.185206	DDX3X/ZBTB20/ZCCHC3/G3BP1	4
GO:0032606	type I interferon production	4/236	123/18870	0.0687183	0.235966	0.185206	DDX3X/ZBTB20/ZCCHC3/G3BP1	4
GO:0043244	regulation of protein-containing complex disassembly	4/236	123/18870	0.0687183	0.235966	0.185206	WNK1/APC/IGF1R/CAPZA1	4
GO:1902905	positive regulation of supramolecular fiber organization	5/236	175/18870	0.0691491	0.237216	0.186187	DLG1/ABI2/CTTN/NRP1/WASF2	5
GO:0051090	regulation of DNA-binding transcription factor activity	9/236	406/18870	0.0698665	0.239446	0.187937	PTEN/CLOCK/SGK3/PRNP/G3BP2/HDAC2/SMARCB1/SRF/TRIM26	9
GO:0002761	regulation of myeloid leukocyte differentiation	4/236	124/18870	0.0703461	0.23982	0.18823	MYC/PIK3R1/FBN1/NOTCH2	4
GO:0006275	regulation of DNA replication	4/236	124/18870	0.0703461	0.23982	0.18823	ANKRD17/EHMT2/MCM3/MCM6	4
GO:0010634	positive regulation of epithelial cell migration	5/236	176/18870	0.0704832	0.23982	0.18823	BMPR2/VEGFA/ITGA3/NRP1/SOX9	5
GO:0030224	monocyte differentiation	2/236	35/18870	0.0707852	0.23982	0.18823	MYC/VEGFA	2
GO:0048048	embryonic eye morphogenesis	2/236	35/18870	0.0707852	0.23982	0.18823	FRS2/FBN1	2
GO:0048873	homeostasis of number of cells within a tissue	2/236	35/18870	0.0707852	0.23982	0.18823	BCL2/SOX9	2
GO:0070633	transepithelial transport	2/236	35/18870	0.0707852	0.23982	0.18823	ABCC1/ACTB	2
GO:0090050	positive regulation of cell migration involved in sprouting angiogenesis	2/236	35/18870	0.0707852	0.23982	0.18823	VEGFA/NRP1	2
GO:0110110	positive regulation of animal organ morphogenesis	2/236	35/18870	0.0707852	0.23982	0.18823	FRS2/SOX9	2
GO:1901099	negative regulation of signal transduction in absence of ligand	2/236	35/18870	0.0707852	0.23982	0.18823	BCL2/SGK3	2
GO:1905508	protein localization to microtubule organizing center	2/236	35/18870	0.0707852	0.23982	0.18823	APC/CCDC14	2
GO:2001240	negative regulation of extrinsic apoptotic signaling pathway in absence of ligand	2/236	35/18870	0.0707852	0.23982	0.18823	BCL2/SGK3	2
GO:0035265	organ growth	5/236	177/18870	0.0718316	0.24261	0.19042	PTEN/BCL2/WWC2/EHMT2/SOX9	5
GO:0008286	insulin receptor signaling pathway	4/236	125/18870	0.0719936	0.24261	0.19042	APPL1/IGF1R/PHIP/PIK3R1	4
GO:0032091	negative regulation of protein binding	3/236	77/18870	0.0720866	0.24261	0.19042	ACTB/IFIT1/CDKN1A	3
GO:0043297	apical junction assembly	3/236	77/18870	0.0720866	0.24261	0.19042	APC/DLG1/SRF	3
GO:0046323	glucose import	3/236	77/18870	0.0720866	0.24261	0.19042	APPL1/PIK3R1/SGCB	3
GO:0048332	mesoderm morphogenesis	3/236	77/18870	0.0720866	0.24261	0.19042	BMPR2/ITGA3/SRF	3
GO:0051205	protein insertion into membrane	3/236	77/18870	0.0720866	0.24261	0.19042	WNK1/MOAP1/SEC61A1	3
GO:0007178	transmembrane receptor protein serine/threonine kinase signaling pathway	9/236	410/18870	0.0732713	0.246364	0.193367	BMPR2/PDCD4/DDX5/APPL1/FBN1/HDAC2/ITGA3/NOTCH2/FSTL1	9
GO:0043200	response to amino acid	4/236	126/18870	0.0736607	0.247044	0.193901	BCL2/CPEB3/IGF1R/LARS1	4
GO:2000027	regulation of animal organ morphogenesis	4/236	126/18870	0.0736607	0.247044	0.193901	BTBD7/FRS2/VEGFA/SOX9	4
GO:0045862	positive regulation of proteolysis	8/236	350/18870	0.0736822	0.247044	0.193901	PTEN/DDX3X/FMR1/MYC/ZYG11B/ANP32B/CTSC/HDAC2	8
GO:0035418	protein localization to synapse	3/236	78/18870	0.0743082	0.248243	0.194842	DLG1/CLSTN1/KIF5B	3
GO:0033687	osteoblast proliferation	2/236	36/18870	0.0743505	0.248243	0.194842	BCL2/IGF1R	2
GO:0060218	hematopoietic stem cell differentiation	2/236	36/18870	0.0743505	0.248243	0.194842	BCL2/SRF	2
GO:1905332	positive regulation of morphogenesis of an epithelium	2/236	36/18870	0.0743505	0.248243	0.194842	VEGFA/SOX9	2
GO:0002757	immune response-activating signaling pathway	10/236	473/18870	0.0743892	0.248243	0.194842	WNK1/RAB11FIP2/APPL1/BCL2/DDX3X/PIK3R1/PLEKHA1/ZCCHC3/PRNP/ANKRD17	10
GO:0035725	sodium ion transmembrane transport	5/236	180/18870	0.0759612	0.253252	0.198773	WNK1/ATP2B4/DLG1/SLC9A6/UTRN	5
GO:0009064	glutamine family amino acid metabolic process	3/236	79/18870	0.07656	0.254848	0.200026	ASRGL1/ATP2B4/GFPT1	3
GO:0002221	pattern recognition receptor signaling pathway	6/236	236/18870	0.0765975	0.254848	0.200026	RAB11FIP2/APPL1/DDX3X/PIK3R1/ZCCHC3/ANKRD17	6
GO:0098773	skin epidermis development	4/236	128/18870	0.0770534	0.254848	0.200026	BCL2/HDAC2/SOX9/SRF	4
GO:0007517	muscle organ development	8/236	354/18870	0.0775218	0.254848	0.200026	BTG2/DDX5/BCL2/SGCB/UTRN/CENPF/FRG1/MEF2D	8
GO:0002052	positive regulation of neuroblast proliferation	2/236	37/18870	0.0779721	0.254848	0.200026	VEGFA/ASPM	2
GO:0009132	nucleoside diphosphate metabolic process	2/236	37/18870	0.0779721	0.254848	0.200026	DLG1/NT5E	2
GO:0009303	rRNA transcription	2/236	37/18870	0.0779721	0.254848	0.200026	SPIN1/SMARCB1	2
GO:0022616	DNA strand elongation	2/236	37/18870	0.0779721	0.254848	0.200026	MCM3/MRE11	2
GO:0033144	negative regulation of intracellular steroid hormone receptor signaling pathway	2/236	37/18870	0.0779721	0.254848	0.200026	BRCA1/CLOCK	2
GO:0043243	positive regulation of protein-containing complex disassembly	2/236	37/18870	0.0779721	0.254848	0.200026	WNK1/IGF1R	2
GO:0046326	positive regulation of glucose import	2/236	37/18870	0.0779721	0.254848	0.200026	APPL1/PIK3R1	2
GO:0046329	negative regulation of JNK cascade	2/236	37/18870	0.0779721	0.254848	0.200026	HIPK3/PDCD4	2
GO:0046621	negative regulation of organ growth	2/236	37/18870	0.0779721	0.254848	0.200026	PTEN/WWC2	2
GO:0046688	response to copper ion	2/236	37/18870	0.0779721	0.254848	0.200026	DAXX/PRNP	2
GO:0051385	response to mineralocorticoid	2/236	37/18870	0.0779721	0.254848	0.200026	IGF1R/CDKN1A	2
GO:0070306	lens fiber cell differentiation	2/236	37/18870	0.0779721	0.254848	0.200026	FRS2/ABI2	2
GO:0097106	postsynaptic density organization	2/236	37/18870	0.0779721	0.254848	0.200026	PTEN/DLG1	2
GO:1905144	response to acetylcholine	2/236	37/18870	0.0779721	0.254848	0.200026	ATP2B4/GNAQ	2
GO:1905168	positive regulation of double-strand break repair via homologous recombination	2/236	37/18870	0.0779721	0.254848	0.200026	ACTR2/ACTB	2
GO:1905476	negative regulation of protein localization to membrane	2/236	37/18870	0.0779721	0.254848	0.200026	WNK1/CLTC	2
GO:0010632	regulation of epithelial cell migration	7/236	295/18870	0.0780177	0.254848	0.200026	BMPR2/PTEN/ATP2B4/VEGFA/ITGA3/NRP1/SOX9	7
GO:0048562	embryonic organ morphogenesis	7/236	295/18870	0.0780177	0.254848	0.200026	DLG1/FRS2/MIB1/FBN1/NOTCH2/SOX9/SRF	7
GO:0010506	regulation of autophagy	8/236	355/18870	0.0785001	0.255964	0.200902	WNK1/BCL2/EXOC8/MOAP1/MTMR9/CTTN/EHMT2/EIF4G1	8
GO:0008380	RNA splicing	10/236	478/18870	0.0785033	0.255964	0.200902	DDX5/FMR1/IVNS1ABP/PIK3R1/SREK1/SRPK2/FRG1/HNRNPA1/HNRNPH1/SRSF7	10
GO:2000142	regulation of DNA-templated transcription initiation	3/236	80/18870	0.0788416	0.256831	0.201583	CAND1/MDC1/SRF	3
GO:0001659	temperature homeostasis	5/236	183/18870	0.0802171	0.260834	0.204724	APC/IGF1R/VEGFA/SCD/HADH	5
GO:0046578	regulation of Ras protein signal transduction	5/236	183/18870	0.0802171	0.260834	0.204724	ARHGEF18/CRK/ITGA3/NOTCH2/NRP1	5
GO:0090287	regulation of cellular response to growth factor stimulus	8/236	357/18870	0.080479	0.261235	0.205039	ATP2B4/VEGFA/FBN1/HDAC2/ITGA3/NOTCH2/NRP1/FSTL1	8
GO:0045621	positive regulation of lymphocyte differentiation	4/236	130/18870	0.0805234	0.261235	0.205039	AXL/ACTB/SMARCA2/SMARCB1	4
GO:1903131	mononuclear cell differentiation	10/236	481/18870	0.0810384	0.261235	0.205039	AXL/BCL2/MYC/PIK3R1/VEGFA/ACTB/NOTCH2/SMARCA2/SMARCB1/SRF	10
GO:0006970	response to osmotic stress	3/236	81/18870	0.0811527	0.261235	0.205039	WNK1/DDX3X/NFAT5	3
GO:0030500	regulation of bone mineralization	3/236	81/18870	0.0811527	0.261235	0.205039	BMPR2/TENT5A/SOX9	3
GO:0042440	pigment metabolic process	3/236	81/18870	0.0811527	0.261235	0.205039	APPL1/BCL2/ABCC1	3
GO:0120193	tight junction organization	3/236	81/18870	0.0811527	0.261235	0.205039	APC/DLG1/SRF	3
GO:0001666	response to hypoxia	7/236	298/18870	0.0813026	0.261235	0.205039	BCL2/MDM4/MYC/VEGFA/HSP90B1/SRF/P4HB	7
GO:0003180	aortic valve morphogenesis	2/236	38/18870	0.081648	0.261235	0.205039	JAG1/SOX9	2
GO:0016571	histone methylation	2/236	38/18870	0.081648	0.261235	0.205039	PHF20/EHMT2	2
GO:0035633	maintenance of blood-brain barrier	2/236	38/18870	0.081648	0.261235	0.205039	VEGFA/ACTB	2
GO:0035909	aorta morphogenesis	2/236	38/18870	0.081648	0.261235	0.205039	JAG1/SRF	2
GO:0043001	Golgi to plasma membrane protein transport	2/236	38/18870	0.081648	0.261235	0.205039	GOLPH3/VAMP2	2
GO:0043516	regulation of DNA damage response, signal transduction by p53 class mediator	2/236	38/18870	0.081648	0.261235	0.205039	DDX5/CD44	2
GO:0071392	cellular response to estradiol stimulus	2/236	38/18870	0.081648	0.261235	0.205039	IGF1R/NCOA3	2
GO:1902229	regulation of intrinsic apoptotic signaling pathway in response to DNA damage	2/236	38/18870	0.081648	0.261235	0.205039	BCL2/CD44	2
GO:0000070	mitotic sister chromatid segregation	5/236	184/18870	0.0816636	0.261235	0.205039	APC/KNL1/ZNF207/CENPF/SMC4	5
GO:0051495	positive regulation of cytoskeleton organization	5/236	184/18870	0.0816636	0.261235	0.205039	DLG1/ABI2/CTTN/NRP1/WASF2	5
GO:0055007	cardiac muscle cell differentiation	4/236	131/18870	0.0822871	0.262993	0.206419	FRS2/SGCB/VEGFA/SRF	4
GO:1902107	positive regulation of leukocyte differentiation	5/236	185/18870	0.083124	0.265191	0.208144	AXL/ACTB/NOTCH2/SMARCA2/SMARCB1	5
GO:1903708	positive regulation of hemopoiesis	5/236	185/18870	0.083124	0.265191	0.208144	AXL/ACTB/NOTCH2/SMARCA2/SMARCB1	5
GO:0140056	organelle localization by membrane tethering	3/236	82/18870	0.083493	0.266129	0.20888	EXOC8/TPRG1L/STX6	3
GO:1903322	positive regulation of protein modification by small protein conjugation or removal	4/236	132/18870	0.0840698	0.267728	0.210135	PTEN/BRCA1/DDX3X/FBXO33	4
GO:0007565	female pregnancy	5/236	186/18870	0.0845982	0.268688	0.210889	BMPR2/AGO2/BCL2/VEGFA/ITGA3	5
GO:0032640	tumor necrosis factor production	5/236	186/18870	0.0845982	0.268688	0.210889	AXL/DICER1/PIK3R1/ZBTB20/HDAC2	5
GO:0032680	regulation of tumor necrosis factor production	5/236	186/18870	0.0845982	0.268688	0.210889	AXL/DICER1/PIK3R1/ZBTB20/HDAC2	5
GO:0001662	behavioral fear response	2/236	39/18870	0.0853764	0.270435	0.212259	BCL2/EIF4G1	2
GO:0010762	regulation of fibroblast migration	2/236	39/18870	0.0853764	0.270435	0.212259	APPL1/RCC2	2
GO:0099068	postsynapse assembly	2/236	39/18870	0.0853764	0.270435	0.212259	PTEN/CRK	2
GO:0035023	regulation of Rho protein signal transduction	3/236	83/18870	0.085862	0.271277	0.212921	ARHGEF18/ITGA3/NRP1	3
GO:0050848	regulation of calcium-mediated signaling	3/236	83/18870	0.085862	0.271277	0.212921	ATP2B4/NFAT5/PRNP	3
GO:0030168	platelet activation	4/236	133/18870	0.0858713	0.271277	0.212921	AXL/GNAQ/ACTB/SRF	4
GO:0031503	protein-containing complex localization	5/236	188/18870	0.0875878	0.276209	0.216791	DLG1/CLSTN1/KIF5B/LMNB1/RCC2	5
GO:0044000	movement in host	5/236	188/18870	0.0875878	0.276209	0.216791	AXL/TRIM59/NRP1/TRIM26/P4HB	5
GO:0050804	modulation of chemical synaptic transmission	10/236	489/18870	0.0880437	0.2774	0.217727	PTEN/ADNP/CPEB3/FMR1/TPRG1L/CLSTN1/KIF5B/PRNP/SRF/VAMP2	10
GO:0050871	positive regulation of B cell activation	3/236	84/18870	0.0882594	0.277702	0.217963	BCL2/NSD2/CDKN1A	3
GO:0099177	regulation of trans-synaptic signaling	10/236	490/18870	0.0889445	0.277702	0.217963	PTEN/ADNP/CPEB3/FMR1/TPRG1L/CLSTN1/KIF5B/PRNP/SRF/VAMP2	10
GO:0002209	behavioral defense response	2/236	40/18870	0.0891553	0.277702	0.217963	BCL2/EIF4G1	2
GO:0008210	estrogen metabolic process	2/236	40/18870	0.0891553	0.277702	0.217963	PLEKHA1/HSD17B8	2
GO:0009167	purine ribonucleoside monophosphate metabolic process	2/236	40/18870	0.0891553	0.277702	0.217963	DLG1/NT5E	2
GO:0030279	negative regulation of ossification	2/236	40/18870	0.0891553	0.277702	0.217963	BCL2/SOX9	2
GO:0032728	positive regulation of interferon-beta production	2/236	40/18870	0.0891553	0.277702	0.217963	DDX3X/ZBTB20	2
GO:0033260	nuclear DNA replication	2/236	40/18870	0.0891553	0.277702	0.217963	MCM3/MCM6	2
GO:0042307	positive regulation of protein import into nucleus	2/236	40/18870	0.0891553	0.277702	0.217963	PIK3R1/UBR5	2
GO:0043368	positive T cell selection	2/236	40/18870	0.0891553	0.277702	0.217963	BCL2/SRF	2
GO:0046839	phospholipid dephosphorylation	2/236	40/18870	0.0891553	0.277702	0.217963	PTEN/MTMR9	2
GO:0051125	regulation of actin nucleation	2/236	40/18870	0.0891553	0.277702	0.217963	ABI2/WASF2	2
GO:0071459	protein localization to chromosome, centromeric region	2/236	40/18870	0.0891553	0.277702	0.217963	KNL1/RCC2	2
GO:0002040	sprouting angiogenesis	5/236	190/18870	0.0906321	0.281725	0.221121	CEMIP2/VEGFA/NRP1/RNF213/SRF	5
GO:0035050	embryonic heart tube development	3/236	85/18870	0.0906848	0.281725	0.221121	MIB1/NOTCH2/SRF	3
GO:0051101	regulation of DNA binding	3/236	85/18870	0.0906848	0.281725	0.221121	E2F1/DAZAP2/HJURP	3
GO:0007498	mesoderm development	4/236	136/18870	0.0913881	0.283168	0.222253	BMPR2/VEGFA/ITGA3/SRF	4
GO:0030833	regulation of actin filament polymerization	4/236	136/18870	0.0913881	0.283168	0.222253	DLG1/CAPZA1/CTTN/PLEKHG2	4
GO:0061982	meiosis I cell cycle process	4/236	136/18870	0.0913881	0.283168	0.222253	TOP2A/MSH6/EHMT2/MRE11	4
GO:0043087	regulation of GTPase activity	7/236	307/18870	0.0916308	0.283578	0.222575	WNK1/RAB11FIP2/LARS1/CRK/LIMS1/RCC2/SEMA4D	7
GO:0022407	regulation of cell-cell adhesion	10/236	493/18870	0.0916801	0.283578	0.222575	JAG1/WNK1/DLG1/NFAT5/VEGFA/PRNP/ACTB/CD44/SMARCA2/SMARCB1	10
GO:0071706	tumor necrosis factor superfamily cytokine production	5/236	191/18870	0.0921747	0.284612	0.223387	AXL/DICER1/PIK3R1/ZBTB20/HDAC2	5
GO:1903555	regulation of tumor necrosis factor superfamily cytokine production	5/236	191/18870	0.0921747	0.284612	0.223387	AXL/DICER1/PIK3R1/ZBTB20/HDAC2	5
GO:0060251	regulation of glial cell proliferation	2/236	41/18870	0.092983	0.286482	0.224855	DICER1/CERS2	2
GO:0055013	cardiac muscle cell development	3/236	86/18870	0.0931378	0.286482	0.224855	SGCB/VEGFA/SRF	3
GO:1901379	regulation of potassium ion transmembrane transport	3/236	86/18870	0.0931378	0.286482	0.224855	DLG1/PRNP/VAMP2	3
GO:2000628	regulation of miRNA metabolic process	3/236	86/18870	0.0931378	0.286482	0.224855	MYC/SOX9/SRF	3
GO:0098659	inorganic cation import across plasma membrane	4/236	137/18870	0.0932639	0.286482	0.224855	ATP2B4/DLG1/SLC9A6/PRNP	4
GO:0099587	inorganic ion import across plasma membrane	4/236	137/18870	0.0932639	0.286482	0.224855	ATP2B4/DLG1/SLC9A6/PRNP	4
GO:0030258	lipid modification	5/236	192/18870	0.0937307	0.287419	0.225591	PTEN/MTMR9/HADH/RNF213/SOX9	5
GO:0071466	cellular response to xenobiotic stimulus	5/236	192/18870	0.0937307	0.287419	0.225591	E2F1/MYC/PRNP/ABCC1/EHMT2	5
GO:0034504	protein localization to nucleus	7/236	310/18870	0.0952305	0.291767	0.229003	APPL1/DTX3L/PIK3R1/UBR5/LMNB1/SOX9/CDKN1A	7
GO:0071868	cellular response to monoamine stimulus	3/236	87/18870	0.0956181	0.292198	0.229341	ATP2B4/GNAQ/HDAC2	3
GO:0071870	cellular response to catecholamine stimulus	3/236	87/18870	0.0956181	0.292198	0.229341	ATP2B4/GNAQ/HDAC2	3
GO:1902369	negative regulation of RNA catabolic process	3/236	87/18870	0.0956181	0.292198	0.229341	E2F1/FMR1/TENT5A	3
GO:0001709	cell fate determination	2/236	42/18870	0.0968575	0.294215	0.230924	JAG1/NOTCH2	2
GO:0006040	amino sugar metabolic process	2/236	42/18870	0.0968575	0.294215	0.230924	GNE/GFPT1	2
GO:0006904	vesicle docking involved in exocytosis	2/236	42/18870	0.0968575	0.294215	0.230924	EXOC8/TPRG1L	2
GO:0007595	lactation	2/236	42/18870	0.0968575	0.294215	0.230924	VEGFA/CCND1	2
GO:0009126	purine nucleoside monophosphate metabolic process	2/236	42/18870	0.0968575	0.294215	0.230924	DLG1/NT5E	2
GO:0045922	negative regulation of fatty acid metabolic process	2/236	42/18870	0.0968575	0.294215	0.230924	BRCA1/SOX9	2
GO:0090148	membrane fission	2/236	42/18870	0.0968575	0.294215	0.230924	EXOC8/VPS36	2
GO:1903052	positive regulation of proteolysis involved in protein catabolic process	4/236	139/18870	0.0970701	0.294609	0.231234	PTEN/FMR1/ZYG11B/CTSC	4
GO:0030336	negative regulation of cell migration	8/236	373/18870	0.0973712	0.295271	0.231753	JAG1/PTEN/ATP2B4/BCL2/CERS2/HDAC2/PHLDB2/SRF	8
GO:0009615	response to virus	9/236	436/18870	0.0978768	0.296551	0.232758	BCL2/DDX3X/DTX3L/FMR1/IVNS1ABP/ZCCHC3/G3BP1/IFIT1/TRIM26	9
GO:0000281	mitotic cytokinesis	3/236	88/18870	0.0981252	0.29705	0.23315	WNK1/APC/EXOC8	3
GO:0002764	immune response-regulating signaling pathway	10/236	500/18870	0.098258	0.297199	0.233266	WNK1/RAB11FIP2/APPL1/BCL2/DDX3X/PIK3R1/PLEKHA1/ZCCHC3/PRNP/ANKRD17	10
GO:2000116	regulation of cysteine-type endopeptidase activity	5/236	195/18870	0.0984794	0.297615	0.233593	DDX3X/MYC/VEGFA/ANP32B/CD44	5
GO:0034101	erythrocyte homeostasis	4/236	140/18870	0.0990003	0.298935	0.234629	AXL/VEGFA/KLF13/SRF	4
GO:0002088	lens development in camera-type eye	3/236	89/18870	0.100659	0.302502	0.237429	DLG1/FRS2/ABI2	3
GO:0014910	regulation of smooth muscle cell migration	3/236	89/18870	0.100659	0.302502	0.237429	BCL2/CRK/NRP1	3
GO:0021954	central nervous system neuron development	3/236	89/18870	0.100659	0.302502	0.237429	BTG2/PTEN/NRP1	3
GO:0034620	cellular response to unfolded protein	3/236	89/18870	0.100659	0.302502	0.237429	DAXX/PIK3R1/CCND1	3
GO:0048145	regulation of fibroblast proliferation	3/236	89/18870	0.100659	0.302502	0.237429	E2F1/MYC/CDKN1A	3
GO:0010453	regulation of cell fate commitment	2/236	43/18870	0.100777	0.302502	0.237429	HDAC2/GATAD2B	2
GO:0060412	ventricular septum morphogenesis	2/236	43/18870	0.100777	0.302502	0.237429	BMPR2/NSD2	2
GO:0034470	ncRNA processing	9/236	439/18870	0.100991	0.302889	0.237732	DDX5/AGO2/DDX3X/DICER1/RPS7/TSNAX/AGO1/EXOSC2/FRG1	9
GO:0036293	response to decreased oxygen levels	7/236	315/18870	0.101403	0.30385	0.238487	BCL2/MDM4/MYC/VEGFA/HSP90B1/SRF/P4HB	7
GO:0002758	innate immune response-activating signaling pathway	6/236	255/18870	0.101483	0.30385	0.238487	RAB11FIP2/APPL1/DDX3X/PIK3R1/ZCCHC3/ANKRD17	6
GO:0048872	homeostasis of number of cells	7/236	316/18870	0.102663	0.306978	0.240942	AXL/BCL2/VEGFA/KLF13/SOX9/SRF/FSTL1	7
GO:0001889	liver development	4/236	142/18870	0.102914	0.306978	0.240942	CCND1/NOTCH2/SMARCB1/SOX9	4
GO:0043405	regulation of MAP kinase activity	4/236	142/18870	0.102914	0.306978	0.240942	HIPK3/PDCD4/VEGFA/MAP4K2	4
GO:0002312	B cell activation involved in immune response	3/236	90/18870	0.103219	0.306978	0.240942	NSD2/MSH6/NOTCH2	3
GO:0007589	body fluid secretion	3/236	90/18870	0.103219	0.306978	0.240942	WNK1/VEGFA/CCND1	3
GO:0034644	cellular response to UV	3/236	90/18870	0.103219	0.306978	0.240942	MYC/PIK3R1/CDKN1A	3
GO:0071867	response to monoamine	3/236	90/18870	0.103219	0.306978	0.240942	ATP2B4/GNAQ/HDAC2	3
GO:0071869	response to catecholamine	3/236	90/18870	0.103219	0.306978	0.240942	ATP2B4/GNAQ/HDAC2	3
GO:0099504	synaptic vesicle cycle	5/236	198/18870	0.103347	0.307104	0.241041	PTEN/FMR1/TPRG1L/ACTB/VAMP2	5
GO:0062197	cellular response to chemical stress	7/236	317/18870	0.103932	0.308582	0.242201	WNK1/AXL/DDX3X/NFAT5/PLEKHA1/ABCC1/HDAC2	7
GO:0010463	mesenchymal cell proliferation	2/236	44/18870	0.104741	0.308663	0.242264	MYC/SOX9	2
GO:0010828	positive regulation of glucose transmembrane transport	2/236	44/18870	0.104741	0.308663	0.242264	APPL1/PIK3R1	2
GO:0021762	substantia nigra development	2/236	44/18870	0.104741	0.308663	0.242264	CCDC14/ACTB	2
GO:0030501	positive regulation of bone mineralization	2/236	44/18870	0.104741	0.308663	0.242264	BMPR2/TENT5A	2
GO:0032689	negative regulation of type II interferon production	2/236	44/18870	0.104741	0.308663	0.242264	AXL/PRNP	2
GO:0043268	positive regulation of potassium ion transport	2/236	44/18870	0.104741	0.308663	0.242264	DLG1/KIF5B	2
GO:0044786	cell cycle DNA replication	2/236	44/18870	0.104741	0.308663	0.242264	MCM3/MCM6	2
GO:0071526	semaphorin-plexin signaling pathway	2/236	44/18870	0.104741	0.308663	0.242264	NRP1/SEMA4D	2
GO:1903539	protein localization to postsynaptic membrane	2/236	44/18870	0.104741	0.308663	0.242264	DLG1/CLSTN1	2
GO:0030073	insulin secretion	5/236	199/18870	0.104996	0.309161	0.242655	RAB11FIP2/CLOCK/PFKFB2/HADH/SLC25A22	5
GO:0002429	immune response-activating cell surface receptor signaling pathway	7/236	318/18870	0.105209	0.30953	0.242945	WNK1/RAB11FIP2/APPL1/BCL2/PIK3R1/PLEKHA1/PRNP	7
GO:0002696	positive regulation of leukocyte activation	8/236	380/18870	0.10535	0.309689	0.24307	AXL/BCL2/NSD2/ACTB/CTSC/SMARCA2/SMARCB1/CDKN1A	8
GO:0002220	innate immune response activating cell surface receptor signaling pathway	3/236	91/18870	0.105804	0.310254	0.243513	RAB11FIP2/APPL1/PIK3R1	3
GO:0033555	multicellular organismal response to stress	3/236	91/18870	0.105804	0.310254	0.243513	PTEN/BCL2/EIF4G1	3
GO:0060021	roof of mouth development	3/236	91/18870	0.105804	0.310254	0.243513	DLG1/PLEKHA1/ANP32B	3
GO:0007269	neurotransmitter secretion	4/236	144/18870	0.106898	0.312945	0.245625	LIN7C/FMR1/TPRG1L/VAMP2	4
GO:0099643	signal release from synapse	4/236	144/18870	0.106898	0.312945	0.245625	LIN7C/FMR1/TPRG1L/VAMP2	4
GO:1903037	regulation of leukocyte cell-cell adhesion	8/236	382/18870	0.107695	0.314705	0.247006	WNK1/DLG1/NFAT5/PRNP/ACTB/CD44/SMARCA2/SMARCB1	8
GO:0022406	membrane docking	3/236	92/18870	0.108415	0.314705	0.247006	EXOC8/TPRG1L/STX6	3
GO:1903510	mucopolysaccharide metabolic process	3/236	92/18870	0.108415	0.314705	0.247006	CEMIP2/CD44/CLTC	3
GO:0001825	blastocyst formation	2/236	45/18870	0.108746	0.314705	0.247006	MATR3/SRF	2
GO:0002347	response to tumor cell	2/236	45/18870	0.108746	0.314705	0.247006	TNFRSF10B/NOTCH2	2
GO:0008038	neuron recognition	2/236	45/18870	0.108746	0.314705	0.247006	PALLD/NRP1	2
GO:0014014	negative regulation of gliogenesis	2/236	45/18870	0.108746	0.314705	0.247006	DICER1/CERS2	2
GO:0030890	positive regulation of B cell proliferation	2/236	45/18870	0.108746	0.314705	0.247006	BCL2/CDKN1A	2
GO:0034331	cell junction maintenance	2/236	45/18870	0.108746	0.314705	0.247006	APPL1/DLG1	2
GO:0042596	fear response	2/236	45/18870	0.108746	0.314705	0.247006	BCL2/EIF4G1	2
GO:0045687	positive regulation of glial cell differentiation	2/236	45/18870	0.108746	0.314705	0.247006	DICER1/HDAC2	2
GO:0051602	response to electrical stimulus	2/236	45/18870	0.108746	0.314705	0.247006	BTG2/PTEN	2
GO:0062237	protein localization to postsynapse	2/236	45/18870	0.108746	0.314705	0.247006	DLG1/CLSTN1	2
GO:1900744	regulation of p38MAPK cascade	2/236	45/18870	0.108746	0.314705	0.247006	DLG1/VEGFA	2
GO:0050921	positive regulation of chemotaxis	4/236	145/18870	0.108916	0.314705	0.247006	BMPR2/WNK1/VEGFA/NRP1	4
GO:0061008	hepaticobiliary system development	4/236	145/18870	0.108916	0.314705	0.247006	CCND1/NOTCH2/SMARCB1/SOX9	4
GO:0001935	endothelial cell proliferation	5/236	202/18870	0.110021	0.317382	0.249108	BMPR2/DLG1/VASH2/VEGFA/NRP1	5
GO:0007051	spindle organization	5/236	202/18870	0.110021	0.317382	0.249108	PTEN/DLG1/ZNF207/ASPM/CLTC	5
GO:0071695	anatomical structure maturation	6/236	261/18870	0.11013	0.31744	0.249153	AXL/BCL2/VEGFA/ANKRD17/SEMA4D/CDKN1A	6
GO:0001942	hair follicle development	3/236	93/18870	0.11105	0.319057	0.250422	BCL2/HDAC2/SOX9	3
GO:0039531	regulation of viral-induced cytoplasmic pattern recognition receptor signaling pathway	3/236	93/18870	0.11105	0.319057	0.250422	DDX3X/ZCCHC3/ANKRD17	3
GO:0045185	maintenance of protein location	3/236	93/18870	0.11105	0.319057	0.250422	FBN1/G3BP2/GOLPH3	3
GO:1900182	positive regulation of protein localization to nucleus	3/236	93/18870	0.11105	0.319057	0.250422	DTX3L/PIK3R1/UBR5	3
GO:0008544	epidermis development	8/236	385/18870	0.111266	0.319418	0.250705	JAG1/BCL2/NCOA3/PALLD/HDAC2/SOX9/SRF/CDKN1A	8
GO:0006470	protein dephosphorylation	5/236	203/18870	0.111721	0.320168	0.251295	PTEN/PTPN14/HSP90B1/PPP2R1B/PPP4R3A	5
GO:0031018	endocrine pancreas development	2/236	46/18870	0.112791	0.320168	0.251295	CLOCK/SOX9	2
GO:0085029	extracellular matrix assembly	2/236	46/18870	0.112791	0.320168	0.251295	PHLDB2/SOX9	2
GO:0097028	dendritic cell differentiation	2/236	46/18870	0.112791	0.320168	0.251295	AXL/NOTCH2	2
GO:1901861	regulation of muscle tissue development	2/236	46/18870	0.112791	0.320168	0.251295	BCL2/CENPF	2
GO:1901976	regulation of cell cycle checkpoint	2/236	46/18870	0.112791	0.320168	0.251295	BRCA1/KNL1	2
GO:1902116	negative regulation of organelle assembly	2/236	46/18870	0.112791	0.320168	0.251295	BRCA1/EHMT2	2
GO:2000785	regulation of autophagosome assembly	2/236	46/18870	0.112791	0.320168	0.251295	MOAP1/EHMT2	2
GO:0051781	positive regulation of cell division	3/236	94/18870	0.113711	0.320168	0.251295	WNK1/IGF1R/VEGFA	3
GO:0071229	cellular response to acid chemical	3/236	94/18870	0.113711	0.320168	0.251295	CPEB3/LARS1/VEGFA	3
GO:0014706	striated muscle tissue development	6/236	264/18870	0.114592	0.320168	0.251295	FRS2/SGCB/VEGFA/CENPF/NOTCH2/SRF	6
GO:0000302	response to reactive oxygen species	5/236	205/18870	0.115161	0.320168	0.251295	AXL/BCL2/PLEKHA1/CRK/HDAC2	5
GO:0022408	negative regulation of cell-cell adhesion	5/236	205/18870	0.115161	0.320168	0.251295	JAG1/WNK1/DLG1/VEGFA/PRNP	5
GO:0048568	embryonic organ development	9/236	453/18870	0.11627	0.320168	0.251295	DLG1/FRS2/MIB1/VASH2/VEGFA/FBN1/NOTCH2/SOX9/SRF	9
GO:0030261	chromosome condensation	2/236	47/18870	0.116874	0.320168	0.251295	TOP2A/SMC4	2
GO:0032467	positive regulation of cytokinesis	2/236	47/18870	0.116874	0.320168	0.251295	WNK1/IGF1R	2
GO:0035850	epithelial cell differentiation involved in kidney development	2/236	47/18870	0.116874	0.320168	0.251295	JAG1/NOTCH2	2
GO:0045933	positive regulation of muscle contraction	2/236	47/18870	0.116874	0.320168	0.251295	CTTN/SRF	2
GO:0061383	trabecula morphogenesis	2/236	47/18870	0.116874	0.320168	0.251295	SEMA4D/SRF	2
GO:0090329	regulation of DNA-templated DNA replication	2/236	47/18870	0.116874	0.320168	0.251295	MCM3/MCM6	2
GO:0099054	presynapse assembly	2/236	47/18870	0.116874	0.320168	0.251295	PTEN/EIF4G1	2
GO:0044703	multi-organism reproductive process	5/236	206/18870	0.116899	0.320168	0.251295	BMPR2/AGO2/BCL2/VEGFA/ITGA3	5
GO:0046467	membrane lipid biosynthetic process	4/236	149/18870	0.117157	0.320168	0.251295	SPTLC3/CERS2/HACD2/UGT8	4
GO:0001188	RNA polymerase I preinitiation complex assembly	1/236	10/18870	0.118284	0.320168	0.251295	SMARCB1	1
GO:0003418	growth plate cartilage chondrocyte differentiation	1/236	10/18870	0.118284	0.320168	0.251295	SOX9	1
GO:0006646	phosphatidylethanolamine biosynthetic process	1/236	10/18870	0.118284	0.320168	0.251295	ETNK1	1
GO:0009128	purine nucleoside monophosphate catabolic process	1/236	10/18870	0.118284	0.320168	0.251295	NT5E	1
GO:0009169	purine ribonucleoside monophosphate catabolic process	1/236	10/18870	0.118284	0.320168	0.251295	NT5E	1
GO:0009756	carbohydrate mediated signaling	1/236	10/18870	0.118284	0.320168	0.251295	SMARCB1	1
GO:0014012	peripheral nervous system axon regeneration	1/236	10/18870	0.118284	0.320168	0.251295	CERS2	1
GO:0014745	negative regulation of muscle adaptation	1/236	10/18870	0.118284	0.320168	0.251295	ATP2B4	1
GO:0016081	synaptic vesicle docking	1/236	10/18870	0.118284	0.320168	0.251295	TPRG1L	1
GO:0021561	facial nerve development	1/236	10/18870	0.118284	0.320168	0.251295	NRP1	1
GO:0021604	cranial nerve structural organization	1/236	10/18870	0.118284	0.320168	0.251295	NRP1	1
GO:0021610	facial nerve morphogenesis	1/236	10/18870	0.118284	0.320168	0.251295	NRP1	1
GO:0030002	intracellular monoatomic anion homeostasis	1/236	10/18870	0.118284	0.320168	0.251295	WNK1	1
GO:0030644	intracellular chloride ion homeostasis	1/236	10/18870	0.118284	0.320168	0.251295	WNK1	1
GO:0030953	astral microtubule organization	1/236	10/18870	0.118284	0.320168	0.251295	DLG1	1
GO:0031055	chromatin remodeling at centromere	1/236	10/18870	0.118284	0.320168	0.251295	HJURP	1
GO:0031125	rRNA 3'-end processing	1/236	10/18870	0.118284	0.320168	0.251295	EXOSC2	1
GO:0033572	transferrin transport	1/236	10/18870	0.118284	0.320168	0.251295	CLTC	1
GO:0034080	CENP-A containing chromatin assembly	1/236	10/18870	0.118284	0.320168	0.251295	HJURP	1
GO:0035066	positive regulation of histone acetylation	1/236	10/18870	0.118284	0.320168	0.251295	BRCA1	1
GO:0035907	dorsal aorta development	1/236	10/18870	0.118284	0.320168	0.251295	SRF	1
GO:0043587	tongue morphogenesis	1/236	10/18870	0.118284	0.320168	0.251295	HDAC2	1
GO:0046015	regulation of transcription by glucose	1/236	10/18870	0.118284	0.320168	0.251295	SRF	1
GO:0046085	adenosine metabolic process	1/236	10/18870	0.118284	0.320168	0.251295	NT5E	1
GO:0046174	polyol catabolic process	1/236	10/18870	0.118284	0.320168	0.251295	GPD2	1
GO:0048023	positive regulation of melanin biosynthetic process	1/236	10/18870	0.118284	0.320168	0.251295	APPL1	1
GO:0048149	behavioral response to ethanol	1/236	10/18870	0.118284	0.320168	0.251295	HDAC2	1
GO:0048194	Golgi vesicle budding	1/236	10/18870	0.118284	0.320168	0.251295	GOLPH3	1
GO:0048672	positive regulation of collateral sprouting	1/236	10/18870	0.118284	0.320168	0.251295	SEMA4D	1
GO:0048865	stem cell fate commitment	1/236	10/18870	0.118284	0.320168	0.251295	SOX9	1
GO:0051660	establishment of centrosome localization	1/236	10/18870	0.118284	0.320168	0.251295	DLG1	1
GO:0060068	vagina development	1/236	10/18870	0.118284	0.320168	0.251295	AXL	1
GO:0060368	regulation of Fc receptor mediated stimulatory signaling pathway	1/236	10/18870	0.118284	0.320168	0.251295	APPL1	1
GO:0060502	epithelial cell proliferation involved in lung morphogenesis	1/236	10/18870	0.118284	0.320168	0.251295	SOX9	1
GO:0060525	prostate glandular acinus development	1/236	10/18870	0.118284	0.320168	0.251295	FRS2	1
GO:0061299	retina vasculature morphogenesis in camera-type eye	1/236	10/18870	0.118284	0.320168	0.251295	NRP1	1
GO:0061418	regulation of transcription from RNA polymerase II promoter in response to hypoxia	1/236	10/18870	0.118284	0.320168	0.251295	VEGFA	1
GO:0062042	regulation of cardiac epithelial to mesenchymal transition	1/236	10/18870	0.118284	0.320168	0.251295	JAG1	1
GO:0070344	regulation of fat cell proliferation	1/236	10/18870	0.118284	0.320168	0.251295	E2F1	1
GO:0071287	cellular response to manganese ion	1/236	10/18870	0.118284	0.320168	0.251295	HSP90B1	1
GO:0071600	otic vesicle morphogenesis	1/236	10/18870	0.118284	0.320168	0.251295	SOX9	1
GO:0072014	proximal tubule development	1/236	10/18870	0.118284	0.320168	0.251295	NOTCH2	1
GO:0072203	cell proliferation involved in metanephros development	1/236	10/18870	0.118284	0.320168	0.251295	MYC	1
GO:0090161	Golgi ribbon formation	1/236	10/18870	0.118284	0.320168	0.251295	GOLPH3	1
GO:0097090	presynaptic membrane organization	1/236	10/18870	0.118284	0.320168	0.251295	PTEN	1
GO:0140059	dendrite arborization	1/236	10/18870	0.118284	0.320168	0.251295	NRP1	1
GO:1900378	positive regulation of secondary metabolite biosynthetic process	1/236	10/18870	0.118284	0.320168	0.251295	APPL1	1
GO:1901838	positive regulation of transcription of nucleolar large rRNA by RNA polymerase I	1/236	10/18870	0.118284	0.320168	0.251295	SMARCB1	1
GO:1903943	regulation of hepatocyte apoptotic process	1/236	10/18870	0.118284	0.320168	0.251295	IGF1R	1
GO:1903980	positive regulation of microglial cell activation	1/236	10/18870	0.118284	0.320168	0.251295	CTSC	1
GO:1904760	regulation of myofibroblast differentiation	1/236	10/18870	0.118284	0.320168	0.251295	PDCD4	1
GO:2000048	negative regulation of cell-cell adhesion mediated by cadherin	1/236	10/18870	0.118284	0.320168	0.251295	VEGFA	1
GO:0002042	cell migration involved in sprouting angiogenesis	3/236	96/18870	0.119103	0.321162	0.252074	VEGFA/NRP1/SRF	3
GO:0014909	smooth muscle cell migration	3/236	96/18870	0.119103	0.321162	0.252074	BCL2/CRK/NRP1	3
GO:0016079	synaptic vesicle exocytosis	3/236	96/18870	0.119103	0.321162	0.252074	FMR1/TPRG1L/VAMP2	3
GO:0022404	molting cycle process	3/236	96/18870	0.119103	0.321162	0.252074	BCL2/HDAC2/SOX9	3
GO:0022405	hair cycle process	3/236	96/18870	0.119103	0.321162	0.252074	BCL2/HDAC2/SOX9	3
GO:0008584	male gonad development	4/236	150/18870	0.119259	0.321338	0.252213	BCL2/PLEKHA1/ASPM/SOX9	4
GO:0001701	in utero embryonic development	8/236	392/18870	0.119847	0.322679	0.253265	MIB1/VASH2/VEGFA/MATR3/NOTCH2/NXN/SMARCB1/SRF	8
GO:0001754	eye photoreceptor cell differentiation	2/236	48/18870	0.120995	0.325276	0.255304	VEGFA/SOX9	2
GO:0032527	protein exit from endoplasmic reticulum	2/236	48/18870	0.120995	0.325276	0.255304	SAR1A/HSP90B1	2
GO:0051251	positive regulation of lymphocyte activation	7/236	330/18870	0.121191	0.325318	0.255337	AXL/BCL2/NSD2/ACTB/SMARCA2/SMARCB1/CDKN1A	7
GO:0035148	tube formation	4/236	151/18870	0.121377	0.325318	0.255337	MIB1/RPS7/VEGFA/SOX9	4
GO:0046546	development of primary male sexual characteristics	4/236	151/18870	0.121377	0.325318	0.255337	BCL2/PLEKHA1/ASPM/SOX9	4
GO:0043161	proteasome-mediated ubiquitin-dependent protein catabolic process	9/236	458/18870	0.12202	0.325318	0.255337	TRIM2/APC/CLOCK/DCAF11/KLHL15/ZYG11B/FBXO33/HERC2/HSP90B1	9
GO:0006643	membrane lipid metabolic process	5/236	209/18870	0.122189	0.325318	0.255337	B3GALNT1/SPTLC3/CERS2/HACD2/UGT8	5
GO:0050729	positive regulation of inflammatory response	4/236	152/18870	0.123511	0.325318	0.255337	PDCD4/CLOCK/ABCC1/CTSC	4
GO:0000377	RNA splicing, via transesterification reactions with bulged adenosine as nucleophile	7/236	332/18870	0.123971	0.325318	0.255337	DDX5/FMR1/SRPK2/FRG1/HNRNPA1/HNRNPH1/SRSF7	7
GO:0000398	mRNA splicing, via spliceosome	7/236	332/18870	0.123971	0.325318	0.255337	DDX5/FMR1/SRPK2/FRG1/HNRNPA1/HNRNPH1/SRSF7	7
GO:0009798	axis specification	3/236	98/18870	0.124588	0.325318	0.255337	FRS2/NOTCH2/SRF	3
GO:0050867	positive regulation of cell activation	8/236	396/18870	0.124905	0.325318	0.255337	AXL/BCL2/NSD2/ACTB/CTSC/SMARCA2/SMARCB1/CDKN1A	8
GO:0010171	body morphogenesis	2/236	49/18870	0.12515	0.325318	0.255337	PLEKHA1/PHLDB2	2
GO:0031648	protein destabilization	2/236	49/18870	0.12515	0.325318	0.255337	PRNP/DAZAP2	2
GO:0033628	regulation of cell adhesion mediated by integrin	2/236	49/18870	0.12515	0.325318	0.255337	WNK1/CRK	2
GO:0042220	response to cocaine	2/236	49/18870	0.12515	0.325318	0.255337	EHMT2/HDAC2	2
GO:0043330	response to exogenous dsRNA	2/236	49/18870	0.12515	0.325318	0.255337	ZCCHC3/IFIT1	2
GO:0048538	thymus development	2/236	49/18870	0.12515	0.325318	0.255337	BCL2/SRF	2
GO:1903170	negative regulation of calcium ion transmembrane transport	2/236	49/18870	0.12515	0.325318	0.255337	BCL2/FMR1	2
GO:2000378	negative regulation of reactive oxygen species metabolic process	2/236	49/18870	0.12515	0.325318	0.255337	BCL2/BRCA1	2
GO:2000404	regulation of T cell migration	2/236	49/18870	0.12515	0.325318	0.255337	WNK1/CRK	2
GO:0050773	regulation of dendrite development	3/236	99/18870	0.127365	0.325318	0.255337	CAPRIN1/CRK/SEMA4D	3
GO:0008064	regulation of actin polymerization or depolymerization	4/236	154/18870	0.127828	0.325318	0.255337	DLG1/CAPZA1/CTTN/PLEKHG2	4
GO:0000290	deadenylation-dependent decapping of nuclear-transcribed mRNA	1/236	11/18870	0.129317	0.325318	0.255337	CAPRIN1	1
GO:0002551	mast cell chemotaxis	1/236	11/18870	0.129317	0.325318	0.255337	VEGFA	1
GO:0006002	fructose 6-phosphate metabolic process	1/236	11/18870	0.129317	0.325318	0.255337	GFPT1	1
GO:0006527	arginine catabolic process	1/236	11/18870	0.129317	0.325318	0.255337	ATP2B4	1
GO:0006703	estrogen biosynthetic process	1/236	11/18870	0.129317	0.325318	0.255337	HSD17B8	1
GO:0007406	negative regulation of neuroblast proliferation	1/236	11/18870	0.129317	0.325318	0.255337	BTG2	1
GO:0007614	short-term memory	1/236	11/18870	0.129317	0.325318	0.255337	ADNP	1
GO:0010172	embryonic body morphogenesis	1/236	11/18870	0.129317	0.325318	0.255337	PHLDB2	1
GO:0018027	peptidyl-lysine dimethylation	1/236	11/18870	0.129317	0.325318	0.255337	EHMT2	1
GO:0019511	peptidyl-proline hydroxylation	1/236	11/18870	0.129317	0.325318	0.255337	P4HB	1
GO:0021548	pons development	1/236	11/18870	0.129317	0.325318	0.255337	BCL2	1
GO:0021559	trigeminal nerve development	1/236	11/18870	0.129317	0.325318	0.255337	NRP1	1
GO:0021562	vestibulocochlear nerve development	1/236	11/18870	0.129317	0.325318	0.255337	NRP1	1
GO:0030157	pancreatic juice secretion	1/236	11/18870	0.129317	0.325318	0.255337	WNK1	1
GO:0032253	dense core granule localization	1/236	11/18870	0.129317	0.325318	0.255337	KIF5B	1
GO:0033327	Leydig cell differentiation	1/236	11/18870	0.129317	0.325318	0.255337	PLEKHA1	1
GO:0033632	regulation of cell-cell adhesion mediated by integrin	1/236	11/18870	0.129317	0.325318	0.255337	WNK1	1
GO:0034115	negative regulation of heterotypic cell-cell adhesion	1/236	11/18870	0.129317	0.325318	0.255337	WNK1	1
GO:0035090	maintenance of apical/basal cell polarity	1/236	11/18870	0.129317	0.325318	0.255337	LIN7C	1
GO:0035561	regulation of chromatin binding	1/236	11/18870	0.129317	0.325318	0.255337	DTX3L	1
GO:0035581	sequestering of extracellular ligand from receptor	1/236	11/18870	0.129317	0.325318	0.255337	FBN1	1
GO:0039530	MDA-5 signaling pathway	1/236	11/18870	0.129317	0.325318	0.255337	ANKRD17	1
GO:0042167	heme catabolic process	1/236	11/18870	0.129317	0.325318	0.255337	ABCC1	1
GO:0042451	purine nucleoside biosynthetic process	1/236	11/18870	0.129317	0.325318	0.255337	NT5E	1
GO:0042455	ribonucleoside biosynthetic process	1/236	11/18870	0.129317	0.325318	0.255337	NT5E	1
GO:0045050	protein insertion into ER membrane by stop-transfer membrane-anchor sequence	1/236	11/18870	0.129317	0.325318	0.255337	WNK1	1
GO:0045199	maintenance of epithelial cell apical/basal polarity	1/236	11/18870	0.129317	0.325318	0.255337	LIN7C	1
GO:0046129	purine ribonucleoside biosynthetic process	1/236	11/18870	0.129317	0.325318	0.255337	NT5E	1
GO:0046149	pigment catabolic process	1/236	11/18870	0.129317	0.325318	0.255337	ABCC1	1
GO:0046710	GDP metabolic process	1/236	11/18870	0.129317	0.325318	0.255337	DLG1	1
GO:0048505	regulation of timing of cell differentiation	1/236	11/18870	0.129317	0.325318	0.255337	JAG1	1
GO:0048563	post-embryonic animal organ morphogenesis	1/236	11/18870	0.129317	0.325318	0.255337	FBN1	1
GO:0048742	regulation of skeletal muscle fiber development	1/236	11/18870	0.129317	0.325318	0.255337	BCL2	1
GO:0050847	progesterone receptor signaling pathway	1/236	11/18870	0.129317	0.325318	0.255337	UBR5	1
GO:0051987	positive regulation of attachment of spindle microtubules to kinetochore	1/236	11/18870	0.129317	0.325318	0.255337	RCC2	1
GO:0060736	prostate gland growth	1/236	11/18870	0.129317	0.325318	0.255337	SOX9	1
GO:0060767	epithelial cell proliferation involved in prostate gland development	1/236	11/18870	0.129317	0.325318	0.255337	SOX9	1
GO:0060900	embryonic camera-type eye formation	1/236	11/18870	0.129317	0.325318	0.255337	FRS2	1
GO:0070587	regulation of cell-cell adhesion involved in gastrulation	1/236	11/18870	0.129317	0.325318	0.255337	WNK1	1
GO:0070778	L-aspartate transmembrane transport	1/236	11/18870	0.129317	0.325318	0.255337	SLC25A22	1
GO:0071349	cellular response to interleukin-12	1/236	11/18870	0.129317	0.325318	0.255337	P4HB	1
GO:0071481	cellular response to X-ray	1/236	11/18870	0.129317	0.325318	0.255337	CCND2	1
GO:0071609	chemokine (C-C motif) ligand 5 production	1/236	11/18870	0.129317	0.325318	0.255337	DDX3X	1
GO:0071649	regulation of chemokine (C-C motif) ligand 5 production	1/236	11/18870	0.129317	0.325318	0.255337	DDX3X	1
GO:0071872	cellular response to epinephrine stimulus	1/236	11/18870	0.129317	0.325318	0.255337	ATP2B4	1
GO:0072173	metanephric tubule morphogenesis	1/236	11/18870	0.129317	0.325318	0.255337	SOX9	1
GO:0075733	intracellular transport of virus	1/236	11/18870	0.129317	0.325318	0.255337	FMR1	1
GO:0090009	primitive streak formation	1/236	11/18870	0.129317	0.325318	0.255337	SRF	1
GO:0090394	negative regulation of excitatory postsynaptic potential	1/236	11/18870	0.129317	0.325318	0.255337	PTEN	1
GO:0099004	calmodulin dependent kinase signaling pathway	1/236	11/18870	0.129317	0.325318	0.255337	TPRG1L	1
GO:0099519	dense core granule cytoskeletal transport	1/236	11/18870	0.129317	0.325318	0.255337	KIF5B	1
GO:0106072	negative regulation of adenylate cyclase-activating G protein-coupled receptor signaling pathway	1/236	11/18870	0.129317	0.325318	0.255337	ATP2B4	1
GO:0110011	regulation of basement membrane organization	1/236	11/18870	0.129317	0.325318	0.255337	PHLDB2	1
GO:1900222	negative regulation of amyloid-beta clearance	1/236	11/18870	0.129317	0.325318	0.255337	SRF	1
GO:1901950	dense core granule transport	1/236	11/18870	0.129317	0.325318	0.255337	KIF5B	1
GO:1902412	regulation of mitotic cytokinesis	1/236	11/18870	0.129317	0.325318	0.255337	WNK1	1
GO:1905383	protein localization to presynapse	1/236	11/18870	0.129317	0.325318	0.255337	KIF5B	1
GO:1905461	positive regulation of vascular associated smooth muscle cell apoptotic process	1/236	11/18870	0.129317	0.325318	0.255337	PDCD4	1
GO:2000169	regulation of peptidyl-cysteine S-nitrosylation	1/236	11/18870	0.129317	0.325318	0.255337	ATP2B4	1
GO:2000392	regulation of lamellipodium morphogenesis	1/236	11/18870	0.129317	0.325318	0.255337	CD44	1
GO:2000644	regulation of receptor catabolic process	1/236	11/18870	0.129317	0.325318	0.255337	DTX3L	1
GO:2000672	negative regulation of motor neuron apoptotic process	1/236	11/18870	0.129317	0.325318	0.255337	BCL2	1
GO:2000726	negative regulation of cardiac muscle cell differentiation	1/236	11/18870	0.129317	0.325318	0.255337	FRS2	1
GO:2001054	negative regulation of mesenchymal cell apoptotic process	1/236	11/18870	0.129317	0.325318	0.255337	SOX9	1
GO:2001241	positive regulation of extrinsic apoptotic signaling pathway in absence of ligand	1/236	11/18870	0.129317	0.325318	0.255337	PPP2R1B	1
GO:0009299	mRNA transcription	2/236	50/18870	0.12934	0.325318	0.255337	HIPK3/DDX5	2
GO:0030850	prostate gland development	2/236	50/18870	0.12934	0.325318	0.255337	FRS2/SOX9	2
GO:0042149	cellular response to glucose starvation	2/236	50/18870	0.12934	0.325318	0.255337	BCL2/HNRNPA1	2
GO:0045910	negative regulation of DNA recombination	2/236	50/18870	0.12934	0.325318	0.255337	KLHL15/MSH6	2
GO:0071827	plasma lipoprotein particle organization	2/236	50/18870	0.12934	0.325318	0.255337	PLAGL2/SOAT1	2
GO:0000375	RNA splicing, via transesterification reactions	7/236	336/18870	0.129627	0.325809	0.255722	DDX5/FMR1/SRPK2/FRG1/HNRNPA1/HNRNPH1/SRSF7	7
GO:0140014	mitotic nuclear division	6/236	274/18870	0.130109	0.326004	0.255875	APC/KNL1/PHIP/ZNF207/CENPF/SMC4	6
GO:0007029	endoplasmic reticulum organization	3/236	100/18870	0.130163	0.326004	0.255875	WNK1/ATL3/SEC61A1	3
GO:0018107	peptidyl-threonine phosphorylation	3/236	100/18870	0.130163	0.326004	0.255875	HIPK3/WNK1/EIF4G1	3
GO:0060349	bone morphogenesis	3/236	100/18870	0.130163	0.326004	0.255875	BMPR2/SOX9/MEF2D	3
GO:2000177	regulation of neural precursor cell proliferation	3/236	100/18870	0.130163	0.326004	0.255875	BTG2/VEGFA/ASPM	3
GO:0048167	regulation of synaptic plasticity	5/236	214/18870	0.131249	0.328492	0.257828	CPEB3/FMR1/PRNP/SRF/VAMP2	5
GO:0002181	cytoplasmic translation	4/236	156/18870	0.132207	0.330656	0.259526	CPEB3/FMR1/RPS7/EIF4G1	4
GO:0008585	female gonad development	3/236	101/18870	0.132984	0.332365	0.260868	BCL2/PLEKHA1/VEGFA	3
GO:0034198	cellular response to amino acid starvation	2/236	51/18870	0.133562	0.333099	0.261444	LARS1/CDKN1A	2
GO:0038084	vascular endothelial growth factor signaling pathway	2/236	51/18870	0.133562	0.333099	0.261444	VEGFA/NRP1	2
GO:0043407	negative regulation of MAP kinase activity	2/236	51/18870	0.133562	0.333099	0.261444	HIPK3/PDCD4	2
GO:0030832	regulation of actin filament length	4/236	157/18870	0.134419	0.333099	0.261444	DLG1/CAPZA1/CTTN/PLEKHG2	4
GO:0044706	multi-multicellular organism process	5/236	216/18870	0.134956	0.333099	0.261444	BMPR2/AGO2/BCL2/VEGFA/ITGA3	5
GO:0051648	vesicle localization	5/236	216/18870	0.134956	0.333099	0.261444	PTEN/EXOC8/SAR1A/KIF5B/MAP4K2	5
GO:0006892	post-Golgi vesicle-mediated transport	3/236	102/18870	0.135825	0.333099	0.261444	EXOC8/GOLPH3/VAMP2	3
GO:0070167	regulation of biomineral tissue development	3/236	102/18870	0.135825	0.333099	0.261444	BMPR2/TENT5A/SOX9	3
GO:0042113	B cell activation	6/236	278/18870	0.136586	0.333099	0.261444	BCL2/NSD2/PIK3R1/MSH6/NOTCH2/CDKN1A	6
GO:0002066	columnar/cuboidal epithelial cell development	2/236	52/18870	0.137815	0.333099	0.261444	CLOCK/CDKN1A	2
GO:0006890	retrograde vesicle-mediated transport, Golgi to endoplasmic reticulum	2/236	52/18870	0.137815	0.333099	0.261444	ARF3/GOLPH3	2
GO:0030838	positive regulation of actin filament polymerization	2/236	52/18870	0.137815	0.333099	0.261444	DLG1/CTTN	2
GO:0060324	face development	2/236	52/18870	0.137815	0.333099	0.261444	PLEKHA1/SRF	2
GO:0099172	presynapse organization	2/236	52/18870	0.137815	0.333099	0.261444	PTEN/EIF4G1	2
GO:1902895	positive regulation of miRNA transcription	2/236	52/18870	0.137815	0.333099	0.261444	MYC/SRF	2
GO:1904707	positive regulation of vascular associated smooth muscle cell proliferation	2/236	52/18870	0.137815	0.333099	0.261444	FRS2/MEF2D	2
GO:0001894	tissue homeostasis	6/236	279/18870	0.138229	0.333099	0.261444	BCL2/VEGFA/ACTB/NT5E/SOX9/SRF	6
GO:0060249	anatomical structure homeostasis	6/236	279/18870	0.138229	0.333099	0.261444	BCL2/VEGFA/ACTB/NT5E/SOX9/SRF	6
GO:0019216	regulation of lipid metabolic process	7/236	342/18870	0.13835	0.333099	0.261444	BRCA1/IGF1R/MTMR9/ZBTB20/CERS2/RNF213/SOX9	7
GO:0009408	response to heat	3/236	103/18870	0.138688	0.333099	0.261444	DAXX/HDAC2/CDKN1A	3
GO:0035282	segmentation	3/236	103/18870	0.138688	0.333099	0.261444	FRS2/MIB1/NRP1	3
GO:0097306	cellular response to alcohol	3/236	103/18870	0.138688	0.333099	0.261444	BRCA1/IGF1R/GOLPH3	3
GO:0060041	retina development in camera-type eye	4/236	159/18870	0.138889	0.333099	0.261444	BMPR2/ATP2B4/NRP1/SOX9	4
GO:0045089	positive regulation of innate immune response	7/236	343/18870	0.139831	0.333099	0.261444	RAB11FIP2/APPL1/DDX3X/PIK3R1/ZCCHC3/ANKRD17/MATR3	7
GO:0001553	luteinization	1/236	12/18870	0.140213	0.333099	0.261444	PLEKHA1	1
GO:0003084	positive regulation of systemic arterial blood pressure	1/236	12/18870	0.140213	0.333099	0.261444	WNK1	1
GO:0003183	mitral valve morphogenesis	1/236	12/18870	0.140213	0.333099	0.261444	BMPR2	1
GO:0006054	N-acetylneuraminate metabolic process	1/236	12/18870	0.140213	0.333099	0.261444	GNE	1
GO:0009134	nucleoside diphosphate catabolic process	1/236	12/18870	0.140213	0.333099	0.261444	NT5E	1
GO:0010826	negative regulation of centrosome duplication	1/236	12/18870	0.140213	0.333099	0.261444	BRCA1	1
GO:0010936	negative regulation of macrophage cytokine production	1/236	12/18870	0.140213	0.333099	0.261444	AXL	1
GO:0010944	negative regulation of transcription by competitive promoter binding	1/236	12/18870	0.140213	0.333099	0.261444	HDAC2	1
GO:0016446	somatic hypermutation of immunoglobulin genes	1/236	12/18870	0.140213	0.333099	0.261444	MSH6	1
GO:0017062	respiratory chain complex III assembly	1/236	12/18870	0.140213	0.333099	0.261444	LYRM7	1
GO:0018342	protein prenylation	1/236	12/18870	0.140213	0.333099	0.261444	CHML	1
GO:0019532	oxalate transport	1/236	12/18870	0.140213	0.333099	0.261444	SLC26A2	1
GO:0030432	peristalsis	1/236	12/18870	0.140213	0.333099	0.261444	DLG1	1
GO:0031126	sno(s)RNA 3'-end processing	1/236	12/18870	0.140213	0.333099	0.261444	EXOSC2	1
GO:0033629	negative regulation of cell adhesion mediated by integrin	1/236	12/18870	0.140213	0.333099	0.261444	WNK1	1
GO:0034154	toll-like receptor 7 signaling pathway	1/236	12/18870	0.140213	0.333099	0.261444	DDX3X	1
GO:0034379	very-low-density lipoprotein particle assembly	1/236	12/18870	0.140213	0.333099	0.261444	SOAT1	1
GO:0034427	nuclear-transcribed mRNA catabolic process, exonucleolytic, 3'-5'	1/236	12/18870	0.140213	0.333099	0.261444	EXOSC2	1
GO:0034551	mitochondrial respiratory chain complex III assembly	1/236	12/18870	0.140213	0.333099	0.261444	LYRM7	1
GO:0040034	regulation of development, heterochronic	1/236	12/18870	0.140213	0.333099	0.261444	JAG1	1
GO:0043589	skin morphogenesis	1/236	12/18870	0.140213	0.333099	0.261444	SRF	1
GO:0043628	regulatory ncRNA 3'-end processing	1/236	12/18870	0.140213	0.333099	0.261444	EXOSC2	1
GO:0043696	dedifferentiation	1/236	12/18870	0.140213	0.333099	0.261444	NCOA3	1
GO:0043697	cell dedifferentiation	1/236	12/18870	0.140213	0.333099	0.261444	NCOA3	1
GO:0045472	response to ether	1/236	12/18870	0.140213	0.333099	0.261444	GOLPH3	1
GO:0046606	negative regulation of centrosome cycle	1/236	12/18870	0.140213	0.333099	0.261444	BRCA1	1
GO:0048012	hepatocyte growth factor receptor signaling pathway	1/236	12/18870	0.140213	0.333099	0.261444	NRP1	1
GO:0052646	alditol phosphate metabolic process	1/236	12/18870	0.140213	0.333099	0.261444	GPD2	1
GO:0060379	cardiac muscle cell myoblast differentiation	1/236	12/18870	0.140213	0.333099	0.261444	SRF	1
GO:0060442	branching involved in prostate gland morphogenesis	1/236	12/18870	0.140213	0.333099	0.261444	FRS2	1
GO:0061309	cardiac neural crest cell development involved in outflow tract morphogenesis	1/236	12/18870	0.140213	0.333099	0.261444	JAG1	1
GO:0070586	cell-cell adhesion involved in gastrulation	1/236	12/18870	0.140213	0.333099	0.261444	WNK1	1
GO:0070671	response to interleukin-12	1/236	12/18870	0.140213	0.333099	0.261444	P4HB	1
GO:0071233	cellular response to leucine	1/236	12/18870	0.140213	0.333099	0.261444	LARS1	1
GO:0071389	cellular response to mineralocorticoid stimulus	1/236	12/18870	0.140213	0.333099	0.261444	IGF1R	1
GO:0071394	cellular response to testosterone stimulus	1/236	12/18870	0.140213	0.333099	0.261444	IGF1R	1
GO:0071493	cellular response to UV-B	1/236	12/18870	0.140213	0.333099	0.261444	CDKN1A	1
GO:0071712	ER-associated misfolded protein catabolic process	1/236	12/18870	0.140213	0.333099	0.261444	UGGT1	1
GO:0072017	distal tubule development	1/236	12/18870	0.140213	0.333099	0.261444	JAG1	1
GO:0072070	loop of Henle development	1/236	12/18870	0.140213	0.333099	0.261444	JAG1	1
GO:0072497	mesenchymal stem cell differentiation	1/236	12/18870	0.140213	0.333099	0.261444	SOX9	1
GO:0097354	prenylation	1/236	12/18870	0.140213	0.333099	0.261444	CHML	1
GO:0098911	regulation of ventricular cardiac muscle cell action potential	1/236	12/18870	0.140213	0.333099	0.261444	DLG1	1
GO:0098935	dendritic transport	1/236	12/18870	0.140213	0.333099	0.261444	KIF5B	1
GO:1904672	regulation of somatic stem cell population maintenance	1/236	12/18870	0.140213	0.333099	0.261444	MYC	1
GO:1904779	regulation of protein localization to centrosome	1/236	12/18870	0.140213	0.333099	0.261444	APC	1
GO:1905668	positive regulation of protein localization to endosome	1/236	12/18870	0.140213	0.333099	0.261444	DTX3L	1
GO:1990535	neuron projection maintenance	1/236	12/18870	0.140213	0.333099	0.261444	PRNP	1
GO:2000035	regulation of stem cell division	1/236	12/18870	0.140213	0.333099	0.261444	NCOA3	1
GO:2001046	positive regulation of integrin-mediated signaling pathway	1/236	12/18870	0.140213	0.333099	0.261444	LIMS1	1
GO:0009952	anterior/posterior pattern specification	5/236	219/18870	0.140604	0.333583	0.261823	BMPR2/BTG2/FRS2/MIB1/SRF	5
GO:0018205	peptidyl-lysine modification	5/236	219/18870	0.140604	0.333583	0.261823	BRCA1/PHF20/SET/EHMT2/HDAC2	5
GO:0032204	regulation of telomere maintenance	3/236	104/18870	0.14157	0.33489	0.262849	MYC/HNRNPA1/MRE11	3
GO:0007129	homologous chromosome pairing at meiosis	2/236	53/18870	0.142097	0.33489	0.262849	EHMT2/MRE11	2
GO:0018022	peptidyl-lysine methylation	2/236	53/18870	0.142097	0.33489	0.262849	PHF20/EHMT2	2
GO:0021872	forebrain generation of neurons	2/236	53/18870	0.142097	0.33489	0.262849	ASPM/NRP1	2
GO:0045058	T cell selection	2/236	53/18870	0.142097	0.33489	0.262849	BCL2/SRF	2
GO:0045197	establishment or maintenance of epithelial cell apical/basal polarity	2/236	53/18870	0.142097	0.33489	0.262849	LIN7C/DLG1	2
GO:0045778	positive regulation of ossification	2/236	53/18870	0.142097	0.33489	0.262849	BMPR2/TENT5A	2
GO:0048260	positive regulation of receptor-mediated endocytosis	2/236	53/18870	0.142097	0.33489	0.262849	FMR1/VEGFA	2
GO:0071825	protein-lipid complex organization	2/236	53/18870	0.142097	0.33489	0.262849	PLAGL2/SOAT1	2
GO:2001238	positive regulation of extrinsic apoptotic signaling pathway	2/236	53/18870	0.142097	0.33489	0.262849	PTEN/PPP2R1B	2
GO:0006606	protein import into nucleus	4/236	161/18870	0.143419	0.337781	0.265118	APPL1/PIK3R1/UBR5/CDKN1A	4
GO:0002768	immune response-regulating cell surface receptor signaling pathway	7/236	346/18870	0.144322	0.337882	0.265198	WNK1/RAB11FIP2/APPL1/BCL2/PIK3R1/PLEKHA1/PRNP	7
GO:0046545	development of primary female sexual characteristics	3/236	105/18870	0.144473	0.337882	0.265198	BCL2/PLEKHA1/VEGFA	3
GO:0010761	fibroblast migration	2/236	54/18870	0.146408	0.337882	0.265198	APPL1/RCC2	2
GO:0030520	intracellular estrogen receptor signaling pathway	2/236	54/18870	0.146408	0.337882	0.265198	DDX5/BRCA1	2
GO:0060425	lung morphogenesis	2/236	54/18870	0.146408	0.337882	0.265198	SOX9/SRF	2
GO:0070169	positive regulation of biomineral tissue development	2/236	54/18870	0.146408	0.337882	0.265198	BMPR2/TENT5A	2
GO:0097479	synaptic vesicle localization	2/236	54/18870	0.146408	0.337882	0.265198	PTEN/KIF5B	2
GO:0098703	calcium ion import across plasma membrane	2/236	54/18870	0.146408	0.337882	0.265198	ATP2B4/PRNP	2
GO:1990928	response to amino acid starvation	2/236	54/18870	0.146408	0.337882	0.265198	LARS1/CDKN1A	2
GO:0030316	osteoclast differentiation	3/236	106/18870	0.147396	0.337882	0.265198	PIK3R1/FBN1/NOTCH2	3
GO:0032760	positive regulation of tumor necrosis factor production	3/236	106/18870	0.147396	0.337882	0.265198	PIK3R1/ZBTB20/HDAC2	3
GO:0035303	regulation of dephosphorylation	3/236	106/18870	0.147396	0.337882	0.265198	MTMR9/HSP90B1/SEMA4D	3
GO:0048709	oligodendrocyte differentiation	3/236	106/18870	0.147396	0.337882	0.265198	PTEN/HDAC2/SOX9	3
GO:0061448	connective tissue development	6/236	285/18870	0.148279	0.337882	0.265198	BMPR2/SLC26A2/CD44/SOX9/SRF/MEF2D	6
GO:0006457	protein folding	5/236	223/18870	0.148293	0.337882	0.265198	LYRM7/UGGT1/ANP32E/HSP90B1/P4HB	5
GO:0006887	exocytosis	7/236	349/18870	0.14888	0.337882	0.265198	LIN7C/RAB11FIP2/EXOC8/FMR1/SEPTIN2/TPRG1L/VAMP2	7
GO:0051258	protein polymerization	6/236	286/18870	0.149986	0.337882	0.265198	DLG1/ZNF207/ORC4/CAPZA1/CTTN/PLEKHG2	6
GO:0006672	ceramide metabolic process	3/236	107/18870	0.150338	0.337882	0.265198	SPTLC3/CERS2/UGT8	3
GO:0048144	fibroblast proliferation	3/236	107/18870	0.150338	0.337882	0.265198	E2F1/MYC/CDKN1A	3
GO:0051235	maintenance of location	7/236	350/18870	0.150415	0.337882	0.265198	ASPM/SOAT1/FBN1/G3BP2/GOLPH3/HSP90B1/RNF213	7
GO:0002204	somatic recombination of immunoglobulin genes involved in immune response	2/236	55/18870	0.150745	0.337882	0.265198	NSD2/MSH6	2
GO:0002208	somatic diversification of immunoglobulins involved in immune response	2/236	55/18870	0.150745	0.337882	0.265198	NSD2/MSH6	2
GO:0034661	ncRNA catabolic process	2/236	55/18870	0.150745	0.337882	0.265198	DICER1/EXOSC2	2
GO:0045071	negative regulation of viral genome replication	2/236	55/18870	0.150745	0.337882	0.265198	SRPK2/IFIT1	2
GO:0045190	isotype switching	2/236	55/18870	0.150745	0.337882	0.265198	NSD2/MSH6	2
GO:0072698	protein localization to microtubule cytoskeleton	2/236	55/18870	0.150745	0.337882	0.265198	APC/CCDC14	2
GO:0002069	columnar/cuboidal epithelial cell maturation	1/236	13/18870	0.150973	0.337882	0.265198	CDKN1A	1
GO:0002357	defense response to tumor cell	1/236	13/18870	0.150973	0.337882	0.265198	TNFRSF10B	1
GO:0002566	somatic diversification of immune receptors via somatic mutation	1/236	13/18870	0.150973	0.337882	0.265198	MSH6	1
GO:0003174	mitral valve development	1/236	13/18870	0.150973	0.337882	0.265198	BMPR2	1
GO:0003334	keratinocyte development	1/236	13/18870	0.150973	0.337882	0.265198	PALLD	1
GO:0006448	regulation of translational elongation	1/236	13/18870	0.150973	0.337882	0.265198	CPEB3	1
GO:0006521	regulation of cellular amino acid metabolic process	1/236	13/18870	0.150973	0.337882	0.265198	ATP2B4	1
GO:0006787	porphyrin-containing compound catabolic process	1/236	13/18870	0.150973	0.337882	0.265198	ABCC1	1
GO:0007512	adult heart development	1/236	13/18870	0.150973	0.337882	0.265198	MEF2D	1
GO:0009415	response to water	1/236	13/18870	0.150973	0.337882	0.265198	ATP2B4	1
GO:0015074	DNA integration	1/236	13/18870	0.150973	0.337882	0.265198	SMARCB1	1
GO:0021781	glial cell fate commitment	1/236	13/18870	0.150973	0.337882	0.265198	SOX9	1
GO:0021979	hypothalamus cell differentiation	1/236	13/18870	0.150973	0.337882	0.265198	NRP1	1
GO:0030497	fatty acid elongation	1/236	13/18870	0.150973	0.337882	0.265198	HACD2	1
GO:0031272	regulation of pseudopodium assembly	1/236	13/18870	0.150973	0.337882	0.265198	APC	1
GO:0031274	positive regulation of pseudopodium assembly	1/236	13/18870	0.150973	0.337882	0.265198	APC	1
GO:0032823	regulation of natural killer cell differentiation	1/236	13/18870	0.150973	0.337882	0.265198	AXL	1
GO:0033015	tetrapyrrole catabolic process	1/236	13/18870	0.150973	0.337882	0.265198	ABCC1	1
GO:0033690	positive regulation of osteoblast proliferation	1/236	13/18870	0.150973	0.337882	0.265198	IGF1R	1
GO:0034333	adherens junction assembly	1/236	13/18870	0.150973	0.337882	0.265198	ACTB	1
GO:0035331	negative regulation of hippo signaling	1/236	13/18870	0.150973	0.337882	0.265198	WWC2	1
GO:0042761	very long-chain fatty acid biosynthetic process	1/236	13/18870	0.150973	0.337882	0.265198	HACD2	1
GO:0042921	glucocorticoid receptor signaling pathway	1/236	13/18870	0.150973	0.337882	0.265198	CLOCK	1
GO:0043568	positive regulation of insulin-like growth factor receptor signaling pathway	1/236	13/18870	0.150973	0.337882	0.265198	PHIP	1
GO:0046831	regulation of RNA export from nucleus	1/236	13/18870	0.150973	0.337882	0.265198	WNK1	1
GO:0048680	positive regulation of axon regeneration	1/236	13/18870	0.150973	0.337882	0.265198	IGF1R	1
GO:0048681	negative regulation of axon regeneration	1/236	13/18870	0.150973	0.337882	0.265198	CERS2	1
GO:0048853	forebrain morphogenesis	1/236	13/18870	0.150973	0.337882	0.265198	PTEN	1
GO:0051481	negative regulation of cytosolic calcium ion concentration	1/236	13/18870	0.150973	0.337882	0.265198	BCL2	1
GO:0051569	regulation of histone H3-K4 methylation	1/236	13/18870	0.150973	0.337882	0.265198	PHF20	1
GO:0051571	positive regulation of histone H3-K4 methylation	1/236	13/18870	0.150973	0.337882	0.265198	PHF20	1
GO:0051657	maintenance of organelle location	1/236	13/18870	0.150973	0.337882	0.265198	ASPM	1
GO:0051764	actin crosslink formation	1/236	13/18870	0.150973	0.337882	0.265198	MARCKS	1
GO:0060134	prepulse inhibition	1/236	13/18870	0.150973	0.337882	0.265198	PTEN	1
GO:0060623	regulation of chromosome condensation	1/236	13/18870	0.150973	0.337882	0.265198	SMC4	1
GO:0061430	bone trabecula morphogenesis	1/236	13/18870	0.150973	0.337882	0.265198	SEMA4D	1
GO:0070572	positive regulation of neuron projection regeneration	1/236	13/18870	0.150973	0.337882	0.265198	IGF1R	1
GO:0071257	cellular response to electrical stimulus	1/236	13/18870	0.150973	0.337882	0.265198	PTEN	1
GO:0072683	T cell extravasation	1/236	13/18870	0.150973	0.337882	0.265198	CRK	1
GO:0090435	protein localization to nuclear envelope	1/236	13/18870	0.150973	0.337882	0.265198	LMNB1	1
GO:0098761	cellular response to interleukin-7	1/236	13/18870	0.150973	0.337882	0.265198	P4HB	1
GO:0106074	aminoacyl-tRNA metabolism involved in translational fidelity	1/236	13/18870	0.150973	0.337882	0.265198	LARS1	1
GO:1900095	regulation of dosage compensation by inactivation of X chromosome	1/236	13/18870	0.150973	0.337882	0.265198	PHF20	1
GO:1900103	positive regulation of endoplasmic reticulum unfolded protein response	1/236	13/18870	0.150973	0.337882	0.265198	PIK3R1	1
GO:1900115	extracellular regulation of signal transduction	1/236	13/18870	0.150973	0.337882	0.265198	FBN1	1
GO:1900116	extracellular negative regulation of signal transduction	1/236	13/18870	0.150973	0.337882	0.265198	FBN1	1
GO:1900272	negative regulation of long-term synaptic potentiation	1/236	13/18870	0.150973	0.337882	0.265198	PRNP	1
GO:1902902	negative regulation of autophagosome assembly	1/236	13/18870	0.150973	0.337882	0.265198	EHMT2	1
GO:1902950	regulation of dendritic spine maintenance	1/236	13/18870	0.150973	0.337882	0.265198	PRNP	1
GO:1905064	negative regulation of vascular associated smooth muscle cell differentiation	1/236	13/18870	0.150973	0.337882	0.265198	PDCD4	1
GO:1905666	regulation of protein localization to endosome	1/236	13/18870	0.150973	0.337882	0.265198	DTX3L	1
GO:1905939	regulation of gonad development	1/236	13/18870	0.150973	0.337882	0.265198	SOX9	1
GO:1990253	cellular response to leucine starvation	1/236	13/18870	0.150973	0.337882	0.265198	LARS1	1
GO:0050796	regulation of insulin secretion	4/236	165/18870	0.15265	0.34142	0.267975	CLOCK/PFKFB2/HADH/SLC25A22	4
GO:0007548	sex differentiation	6/236	288/18870	0.153425	0.342939	0.269167	AXL/BCL2/PLEKHA1/VEGFA/ASPM/SOX9	6
GO:0023061	signal release	9/236	484/18870	0.154323	0.344729	0.270572	LIN7C/RAB11FIP2/CLOCK/FMR1/PFKFB2/TPRG1L/HADH/SLC25A22/VAMP2	9
GO:0007519	skeletal muscle tissue development	4/236	166/18870	0.154992	0.344964	0.270756	BTG2/DDX5/BCL2/MEF2D	4
GO:0061351	neural precursor cell proliferation	4/236	166/18870	0.154992	0.344964	0.270756	BTG2/FRS2/VEGFA/ASPM	4
GO:0001541	ovarian follicle development	2/236	56/18870	0.155108	0.344964	0.270756	BCL2/VEGFA	2
GO:0001836	release of cytochrome c from mitochondria	2/236	56/18870	0.155108	0.344964	0.270756	BCL2/MOAP1	2
GO:0031529	ruffle organization	2/236	56/18870	0.155108	0.344964	0.270756	PLEKHA1/RCC2	2
GO:0043525	positive regulation of neuron apoptotic process	2/236	56/18870	0.155108	0.344964	0.270756	SRPK2/PRNP	2
GO:0070542	response to fatty acid	2/236	56/18870	0.155108	0.344964	0.270756	SCD/SOX9	2
GO:2001252	positive regulation of chromosome organization	3/236	109/18870	0.156277	0.345145	0.270898	HNRNPA1/MRE11/SMC4	3
GO:0030041	actin filament polymerization	4/236	167/18870	0.157348	0.345145	0.270898	DLG1/CAPZA1/CTTN/PLEKHG2	4
GO:0030100	regulation of endocytosis	6/236	291/18870	0.15865	0.345145	0.270898	AXL/APPL1/FMR1/MIB1/VEGFA/ACTB	6
GO:0010469	regulation of signaling receptor activity	3/236	110/18870	0.159274	0.345145	0.270898	NCOA3/HDAC2/NRP1	3
GO:0014013	regulation of gliogenesis	3/236	110/18870	0.159274	0.345145	0.270898	DICER1/CERS2/HDAC2	3
GO:0014812	muscle cell migration	3/236	110/18870	0.159274	0.345145	0.270898	BCL2/CRK/NRP1	3
GO:0018210	peptidyl-threonine modification	3/236	110/18870	0.159274	0.345145	0.270898	HIPK3/WNK1/EIF4G1	3
GO:0048477	oogenesis	3/236	110/18870	0.159274	0.345145	0.270898	BCL2/ASPM/EHMT2	3
GO:1903557	positive regulation of tumor necrosis factor superfamily cytokine production	3/236	110/18870	0.159274	0.345145	0.270898	PIK3R1/ZBTB20/HDAC2	3
GO:0019748	secondary metabolic process	2/236	57/18870	0.159494	0.345145	0.270898	APPL1/BCL2	2
GO:0034332	adherens junction organization	2/236	57/18870	0.159494	0.345145	0.270898	VEGFA/ACTB	2
GO:0035088	establishment or maintenance of apical/basal cell polarity	2/236	57/18870	0.159494	0.345145	0.270898	LIN7C/DLG1	2
GO:0038066	p38MAPK cascade	2/236	57/18870	0.159494	0.345145	0.270898	DLG1/VEGFA	2
GO:0043331	response to dsRNA	2/236	57/18870	0.159494	0.345145	0.270898	ZCCHC3/IFIT1	2
GO:0044088	regulation of vacuole organization	2/236	57/18870	0.159494	0.345145	0.270898	MOAP1/EHMT2	2
GO:0061005	cell differentiation involved in kidney development	2/236	57/18870	0.159494	0.345145	0.270898	JAG1/NOTCH2	2
GO:0061245	establishment or maintenance of bipolar cell polarity	2/236	57/18870	0.159494	0.345145	0.270898	LIN7C/DLG1	2
GO:1901016	regulation of potassium ion transmembrane transporter activity	2/236	57/18870	0.159494	0.345145	0.270898	DLG1/VAMP2	2
GO:0006633	fatty acid biosynthetic process	4/236	168/18870	0.159717	0.345145	0.270898	BRCA1/SCD/HACD2/HSD17B8	4
GO:0006000	fructose metabolic process	1/236	14/18870	0.161598	0.345145	0.270898	PFKFB2	1
GO:0006361	transcription initiation at RNA polymerase I promoter	1/236	14/18870	0.161598	0.345145	0.270898	SMARCB1	1
GO:0009158	ribonucleoside monophosphate catabolic process	1/236	14/18870	0.161598	0.345145	0.270898	NT5E	1
GO:0030213	hyaluronan biosynthetic process	1/236	14/18870	0.161598	0.345145	0.270898	CLTC	1
GO:0030238	male sex determination	1/236	14/18870	0.161598	0.345145	0.270898	SOX9	1
GO:0031958	corticosteroid receptor signaling pathway	1/236	14/18870	0.161598	0.345145	0.270898	CLOCK	1
GO:0032252	secretory granule localization	1/236	14/18870	0.161598	0.345145	0.270898	KIF5B	1
GO:0034116	positive regulation of heterotypic cell-cell adhesion	1/236	14/18870	0.161598	0.345145	0.270898	CD44	1
GO:0042994	cytoplasmic sequestering of transcription factor	1/236	14/18870	0.161598	0.345145	0.270898	G3BP2	1
GO:0043144	sno(s)RNA processing	1/236	14/18870	0.161598	0.345145	0.270898	EXOSC2	1
GO:0043967	histone H4 acetylation	1/236	14/18870	0.161598	0.345145	0.270898	PHF20	1
GO:0045059	positive thymic T cell selection	1/236	14/18870	0.161598	0.345145	0.270898	SRF	1
GO:0046322	negative regulation of fatty acid oxidation	1/236	14/18870	0.161598	0.345145	0.270898	SOX9	1
GO:0046512	sphingosine biosynthetic process	1/236	14/18870	0.161598	0.345145	0.270898	SPTLC3	1
GO:0046520	sphingoid biosynthetic process	1/236	14/18870	0.161598	0.345145	0.270898	SPTLC3	1
GO:0046598	positive regulation of viral entry into host cell	1/236	14/18870	0.161598	0.345145	0.270898	P4HB	1
GO:0048148	behavioral response to cocaine	1/236	14/18870	0.161598	0.345145	0.270898	EHMT2	1
GO:0050930	induction of positive chemotaxis	1/236	14/18870	0.161598	0.345145	0.270898	VEGFA	1
GO:0051412	response to corticosterone	1/236	14/18870	0.161598	0.345145	0.270898	CDKN1A	1
GO:0051547	regulation of keratinocyte migration	1/236	14/18870	0.161598	0.345145	0.270898	PTEN	1
GO:0051775	response to redox state	1/236	14/18870	0.161598	0.345145	0.270898	CLOCK	1
GO:0055057	neuroblast division	1/236	14/18870	0.161598	0.345145	0.270898	ASPM	1
GO:0060457	negative regulation of digestive system process	1/236	14/18870	0.161598	0.345145	0.270898	WNK1	1
GO:0060837	blood vessel endothelial cell differentiation	1/236	14/18870	0.161598	0.345145	0.270898	NRP1	1
GO:0070141	response to UV-A	1/236	14/18870	0.161598	0.345145	0.270898	CCND1	1
GO:0070341	fat cell proliferation	1/236	14/18870	0.161598	0.345145	0.270898	E2F1	1
GO:0070571	negative regulation of neuron projection regeneration	1/236	14/18870	0.161598	0.345145	0.270898	CERS2	1
GO:0070593	dendrite self-avoidance	1/236	14/18870	0.161598	0.345145	0.270898	PALLD	1
GO:0070986	left/right axis specification	1/236	14/18870	0.161598	0.345145	0.270898	NOTCH2	1
GO:0071027	nuclear RNA surveillance	1/236	14/18870	0.161598	0.345145	0.270898	EXOSC2	1
GO:0071871	response to epinephrine	1/236	14/18870	0.161598	0.345145	0.270898	ATP2B4	1
GO:0072075	metanephric mesenchyme development	1/236	14/18870	0.161598	0.345145	0.270898	MYC	1
GO:0075294	positive regulation by symbiont of entry into host	1/236	14/18870	0.161598	0.345145	0.270898	P4HB	1
GO:0097531	mast cell migration	1/236	14/18870	0.161598	0.345145	0.270898	VEGFA	1
GO:0098760	response to interleukin-7	1/236	14/18870	0.161598	0.345145	0.270898	P4HB	1
GO:0098792	xenophagy	1/236	14/18870	0.161598	0.345145	0.270898	RNF213	1
GO:0098840	protein transport along microtubule	1/236	14/18870	0.161598	0.345145	0.270898	KIF5B	1
GO:0099118	microtubule-based protein transport	1/236	14/18870	0.161598	0.345145	0.270898	KIF5B	1
GO:0106070	regulation of adenylate cyclase-activating G protein-coupled receptor signaling pathway	1/236	14/18870	0.161598	0.345145	0.270898	ATP2B4	1
GO:0140042	lipid droplet formation	1/236	14/18870	0.161598	0.345145	0.270898	RNF213	1
GO:1900025	negative regulation of substrate adhesion-dependent cell spreading	1/236	14/18870	0.161598	0.345145	0.270898	RCC2	1
GO:1900044	regulation of protein K63-linked ubiquitination	1/236	14/18870	0.161598	0.345145	0.270898	DDX3X	1
GO:1900452	regulation of long-term synaptic depression	1/236	14/18870	0.161598	0.345145	0.270898	FMR1	1
GO:1902043	positive regulation of extrinsic apoptotic signaling pathway via death domain receptors	1/236	14/18870	0.161598	0.345145	0.270898	PTEN	1
GO:1902287	semaphorin-plexin signaling pathway involved in axon guidance	1/236	14/18870	0.161598	0.345145	0.270898	NRP1	1
GO:1905208	negative regulation of cardiocyte differentiation	1/236	14/18870	0.161598	0.345145	0.270898	FRS2	1
GO:2001053	regulation of mesenchymal cell apoptotic process	1/236	14/18870	0.161598	0.345145	0.270898	SOX9	1
GO:0048705	skeletal system morphogenesis	5/236	230/18870	0.162166	0.345787	0.271403	BMPR2/DLG1/PLEKHA1/SOX9/MEF2D	5
GO:0001938	positive regulation of endothelial cell proliferation	3/236	111/18870	0.162289	0.345787	0.271403	VASH2/VEGFA/NRP1	3
GO:0043280	positive regulation of cysteine-type endopeptidase activity involved in apoptotic process	3/236	111/18870	0.162289	0.345787	0.271403	DDX3X/MYC/ANP32B	3
GO:1902106	negative regulation of leukocyte differentiation	3/236	111/18870	0.162289	0.345787	0.271403	MYC/PIK3R1/FBN1	3
GO:0042306	regulation of protein import into nucleus	2/236	58/18870	0.163904	0.348602	0.273611	PIK3R1/UBR5	2
GO:0061756	leukocyte adhesion to vascular endothelial cell	2/236	58/18870	0.163904	0.348602	0.273611	NFAT5/GOLPH3	2
GO:0070534	protein K63-linked ubiquitination	2/236	58/18870	0.163904	0.348602	0.273611	DDX3X/RNF213	2
GO:0032412	regulation of monoatomic ion transmembrane transporter activity	5/236	231/18870	0.16419	0.349002	0.273925	DLG1/FMR1/UTRN/PRNP/VAMP2	5
GO:0045088	regulation of innate immune response	8/236	425/18870	0.16479	0.350068	0.274763	RAB11FIP2/APPL1/DDX3X/PIK3R1/ZCCHC3/ANKRD17/CRK/MATR3	8
GO:0006367	transcription initiation at RNA polymerase II promoter	3/236	112/18870	0.16532	0.350303	0.274947	CAND1/MDC1/SRF	3
GO:0030203	glycosaminoglycan metabolic process	3/236	112/18870	0.16532	0.350303	0.274947	CEMIP2/CD44/CLTC	3
GO:0050920	regulation of chemotaxis	5/236	232/18870	0.166224	0.350303	0.274947	BMPR2/WNK1/VEGFA/NRP1/SEMA4D	5
GO:0051897	positive regulation of phosphatidylinositol 3-kinase/protein kinase B signal transduction	4/236	171/18870	0.166903	0.350303	0.274947	AXL/IGF1R/SEMA4D/SOX9	4
GO:0008406	gonad development	5/236	233/18870	0.168268	0.350303	0.274947	BCL2/PLEKHA1/VEGFA/ASPM/SOX9	5
GO:0001755	neural crest cell migration	2/236	59/18870	0.168335	0.350303	0.274947	NRP1/SEMA4D	2
GO:0009161	ribonucleoside monophosphate metabolic process	2/236	59/18870	0.168335	0.350303	0.274947	DLG1/NT5E	2
GO:0009948	anterior/posterior axis specification	2/236	59/18870	0.168335	0.350303	0.274947	FRS2/SRF	2
GO:0010718	positive regulation of epithelial to mesenchymal transition	2/236	59/18870	0.168335	0.350303	0.274947	JAG1/HDAC2	2
GO:0014009	glial cell proliferation	2/236	59/18870	0.168335	0.350303	0.274947	DICER1/CERS2	2
GO:0031122	cytoplasmic microtubule organization	2/236	59/18870	0.168335	0.350303	0.274947	CLIP4/DLG1	2
GO:0032608	interferon-beta production	2/236	59/18870	0.168335	0.350303	0.274947	DDX3X/ZBTB20	2
GO:0032648	regulation of interferon-beta production	2/236	59/18870	0.168335	0.350303	0.274947	DDX3X/ZBTB20	2
GO:0043616	keratinocyte proliferation	2/236	59/18870	0.168335	0.350303	0.274947	NOTCH2/CDKN1A	2
GO:0044380	protein localization to cytoskeleton	2/236	59/18870	0.168335	0.350303	0.274947	APC/CCDC14	2
GO:0046686	response to cadmium ion	2/236	59/18870	0.168335	0.350303	0.274947	DAXX/PRNP	2
GO:0060135	maternal process involved in female pregnancy	2/236	59/18870	0.168335	0.350303	0.274947	BMPR2/ITGA3	2
GO:0098900	regulation of action potential	2/236	59/18870	0.168335	0.350303	0.274947	DLG1/FMR1	2
GO:2000107	negative regulation of leukocyte apoptotic process	2/236	59/18870	0.168335	0.350303	0.274947	AXL/BCL2	2
GO:1904035	regulation of epithelial cell apoptotic process	3/236	113/18870	0.168369	0.350303	0.274947	PDCD4/BCL2/IGF1R	3
GO:0031667	response to nutrient levels	9/236	495/18870	0.169148	0.350303	0.274947	BMPR2/BCL2/IGF1R/LARS1/EHMT2/EIF4G1/HNRNPA1/SRF/CDKN1A	9
GO:0090092	regulation of transmembrane receptor protein serine/threonine kinase signaling pathway	6/236	297/18870	0.169329	0.350303	0.274947	BMPR2/FBN1/HDAC2/ITGA3/NOTCH2/FSTL1	6
GO:0030098	lymphocyte differentiation	8/236	429/18870	0.170713	0.350303	0.274947	AXL/BCL2/PIK3R1/ACTB/NOTCH2/SMARCA2/SMARCB1/SRF	8
GO:0022037	metencephalon development	3/236	114/18870	0.171434	0.350303	0.274947	BCL2/IGF1R/CRK	3
GO:0042752	regulation of circadian rhythm	3/236	114/18870	0.171434	0.350303	0.274947	CLOCK/GNAQ/TOP2A	3
GO:0002262	myeloid cell homeostasis	4/236	173/18870	0.171757	0.350303	0.274947	AXL/VEGFA/KLF13/SRF	4
GO:0001771	immunological synapse formation	1/236	15/18870	0.172092	0.350303	0.274947	DLG1	1
GO:0003413	chondrocyte differentiation involved in endochondral bone morphogenesis	1/236	15/18870	0.172092	0.350303	0.274947	SOX9	1
GO:0006271	DNA strand elongation involved in DNA replication	1/236	15/18870	0.172092	0.350303	0.274947	MCM3	1
GO:0007028	cytoplasm organization	1/236	15/18870	0.172092	0.350303	0.274947	KIF5B	1
GO:0010820	positive regulation of T cell chemotaxis	1/236	15/18870	0.172092	0.350303	0.274947	WNK1	1
GO:0010838	positive regulation of keratinocyte proliferation	1/236	15/18870	0.172092	0.350303	0.274947	NOTCH2	1
GO:0014029	neural crest formation	1/236	15/18870	0.172092	0.350303	0.274947	SOX9	1
GO:0031000	response to caffeine	1/236	15/18870	0.172092	0.350303	0.274947	HDAC2	1
GO:0032230	positive regulation of synaptic transmission, GABAergic	1/236	15/18870	0.172092	0.350303	0.274947	KIF5B	1
GO:0032352	positive regulation of hormone metabolic process	1/236	15/18870	0.172092	0.350303	0.274947	IGF1R	1
GO:0032769	negative regulation of monooxygenase activity	1/236	15/18870	0.172092	0.350303	0.274947	ATP2B4	1
GO:0033147	negative regulation of intracellular estrogen receptor signaling pathway	1/236	15/18870	0.172092	0.350303	0.274947	BRCA1	1
GO:0033599	regulation of mammary gland epithelial cell proliferation	1/236	15/18870	0.172092	0.350303	0.274947	CCND1	1
GO:0033689	negative regulation of osteoblast proliferation	1/236	15/18870	0.172092	0.350303	0.274947	BCL2	1
GO:0036446	myofibroblast differentiation	1/236	15/18870	0.172092	0.350303	0.274947	PDCD4	1
GO:0043201	response to leucine	1/236	15/18870	0.172092	0.350303	0.274947	LARS1	1
GO:0043328	protein transport to vacuole involved in ubiquitin-dependent protein catabolic process via the multivesicular body sorting pathway	1/236	15/18870	0.172092	0.350303	0.274947	VPS36	1
GO:0043374	CD8-positive, alpha-beta T cell differentiation	1/236	15/18870	0.172092	0.350303	0.274947	BCL2	1
GO:0043518	negative regulation of DNA damage response, signal transduction by p53 class mediator	1/236	15/18870	0.172092	0.350303	0.274947	CD44	1
GO:0045176	apical protein localization	1/236	15/18870	0.172092	0.350303	0.274947	ACTB	1
GO:0045475	locomotor rhythm	1/236	15/18870	0.172092	0.350303	0.274947	PTEN	1
GO:0046007	negative regulation of activated T cell proliferation	1/236	15/18870	0.172092	0.350303	0.274947	PRNP	1
GO:0048070	regulation of developmental pigmentation	1/236	15/18870	0.172092	0.350303	0.274947	BCL2	1
GO:0051290	protein heterotetramerization	1/236	15/18870	0.172092	0.350303	0.274947	HSD17B8	1
GO:0060009	Sertoli cell development	1/236	15/18870	0.172092	0.350303	0.274947	SOX9	1
GO:0060148	positive regulation of post-transcriptional gene silencing	1/236	15/18870	0.172092	0.350303	0.274947	FMR1	1
GO:0060221	retinal rod cell differentiation	1/236	15/18870	0.172092	0.350303	0.274947	SOX9	1
GO:0060347	heart trabecula formation	1/236	15/18870	0.172092	0.350303	0.274947	SRF	1
GO:0061307	cardiac neural crest cell differentiation involved in heart development	1/236	15/18870	0.172092	0.350303	0.274947	JAG1	1
GO:0061308	cardiac neural crest cell development involved in heart development	1/236	15/18870	0.172092	0.350303	0.274947	JAG1	1
GO:0070365	hepatocyte differentiation	1/236	15/18870	0.172092	0.350303	0.274947	SMARCB1	1
GO:0070863	positive regulation of protein exit from endoplasmic reticulum	1/236	15/18870	0.172092	0.350303	0.274947	SAR1A	1
GO:0071599	otic vesicle development	1/236	15/18870	0.172092	0.350303	0.274947	SOX9	1
GO:0071732	cellular response to nitric oxide	1/236	15/18870	0.172092	0.350303	0.274947	CRK	1
GO:0072148	epithelial cell fate commitment	1/236	15/18870	0.172092	0.350303	0.274947	NRP1	1
GO:0090030	regulation of steroid hormone biosynthetic process	1/236	15/18870	0.172092	0.350303	0.274947	IGF1R	1
GO:1900370	positive regulation of post-transcriptional gene silencing by RNA	1/236	15/18870	0.172092	0.350303	0.274947	FMR1	1
GO:1901386	negative regulation of voltage-gated calcium channel activity	1/236	15/18870	0.172092	0.350303	0.274947	FMR1	1
GO:1901722	regulation of cell proliferation involved in kidney development	1/236	15/18870	0.172092	0.350303	0.274947	MYC	1
GO:1901836	regulation of transcription of nucleolar large rRNA by RNA polymerase I	1/236	15/18870	0.172092	0.350303	0.274947	SMARCB1	1
GO:1902065	response to L-glutamate	1/236	15/18870	0.172092	0.350303	0.274947	IGF1R	1
GO:2000479	regulation of cAMP-dependent protein kinase activity	1/236	15/18870	0.172092	0.350303	0.274947	ATP2B4	1
GO:2000637	positive regulation of miRNA-mediated gene silencing	1/236	15/18870	0.172092	0.350303	0.274947	FMR1	1
GO:2000671	regulation of motor neuron apoptotic process	1/236	15/18870	0.172092	0.350303	0.274947	BCL2	1
GO:2001028	positive regulation of endothelial cell chemotaxis	1/236	15/18870	0.172092	0.350303	0.274947	VEGFA	1
GO:0002573	myeloid leukocyte differentiation	5/236	235/18870	0.172385	0.350303	0.274947	MYC/PIK3R1/VEGFA/FBN1/NOTCH2	5
GO:0045861	negative regulation of proteolysis	5/236	235/18870	0.172385	0.350303	0.274947	DDX3X/RPS7/VEGFA/PRNP/CD44	5
GO:1903050	regulation of proteolysis involved in protein catabolic process	5/236	235/18870	0.172385	0.350303	0.274947	PTEN/FMR1/RPS7/ZYG11B/CTSC	5
GO:0002381	immunoglobulin production involved in immunoglobulin-mediated immune response	2/236	60/18870	0.172786	0.350303	0.274947	NSD2/MSH6	2
GO:0007131	reciprocal meiotic recombination	2/236	60/18870	0.172786	0.350303	0.274947	TOP2A/MRE11	2
GO:0007566	embryo implantation	2/236	60/18870	0.172786	0.350303	0.274947	AGO2/VEGFA	2
GO:0008347	glial cell migration	2/236	60/18870	0.172786	0.350303	0.274947	SYNE2/CERS2	2
GO:0046324	regulation of glucose import	2/236	60/18870	0.172786	0.350303	0.274947	APPL1/PIK3R1	2
GO:0140527	reciprocal homologous recombination	2/236	60/18870	0.172786	0.350303	0.274947	TOP2A/MRE11	2
GO:0046661	male sex differentiation	4/236	174/18870	0.174202	0.352974	0.277043	BCL2/PLEKHA1/ASPM/SOX9	4
GO:0050878	regulation of body fluid levels	7/236	365/18870	0.174306	0.352982	0.277049	WNK1/AXL/GNAQ/VEGFA/ACTB/CCND1/SRF	7
GO:0062014	negative regulation of small molecule metabolic process	3/236	115/18870	0.174514	0.353203	0.277223	ATP2B4/BRCA1/SOX9	3
GO:0006940	regulation of smooth muscle contraction	2/236	61/18870	0.177256	0.356923	0.280143	CTTN/SRF	2
GO:0022029	telencephalon cell migration	2/236	61/18870	0.177256	0.356923	0.280143	SYNE2/SRF	2
GO:0032092	positive regulation of protein binding	2/236	61/18870	0.177256	0.356923	0.280143	DTX3L/NRP1	2
GO:0034113	heterotypic cell-cell adhesion	2/236	61/18870	0.177256	0.356923	0.280143	WNK1/CD44	2
GO:0045599	negative regulation of fat cell differentiation	2/236	61/18870	0.177256	0.356923	0.280143	JAG1/E2F1	2
GO:0046902	regulation of mitochondrial membrane permeability	2/236	61/18870	0.177256	0.356923	0.280143	BCL2/MOAP1	2
GO:0048599	oocyte development	2/236	61/18870	0.177256	0.356923	0.280143	BCL2/EHMT2	2
GO:0090497	mesenchymal cell migration	2/236	61/18870	0.177256	0.356923	0.280143	NRP1/SEMA4D	2
GO:1903670	regulation of sprouting angiogenesis	2/236	61/18870	0.177256	0.356923	0.280143	CEMIP2/VEGFA	2
GO:0001824	blastocyst development	3/236	116/18870	0.177611	0.357232	0.280385	MATR3/SMARCB1/SRF	3
GO:0045582	positive regulation of T cell differentiation	3/236	116/18870	0.177611	0.357232	0.280385	ACTB/SMARCA2/SMARCB1	3
GO:0045137	development of primary sexual characteristics	5/236	238/18870	0.178634	0.357466	0.280569	BCL2/PLEKHA1/VEGFA/ASPM/SOX9	5
GO:1904659	glucose transmembrane transport	3/236	117/18870	0.180722	0.357466	0.280569	APPL1/PIK3R1/SGCB	3
GO:0002833	positive regulation of response to biotic stimulus	7/236	369/18870	0.180941	0.357466	0.280569	RAB11FIP2/APPL1/DDX3X/PIK3R1/ZCCHC3/ANKRD17/MATR3	7
GO:0030216	keratinocyte differentiation	4/236	177/18870	0.18161	0.357466	0.280569	JAG1/NCOA3/PALLD/CDKN1A	4
GO:0051653	spindle localization	2/236	62/18870	0.181745	0.357466	0.280569	ACTR2/ASPM	2
GO:0061951	establishment of protein localization to plasma membrane	2/236	62/18870	0.181745	0.357466	0.280569	GOLPH3/VAMP2	2
GO:1903053	regulation of extracellular matrix organization	2/236	62/18870	0.181745	0.357466	0.280569	PHLDB2/SOX9	2
GO:0002756	MyD88-independent toll-like receptor signaling pathway	1/236	16/18870	0.182454	0.357466	0.280569	RAB11FIP2	1
GO:0002903	negative regulation of B cell apoptotic process	1/236	16/18870	0.182454	0.357466	0.280569	BCL2	1
GO:0003188	heart valve formation	1/236	16/18870	0.182454	0.357466	0.280569	SOX9	1
GO:0006266	DNA ligation	1/236	16/18870	0.182454	0.357466	0.280569	TOP2A	1
GO:0006369	termination of RNA polymerase II transcription	1/236	16/18870	0.182454	0.357466	0.280569	WNK1	1
GO:0006620	post-translational protein targeting to endoplasmic reticulum membrane	1/236	16/18870	0.182454	0.357466	0.280569	SEC61A1	1
GO:0006878	intracellular copper ion homeostasis	1/236	16/18870	0.182454	0.357466	0.280569	PRNP	1
GO:0007250	activation of NF-kappaB-inducing kinase activity	1/236	16/18870	0.182454	0.357466	0.280569	TNFRSF10B	1
GO:0010819	regulation of T cell chemotaxis	1/236	16/18870	0.182454	0.357466	0.280569	WNK1	1
GO:0016074	sno(s)RNA metabolic process	1/236	16/18870	0.182454	0.357466	0.280569	EXOSC2	1
GO:0017014	protein nitrosylation	1/236	16/18870	0.182454	0.357466	0.280569	ATP2B4	1
GO:0018119	peptidyl-cysteine S-nitrosylation	1/236	16/18870	0.182454	0.357466	0.280569	ATP2B4	1
GO:0021783	preganglionic parasympathetic fiber development	1/236	16/18870	0.182454	0.357466	0.280569	NRP1	1
GO:0030575	nuclear body organization	1/236	16/18870	0.182454	0.357466	0.280569	SRPK2	1
GO:0031062	positive regulation of histone methylation	1/236	16/18870	0.182454	0.357466	0.280569	PHF20	1
GO:0031269	pseudopodium assembly	1/236	16/18870	0.182454	0.357466	0.280569	APC	1
GO:0031645	negative regulation of nervous system process	1/236	16/18870	0.182454	0.357466	0.280569	CTSC	1
GO:0032239	regulation of nucleobase-containing compound transport	1/236	16/18870	0.182454	0.357466	0.280569	WNK1	1
GO:0034393	positive regulation of smooth muscle cell apoptotic process	1/236	16/18870	0.182454	0.357466	0.280569	PDCD4	1
GO:0043455	regulation of secondary metabolic process	1/236	16/18870	0.182454	0.357466	0.280569	APPL1	1
GO:0043517	positive regulation of DNA damage response, signal transduction by p53 class mediator	1/236	16/18870	0.182454	0.357466	0.280569	DDX5	1
GO:0044790	suppression of viral release by host	1/236	16/18870	0.182454	0.357466	0.280569	TRIM26	1
GO:0045019	negative regulation of nitric oxide biosynthetic process	1/236	16/18870	0.182454	0.357466	0.280569	ATP2B4	1
GO:0048021	regulation of melanin biosynthetic process	1/236	16/18870	0.182454	0.357466	0.280569	APPL1	1
GO:0048532	anatomical structure arrangement	1/236	16/18870	0.182454	0.357466	0.280569	NRP1	1
GO:0051969	regulation of transmission of nerve impulse	1/236	16/18870	0.182454	0.357466	0.280569	FMR1	1
GO:0061101	neuroendocrine cell differentiation	1/236	16/18870	0.182454	0.357466	0.280569	JAG1	1
GO:0090110	COPII-coated vesicle cargo loading	1/236	16/18870	0.182454	0.357466	0.280569	SAR1A	1
GO:0090136	epithelial cell-cell adhesion	1/236	16/18870	0.182454	0.357466	0.280569	SRF	1
GO:0097091	synaptic vesicle clustering	1/236	16/18870	0.182454	0.357466	0.280569	PTEN	1
GO:0097152	mesenchymal cell apoptotic process	1/236	16/18870	0.182454	0.357466	0.280569	SOX9	1
GO:0098969	neurotransmitter receptor transport to postsynaptic membrane	1/236	16/18870	0.182454	0.357466	0.280569	CLSTN1	1
GO:0110156	methylguanosine-cap decapping	1/236	16/18870	0.182454	0.357466	0.280569	CAPRIN1	1
GO:1900376	regulation of secondary metabolite biosynthetic process	1/236	16/18870	0.182454	0.357466	0.280569	APPL1	1
GO:1901142	insulin metabolic process	1/236	16/18870	0.182454	0.357466	0.280569	P4HB	1
GO:1902285	semaphorin-plexin signaling pathway involved in neuron projection guidance	1/236	16/18870	0.182454	0.357466	0.280569	NRP1	1
GO:1902358	sulfate transmembrane transport	1/236	16/18870	0.182454	0.357466	0.280569	SLC26A2	1
GO:1904406	negative regulation of nitric oxide metabolic process	1/236	16/18870	0.182454	0.357466	0.280569	ATP2B4	1
GO:1905664	regulation of calcium ion import across plasma membrane	1/236	16/18870	0.182454	0.357466	0.280569	PRNP	1
GO:2000758	positive regulation of peptidyl-lysine acetylation	1/236	16/18870	0.182454	0.357466	0.280569	BRCA1	1
GO:1903707	negative regulation of hemopoiesis	3/236	118/18870	0.183849	0.359999	0.282557	MYC/PIK3R1/FBN1	3
GO:0051146	striated muscle cell differentiation	6/236	305/18870	0.184022	0.360099	0.282635	BCL2/FRS2/MYEF2/SGCB/VEGFA/SRF	6
GO:0060538	skeletal muscle organ development	4/236	178/18870	0.184102	0.360099	0.282635	BTG2/DDX5/BCL2/MEF2D	4
GO:0006813	potassium ion transport	5/236	241/18870	0.184967	0.361392	0.28365	DLG1/SLC9A6/KIF5B/PRNP/VAMP2	5
GO:0030072	peptide hormone secretion	5/236	241/18870	0.184967	0.361392	0.28365	RAB11FIP2/CLOCK/PFKFB2/HADH/SLC25A22	5
GO:0002090	regulation of receptor internalization	2/236	63/18870	0.18625	0.3631	0.284991	FMR1/VEGFA	2
GO:0006687	glycosphingolipid metabolic process	2/236	63/18870	0.18625	0.3631	0.284991	B3GALNT1/UGT8	2
GO:0016447	somatic recombination of immunoglobulin gene segments	2/236	63/18870	0.18625	0.3631	0.284991	NSD2/MSH6	2
GO:2000179	positive regulation of neural precursor cell proliferation	2/236	63/18870	0.18625	0.3631	0.284991	VEGFA/ASPM	2
GO:0006906	vesicle fusion	3/236	119/18870	0.18699	0.364143	0.28581	STX6/VAMP2/YIPF4	3
GO:0034502	protein localization to chromosome	3/236	119/18870	0.18699	0.364143	0.28581	KNL1/MMS22L/RCC2	3
GO:0030217	T cell differentiation	6/236	307/18870	0.187772	0.365467	0.286849	BCL2/PIK3R1/ACTB/SMARCA2/SMARCB1/SRF	6
GO:0071826	protein-RNA complex organization	5/236	243/18870	0.189234	0.365623	0.286971	AGO2/DICER1/SRPK2/KIF5B/AGO1	5
GO:0008645	hexose transmembrane transport	3/236	120/18870	0.190144	0.365623	0.286971	APPL1/PIK3R1/SGCB	3
GO:0042255	ribosome assembly	2/236	64/18870	0.190771	0.365623	0.286971	DDX3X/EIF1AX	2
GO:0043462	regulation of ATP-dependent activity	2/236	64/18870	0.190771	0.365623	0.286971	MSH6/IFIT1	2
GO:0046530	photoreceptor cell differentiation	2/236	64/18870	0.190771	0.365623	0.286971	VEGFA/SOX9	2
GO:0048814	regulation of dendrite morphogenesis	2/236	64/18870	0.190771	0.365623	0.286971	CAPRIN1/SEMA4D	2
GO:1904036	negative regulation of epithelial cell apoptotic process	2/236	64/18870	0.190771	0.365623	0.286971	BCL2/IGF1R	2
GO:2000630	positive regulation of miRNA metabolic process	2/236	64/18870	0.190771	0.365623	0.286971	MYC/SRF	2
GO:0051091	positive regulation of DNA-binding transcription factor activity	5/236	244/18870	0.191381	0.365623	0.286971	PTEN/CLOCK/SMARCB1/SRF/TRIM26	5
GO:0043534	blood vessel endothelial cell migration	4/236	181/18870	0.191646	0.365623	0.286971	ATP2B4/VEGFA/NRP1/SRF	4
GO:0000712	resolution of meiotic recombination intermediates	1/236	17/18870	0.192688	0.365623	0.286971	TOP2A	1
GO:0006677	glycosylceramide metabolic process	1/236	17/18870	0.192688	0.365623	0.286971	UGT8	1
GO:0008272	sulfate transport	1/236	17/18870	0.192688	0.365623	0.286971	SLC26A2	1
GO:0009068	aspartate family amino acid catabolic process	1/236	17/18870	0.192688	0.365623	0.286971	ASRGL1	1
GO:0009163	nucleoside biosynthetic process	1/236	17/18870	0.192688	0.365623	0.286971	NT5E	1
GO:0009886	post-embryonic animal morphogenesis	1/236	17/18870	0.192688	0.365623	0.286971	FBN1	1
GO:0010470	regulation of gastrulation	1/236	17/18870	0.192688	0.365623	0.286971	PHLDB2	1
GO:0010612	regulation of cardiac muscle adaptation	1/236	17/18870	0.192688	0.365623	0.286971	ATP2B4	1
GO:0031268	pseudopodium organization	1/236	17/18870	0.192688	0.365623	0.286971	APC	1
GO:0031643	positive regulation of myelination	1/236	17/18870	0.192688	0.365623	0.286971	DICER1	1
GO:0032488	Cdc42 protein signal transduction	1/236	17/18870	0.192688	0.365623	0.286971	NRP1	1
GO:0032780	negative regulation of ATP-dependent activity	1/236	17/18870	0.192688	0.365623	0.286971	IFIT1	1
GO:0033631	cell-cell adhesion mediated by integrin	1/236	17/18870	0.192688	0.365623	0.286971	WNK1	1
GO:0034404	nucleobase-containing small molecule biosynthetic process	1/236	17/18870	0.192688	0.365623	0.286971	NT5E	1
GO:0036166	phenotypic switching	1/236	17/18870	0.192688	0.365623	0.286971	EHMT2	1
GO:0043129	surfactant homeostasis	1/236	17/18870	0.192688	0.365623	0.286971	VEGFA	1
GO:0043923	positive regulation by host of viral transcription	1/236	17/18870	0.192688	0.365623	0.286971	SMARCB1	1
GO:0048268	clathrin coat assembly	1/236	17/18870	0.192688	0.365623	0.286971	CLTC	1
GO:0048311	mitochondrion distribution	1/236	17/18870	0.192688	0.365623	0.286971	KIF5B	1
GO:0051382	kinetochore assembly	1/236	17/18870	0.192688	0.365623	0.286971	CENPF	1
GO:0061003	positive regulation of dendritic spine morphogenesis	1/236	17/18870	0.192688	0.365623	0.286971	CAPRIN1	1
GO:0061548	ganglion development	1/236	17/18870	0.192688	0.365623	0.286971	NRP1	1
GO:0071025	RNA surveillance	1/236	17/18870	0.192688	0.365623	0.286971	EXOSC2	1
GO:0072074	kidney mesenchyme development	1/236	17/18870	0.192688	0.365623	0.286971	MYC	1
GO:0072077	renal vesicle morphogenesis	1/236	17/18870	0.192688	0.365623	0.286971	SOX9	1
GO:0090399	replicative senescence	1/236	17/18870	0.192688	0.365623	0.286971	CDKN1A	1
GO:0098877	neurotransmitter receptor transport to plasma membrane	1/236	17/18870	0.192688	0.365623	0.286971	CLSTN1	1
GO:0110096	cellular response to aldehyde	1/236	17/18870	0.192688	0.365623	0.286971	IGF1R	1
GO:0120305	regulation of pigmentation	1/236	17/18870	0.192688	0.365623	0.286971	BCL2	1
GO:1900120	regulation of receptor binding	1/236	17/18870	0.192688	0.365623	0.286971	NRP1	1
GO:1901522	positive regulation of transcription from RNA polymerase II promoter involved in cellular response to chemical stimulus	1/236	17/18870	0.192688	0.365623	0.286971	VEGFA	1
GO:1901550	regulation of endothelial cell development	1/236	17/18870	0.192688	0.365623	0.286971	VEGFA	1
GO:1902170	cellular response to reactive nitrogen species	1/236	17/18870	0.192688	0.365623	0.286971	CRK	1
GO:1902916	positive regulation of protein polyubiquitination	1/236	17/18870	0.192688	0.365623	0.286971	DDX3X	1
GO:1903140	regulation of establishment of endothelial barrier	1/236	17/18870	0.192688	0.365623	0.286971	VEGFA	1
GO:1903242	regulation of cardiac muscle hypertrophy in response to stress	1/236	17/18870	0.192688	0.365623	0.286971	ATP2B4	1
GO:1903540	establishment of protein localization to postsynaptic membrane	1/236	17/18870	0.192688	0.365623	0.286971	CLSTN1	1
GO:0006022	aminoglycan metabolic process	3/236	121/18870	0.193313	0.366418	0.287595	CEMIP2/CD44/CLTC	3
GO:0090174	organelle membrane fusion	3/236	121/18870	0.193313	0.366418	0.287595	STX6/VAMP2/YIPF4	3
GO:0019932	second-messenger-mediated signaling	6/236	310/18870	0.193454	0.366452	0.287622	ADNP/ATP2B4/NFAT5/VEGFA/PRNP/SOX9	6
GO:0009913	epidermal cell differentiation	5/236	245/18870	0.193537	0.366452	0.287622	JAG1/NCOA3/PALLD/HDAC2/CDKN1A	5
GO:0016482	cytosolic transport	4/236	182/18870	0.194182	0.367087	0.28812	ACTR2/KIF5B/CLTC/STX6	4
GO:0048736	appendage development	4/236	182/18870	0.194182	0.367087	0.28812	BMPR2/HDAC2/NOTCH2/SOX9	4
GO:0060173	limb development	4/236	182/18870	0.194182	0.367087	0.28812	BMPR2/HDAC2/NOTCH2/SOX9	4
GO:0071692	protein localization to extracellular region	7/236	377/18870	0.194524	0.367258	0.288255	RAB11FIP2/CLOCK/PFKFB2/FBN1/GOLPH3/HADH/SLC25A22	7
GO:0006303	double-strand break repair via nonhomologous end joining	2/236	65/18870	0.195306	0.367258	0.288255	NSD2/MRE11	2
GO:0009994	oocyte differentiation	2/236	65/18870	0.195306	0.367258	0.288255	BCL2/EHMT2	2
GO:0030166	proteoglycan biosynthetic process	2/236	65/18870	0.195306	0.367258	0.288255	BMPR2/FAM20B	2
GO:0030888	regulation of B cell proliferation	2/236	65/18870	0.195306	0.367258	0.288255	BCL2/CDKN1A	2
GO:0035904	aorta development	2/236	65/18870	0.195306	0.367258	0.288255	JAG1/SRF	2
GO:0045143	homologous chromosome segregation	2/236	65/18870	0.195306	0.367258	0.288255	EHMT2/MRE11	2
GO:0045668	negative regulation of osteoblast differentiation	2/236	65/18870	0.195306	0.367258	0.288255	SEMA4D/SOX9	2
GO:0048255	mRNA stabilization	2/236	65/18870	0.195306	0.367258	0.288255	E2F1/TENT5A	2
GO:0070059	intrinsic apoptotic signaling pathway in response to endoplasmic reticulum stress	2/236	65/18870	0.195306	0.367258	0.288255	BCL2/TNFRSF10B	2
GO:0002790	peptide secretion	5/236	246/18870	0.195701	0.367807	0.288685	RAB11FIP2/CLOCK/PFKFB2/HADH/SLC25A22	5
GO:0032874	positive regulation of stress-activated MAPK cascade	3/236	122/18870	0.196494	0.369102	0.289702	VEGFA/CRK/MAP4K2	3
GO:0048738	cardiac muscle tissue development	5/236	247/18870	0.197874	0.371498	0.291582	FRS2/SGCB/VEGFA/NOTCH2/SRF	5
GO:0070372	regulation of ERK1 and ERK2 cascade	6/236	313/18870	0.1992	0.373042	0.292795	PTEN/DLG1/FRS2/CD44/NOTCH2/NRP1	6
GO:0048771	tissue remodeling	4/236	184/18870	0.199286	0.373042	0.292795	BMPR2/JAG1/AXL/NOTCH2	4
GO:0015749	monosaccharide transmembrane transport	3/236	123/18870	0.199689	0.373042	0.292795	APPL1/PIK3R1/SGCB	3
GO:0030282	bone mineralization	3/236	123/18870	0.199689	0.373042	0.292795	BMPR2/TENT5A/SOX9	3
GO:0071482	cellular response to light stimulus	3/236	123/18870	0.199689	0.373042	0.292795	MYC/PIK3R1/CDKN1A	3
GO:2001257	regulation of cation channel activity	3/236	123/18870	0.199689	0.373042	0.292795	DLG1/FMR1/VAMP2	3
GO:0030219	megakaryocyte differentiation	2/236	66/18870	0.199855	0.373042	0.292795	SRF/WASF2	2
GO:0042446	hormone biosynthetic process	2/236	66/18870	0.199855	0.373042	0.292795	IGF1R/HSD17B8	2
GO:0006814	sodium ion transport	5/236	248/18870	0.200055	0.373042	0.292795	WNK1/ATP2B4/DLG1/SLC9A6/UTRN	5
GO:0006044	N-acetylglucosamine metabolic process	1/236	18/18870	0.202794	0.373042	0.292795	GNE	1
GO:0006089	lactate metabolic process	1/236	18/18870	0.202794	0.373042	0.292795	PFKFB2	1
GO:0006450	regulation of translational fidelity	1/236	18/18870	0.202794	0.373042	0.292795	LARS1	1
GO:0006977	DNA damage response, signal transduction by p53 class mediator resulting in cell cycle arrest	1/236	18/18870	0.202794	0.373042	0.292795	CDKN1A	1
GO:0006978	DNA damage response, signal transduction by p53 class mediator resulting in transcription of p21 class mediator	1/236	18/18870	0.202794	0.373042	0.292795	CDKN1A	1
GO:0009125	nucleoside monophosphate catabolic process	1/236	18/18870	0.202794	0.373042	0.292795	NT5E	1
GO:0010002	cardioblast differentiation	1/236	18/18870	0.202794	0.373042	0.292795	SRF	1
GO:0010042	response to manganese ion	1/236	18/18870	0.202794	0.373042	0.292795	HSP90B1	1
GO:0010522	regulation of calcium ion transport into cytosol	1/236	18/18870	0.202794	0.373042	0.292795	BCL2	1
GO:0016202	regulation of striated muscle tissue development	1/236	18/18870	0.202794	0.373042	0.292795	CENPF	1
GO:0030011	maintenance of cell polarity	1/236	18/18870	0.202794	0.373042	0.292795	LIN7C	1
GO:0035455	response to interferon-alpha	1/236	18/18870	0.202794	0.373042	0.292795	AXL	1
GO:0036003	positive regulation of transcription from RNA polymerase II promoter in response to stress	1/236	18/18870	0.202794	0.373042	0.292795	VEGFA	1
GO:0042753	positive regulation of circadian rhythm	1/236	18/18870	0.202794	0.373042	0.292795	CLOCK	1
GO:0043116	negative regulation of vascular permeability	1/236	18/18870	0.202794	0.373042	0.292795	VEGFA	1
GO:0043117	positive regulation of vascular permeability	1/236	18/18870	0.202794	0.373042	0.292795	VEGFA	1
GO:0043217	myelin maintenance	1/236	18/18870	0.202794	0.373042	0.292795	PTEN	1
GO:0044070	regulation of monoatomic anion transport	1/236	18/18870	0.202794	0.373042	0.292795	PRNP	1
GO:0048486	parasympathetic nervous system development	1/236	18/18870	0.202794	0.373042	0.292795	NRP1	1
GO:0060576	intestinal epithelial cell development	1/236	18/18870	0.202794	0.373042	0.292795	CDKN1A	1
GO:0071318	cellular response to ATP	1/236	18/18870	0.202794	0.373042	0.292795	HSP90B1	1
GO:0072087	renal vesicle development	1/236	18/18870	0.202794	0.373042	0.292795	SOX9	1
GO:0072189	ureter development	1/236	18/18870	0.202794	0.373042	0.292795	SOX9	1
GO:0086103	G protein-coupled receptor signaling pathway involved in heart process	1/236	18/18870	0.202794	0.373042	0.292795	ATP2B4	1
GO:0090036	regulation of protein kinase C signaling	1/236	18/18870	0.202794	0.373042	0.292795	VEGFA	1
GO:0090493	catecholamine uptake	1/236	18/18870	0.202794	0.373042	0.292795	ACTB	1
GO:0150078	positive regulation of neuroinflammatory response	1/236	18/18870	0.202794	0.373042	0.292795	CTSC	1
GO:1905288	vascular associated smooth muscle cell apoptotic process	1/236	18/18870	0.202794	0.373042	0.292795	PDCD4	1
GO:1905459	regulation of vascular associated smooth muscle cell apoptotic process	1/236	18/18870	0.202794	0.373042	0.292795	PDCD4	1
GO:2000811	negative regulation of anoikis	1/236	18/18870	0.202794	0.373042	0.292795	BCL2	1
GO:0070304	positive regulation of stress-activated protein kinase signaling cascade	3/236	124/18870	0.202896	0.373042	0.292795	VEGFA/CRK/MAP4K2	3
GO:0001655	urogenital system development	2/236	67/18870	0.204417	0.375257	0.294533	FRS2/SOX9	2
GO:0071300	cellular response to retinoic acid	2/236	67/18870	0.204417	0.375257	0.294533	HDAC2/SOX9	2
GO:0072577	endothelial cell apoptotic process	2/236	67/18870	0.204417	0.375257	0.294533	BMPR2/PDCD4	2
GO:0001838	embryonic epithelial tube formation	3/236	125/18870	0.206114	0.377983	0.296672	MIB1/RPS7/SOX9	3
GO:0002698	negative regulation of immune effector process	3/236	125/18870	0.206114	0.377983	0.296672	AXL/APPL1/CRK	3
GO:0016445	somatic diversification of immunoglobulins	2/236	68/18870	0.20899	0.382861	0.300501	NSD2/MSH6	2
GO:0051926	negative regulation of calcium ion transport	2/236	68/18870	0.20899	0.382861	0.300501	BCL2/FMR1	2
GO:0003014	renal system process	3/236	126/18870	0.209345	0.383314	0.300856	BCL2/ITGA3/MCAM	3
GO:0001505	regulation of neurotransmitter levels	4/236	188/18870	0.209613	0.383467	0.300977	LIN7C/FMR1/TPRG1L/VAMP2	4
GO:0034765	regulation of monoatomic ion transmembrane transport	8/236	454/18870	0.209804	0.383467	0.300977	WNK1/ATP2B4/BCL2/DLG1/FMR1/UTRN/PRNP/VAMP2	8
GO:0021987	cerebral cortex development	3/236	127/18870	0.212587	0.383467	0.300977	SYNE2/ASPM/CRK	3
GO:0051384	response to glucocorticoid	3/236	127/18870	0.212587	0.383467	0.300977	BCL2/IGF1R/CDKN1A	3
GO:0001502	cartilage condensation	1/236	19/18870	0.212773	0.383467	0.300977	SOX9	1
GO:0001829	trophectodermal cell differentiation	1/236	19/18870	0.212773	0.383467	0.300977	SRF	1
GO:0006390	mitochondrial transcription	1/236	19/18870	0.212773	0.383467	0.300977	TFAM	1
GO:0007076	mitotic chromosome condensation	1/236	19/18870	0.212773	0.383467	0.300977	SMC4	1
GO:0009226	nucleotide-sugar biosynthetic process	1/236	19/18870	0.212773	0.383467	0.300977	GFPT1	1
GO:0010801	negative regulation of peptidyl-threonine phosphorylation	1/236	19/18870	0.212773	0.383467	0.300977	EIF4G1	1
GO:0015810	aspartate transmembrane transport	1/236	19/18870	0.212773	0.383467	0.300977	SLC25A22	1
GO:0030540	female genitalia development	1/236	19/18870	0.212773	0.383467	0.300977	AXL	1
GO:0030903	notochord development	1/236	19/18870	0.212773	0.383467	0.300977	SOX9	1
GO:0035338	long-chain fatty-acyl-CoA biosynthetic process	1/236	19/18870	0.212773	0.383467	0.300977	HACD2	1
GO:0042772	DNA damage response, signal transduction resulting in transcription	1/236	19/18870	0.212773	0.383467	0.300977	CDKN1A	1
GO:0045091	regulation of single stranded viral RNA replication via double stranded DNA intermediate	1/236	19/18870	0.212773	0.383467	0.300977	TOP2A	1
GO:0045346	regulation of MHC class II biosynthetic process	1/236	19/18870	0.212773	0.383467	0.300977	HDAC2	1
GO:0045618	positive regulation of keratinocyte differentiation	1/236	19/18870	0.212773	0.383467	0.300977	NCOA3	1
GO:0046827	positive regulation of protein export from nucleus	1/236	19/18870	0.212773	0.383467	0.300977	ANP32B	1
GO:0055003	cardiac myofibril assembly	1/236	19/18870	0.212773	0.383467	0.300977	SRF	1
GO:0055064	chloride ion homeostasis	1/236	19/18870	0.212773	0.383467	0.300977	WNK1	1
GO:0055070	copper ion homeostasis	1/236	19/18870	0.212773	0.383467	0.300977	PRNP	1
GO:0060602	branch elongation of an epithelium	1/236	19/18870	0.212773	0.383467	0.300977	SOX9	1
GO:0060716	labyrinthine layer blood vessel development	1/236	19/18870	0.212773	0.383467	0.300977	VASH2	1
GO:0061158	3'-UTR-mediated mRNA destabilization	1/236	19/18870	0.212773	0.383467	0.300977	CPEB3	1
GO:0097494	regulation of vesicle size	1/236	19/18870	0.212773	0.383467	0.300977	RAB22A	1
GO:0110154	RNA decapping	1/236	19/18870	0.212773	0.383467	0.300977	CAPRIN1	1
GO:1900242	regulation of synaptic vesicle endocytosis	1/236	19/18870	0.212773	0.383467	0.300977	ACTB	1
GO:1902259	regulation of delayed rectifier potassium channel activity	1/236	19/18870	0.212773	0.383467	0.300977	VAMP2	1
GO:1902548	negative regulation of cellular response to vascular endothelial growth factor stimulus	1/236	19/18870	0.212773	0.383467	0.300977	ATP2B4	1
GO:2000786	positive regulation of autophagosome assembly	1/236	19/18870	0.212773	0.383467	0.300977	MOAP1	1
GO:0007004	telomere maintenance via telomerase	2/236	69/18870	0.213574	0.383741	0.301192	HNRNPA1/MRE11	2
GO:0032008	positive regulation of TOR signaling	2/236	69/18870	0.213574	0.383741	0.301192	LARS1/GOLPH3	2
GO:0035019	somatic stem cell population maintenance	2/236	69/18870	0.213574	0.383741	0.301192	MYC/SOX9	2
GO:0050918	positive chemotaxis	2/236	69/18870	0.213574	0.383741	0.301192	VEGFA/NRP1	2
GO:2000401	regulation of lymphocyte migration	2/236	69/18870	0.213574	0.383741	0.301192	WNK1/CRK	2
GO:2000573	positive regulation of DNA biosynthetic process	2/236	69/18870	0.213574	0.383741	0.301192	MYC/HNRNPA1	2
GO:0051259	protein complex oligomerization	5/236	255/18870	0.215549	0.38703	0.303774	TRPM7/PRNP/ATL3/G3BP2/HSD17B8	5
GO:0001704	formation of primary germ layer	3/236	128/18870	0.21584	0.38703	0.303774	BMPR2/ITGA3/SRF	3
GO:0010951	negative regulation of endopeptidase activity	3/236	128/18870	0.21584	0.38703	0.303774	DDX3X/VEGFA/CD44	3
GO:0031623	receptor internalization	3/236	128/18870	0.21584	0.38703	0.303774	FMR1/VEGFA/CLTC	3
GO:0006406	mRNA export from nucleus	2/236	70/18870	0.218167	0.390394	0.306413	WNK1/FMR1	2
GO:0032206	positive regulation of telomere maintenance	2/236	70/18870	0.218167	0.390394	0.306413	HNRNPA1/MRE11	2
GO:0050922	negative regulation of chemotaxis	2/236	70/18870	0.218167	0.390394	0.306413	NRP1/SEMA4D	2
GO:1901880	negative regulation of protein depolymerization	2/236	70/18870	0.218167	0.390394	0.306413	APC/CAPZA1	2
GO:0007127	meiosis I	3/236	129/18870	0.219103	0.390394	0.306413	TOP2A/EHMT2/MRE11	3
GO:2001056	positive regulation of cysteine-type endopeptidase activity	3/236	129/18870	0.219103	0.390394	0.306413	DDX3X/MYC/ANP32B	3
GO:0009636	response to toxic substance	5/236	258/18870	0.222303	0.390394	0.306413	BCL2/EHMT2/NXN/SRF/CDKN1A	5
GO:0050864	regulation of B cell activation	3/236	130/18870	0.222377	0.390394	0.306413	BCL2/NSD2/CDKN1A	3
GO:0003215	cardiac right ventricle morphogenesis	1/236	20/18870	0.222629	0.390394	0.306413	JAG1	1
GO:0003417	growth plate cartilage development	1/236	20/18870	0.222629	0.390394	0.306413	SOX9	1
GO:0006071	glycerol metabolic process	1/236	20/18870	0.222629	0.390394	0.306413	GPD2	1
GO:0006309	apoptotic DNA fragmentation	1/236	20/18870	0.222629	0.390394	0.306413	DICER1	1
GO:0006525	arginine metabolic process	1/236	20/18870	0.222629	0.390394	0.306413	ATP2B4	1
GO:0006670	sphingosine metabolic process	1/236	20/18870	0.222629	0.390394	0.306413	SPTLC3	1
GO:0007351	tripartite regional subdivision	1/236	20/18870	0.222629	0.390394	0.306413	FRS2	1
GO:0007603	phototransduction, visible light	1/236	20/18870	0.222629	0.390394	0.306413	GNAQ	1
[truncated: 1,556 more rows]

## Sheet: Suppl.TableS4
Supplemental Table S4. KEGG pathways of 247 genes targeted by 10 upregated miRNA in CTO
ID	category	subcategory	Description	GeneRatio	BgRatio	pvalue	p.adjust	qvalue	geneID	Count
hsa05206	Human Diseases	Cancer: overview	MicroRNAs in cancer	22/131	310/8644	1.14677e-09	2.72931e-07	2.08833e-07	659/27250/5728/324/596/672/23405/1869/4082/4194/4609/5295/7422/4363/595/960/1398/3066/4853/4854/894/1026	22
hsa05224	Human Diseases	Cancer: specific types	Breast cancer	13/131	147/8644	3.03501e-07	3.61166e-05	2.76346e-05	182/5728/324/672/1869/3480/4609/8202/5295/595/4853/4854/1026	13
hsa01522	Human Diseases	Drug resistance: antineoplastic	Endocrine resistance	10/131	98/8644	2.04809e-06	0.000162482	0.000124323	182/596/1869/3480/8202/5295/595/4853/4854/1026	10
hsa04110	Cellular Processes	Cell growth and death	Cell cycle	12/131	157/8644	4.16775e-06	0.000247981	0.000189742	1869/57082/4609/5000/595/3066/4172/4175/5519/7465/894/1026	12
hsa05100	Human Diseases	Infectious disease: bacterial	Bacterial invasion of epithelial cells	8/131	77/8644	1.96496e-05	0.000935319	0.000715657	10097/5295/4735/60/1213/1398/2017/10163	8
hsa05210	Human Diseases	Cancer: specific types	Colorectal cancer	8/131	86/8644	4.42075e-05	0.00154943	0.00118555	324/26060/596/4609/5295/2956/595/1026	8
hsa05225	Human Diseases	Cancer: specific types	Hepatocellular carcinoma	11/131	168/8644	4.55715e-05	0.00154943	0.00118555	5728/324/1869/3480/4609/5295/60/595/6595/6598/1026	11
hsa05205	Human Diseases	Cancer: overview	Proteoglycans in cancer	12/131	205/8644	6.12508e-05	0.00182221	0.00139426	27250/1655/10818/3480/4609/5295/7422/60/595/960/2017/1026	12
hsa05222	Human Diseases	Cancer: specific types	Small cell lung cancer	8/131	92/8644	7.18758e-05	0.00190072	0.00145433	5728/596/1869/4609/5295/595/3675/1026	8
hsa04919	Organismal Systems	Endocrine system	Thyroid hormone signaling pathway	9/131	121/8644	8.64118e-05	0.0020566	0.0015736	4609/8202/5208/5295/60/595/3066/4853/4854	9
hsa05215	Human Diseases	Cancer: specific types	Prostate cancer	8/131	97/8644	0.000104752	0.00223318	0.00170871	5728/596/1869/3480/5295/595/7184/1026	8
hsa04115	Cellular Processes	Cell growth and death	p53 signaling pathway	7/131	74/8644	0.000121013	0.00223318	0.00170871	5728/596/4194/8795/595/894/1026	7
hsa04218	Cellular Processes	Cell growth and death	Cellular senescence	10/131	156/8644	0.00012198	0.00223318	0.00170871	10114/5728/1869/4609/5295/54822/595/4361/894/1026	10
hsa05165	Human Diseases	Infectious disease: viral	Human papillomavirus infection	15/131	331/8644	0.000137676	0.0022748	0.00174056	182/5728/324/1739/1869/5295/7422/595/3066/3675/4853/4854/5519/894/1026	15
hsa05220	Human Diseases	Cancer: specific types	Chronic myeloid leukemia	7/131	76/8644	0.00014337	0.0022748	0.00174056	1869/4609/5295/595/1398/3066/1026	7
hsa05213	Human Diseases	Cancer: specific types	Endometrial cancer	6/131	58/8644	0.000229208	0.00340946	0.00260874	5728/324/4609/5295/595/1026	6
hsa05219	Human Diseases	Cancer: specific types	Bladder cancer	5/131	41/8644	0.000358228	0.00501519	0.00383736	1869/4609/7422/595/1026	5
hsa04071	Environmental Information Processing	Signal transduction	Sphingolipid signaling pathway	8/131	121/8644	0.000481508	0.0063666	0.00487139	5728/596/2776/5295/55304/4363/29956/5519	8
hsa05218	Human Diseases	Cancer: specific types	Melanoma	6/131	72/8644	0.000744314	0.00932352	0.00713387	5728/1869/3480/5295/595/1026	6
hsa01524	Human Diseases	Drug resistance: antineoplastic	Platinum drug resistance	6/131	73/8644	0.000801034	0.0095323	0.00729362	596/672/5295/7153/2956/1026	6
hsa05214	Human Diseases	Cancer: specific types	Glioma	6/131	75/8644	0.000924447	0.0104771	0.0080165	5728/1869/3480/5295/595/1026	6
hsa04510	Cellular Processes	Cellular community - eukaryotes	Focal adhesion	10/131	203/8644	0.000998776	0.0108022	0.00826528	5728/596/3480/5295/7422/60/595/1398/3675/894	10
hsa04151	Environmental Information Processing	Signal transduction	PI3K-Akt signaling pathway	14/131	359/8644	0.00104391	0.0108022	0.00826528	5728/596/672/3480/4609/5295/23678/7422/595/7184/3675/5519/894/1026	14
hsa01521	Human Diseases	Drug resistance: antineoplastic	EGFR tyrosine kinase inhibitor resistance	6/131	79/8644	0.00121479	0.0120467	0.00921751	5728/558/596/3480/5295/7422	6
hsa05166	Human Diseases	Infectious disease: viral	Human T-cell leukemia virus 1 infection	10/131	222/8644	0.00195601	0.0186212	0.014248	5728/1739/1869/4609/5295/595/8829/6722/894/1026	10
hsa04330	Environmental Information Processing	Signal transduction	Notch signaling pathway	5/131	62/8644	0.0024006	0.0219748	0.0168139	182/151636/3066/4853/4854	5
hsa04390	Environmental Information Processing	Signal transduction	Hippo signaling pathway	8/131	157/8644	0.00259703	0.0228923	0.017516	659/324/1739/4609/60/595/5519/894	8
hsa05169	Human Diseases	Infectious disease: viral	Epstein-Barr virus infection	9/131	202/8644	0.00352301	0.0299456	0.0229128	596/1869/4609/5295/595/960/3066/894/1026	9
hsa04068	Environmental Information Processing	Signal transduction	FoxO signaling pathway	7/131	131/8644	0.00368296	0.0302257	0.0231271	5728/3480/5295/23678/595/894/1026	7
hsa04210	Cellular Processes	Cell growth and death	Apoptosis	7/131	136/8644	0.00452627	0.034235	0.0261949	596/1616/5295/8795/60/1075/4001	7
hsa04144	Cellular Processes	Transport and catabolism	Endocytosis	10/131	250/8644	0.00459895	0.034235	0.0261949	377/22841/10097/3480/57403/51028/3799/829/1213/5878	10
hsa05223	Human Diseases	Cancer: specific types	Non-small cell lung cancer	5/131	72/8644	0.00460303	0.034235	0.0261949	1869/5295/3799/595/1026	5
hsa05207	Human Diseases	Cancer: overview	Chemical carcinogenesis - receptor activation	9/131	212/8644	0.00483751	0.0348887	0.026695	182/596/1869/4609/5295/7422/595/7184/4853	9
hsa05212	Human Diseases	Cancer: specific types	Pancreatic cancer	5/131	76/8644	0.00579347	0.0405543	0.03103	1869/5295/7422/595/1026	5
hsa04066	Environmental Information Processing	Signal transduction	HIF-1 signaling pathway	6/131	109/8644	0.00612523	0.0416515	0.0318696	596/3480/2872/5295/7422/1026	6
hsa05226	Human Diseases	Cancer: specific types	Gastric cancer	7/131	149/8644	0.00740095	0.0489285	0.0374375	324/596/1869/4609/5295/595/1026	7
hsa04810	Cellular Processes	Cell motility	Regulation of actin cytoskeleton	9/131	229/8644	0.00791654	0.0509226	0.0389633	10097/324/55740/5295/10152/60/1398/3675/10163	9
hsa03082	Genetic Information Processing	Chromosome	ATP-dependent chromatin remodeling	6/131	117/8644	0.00857987	0.0537371	0.0411169	605/60/3066/6595/6598/57459	6
hsa04152	Environmental Information Processing	Signal transduction	AMPK signaling pathway	6/131	121/8644	0.0100415	0.0598848	0.0458207	3480/5208/5295/6319/595/5519	6
hsa05160	Human Diseases	Infectious disease: viral	Hepatitis C	7/131	158/8644	0.0100647	0.0598848	0.0458207	1869/4609/5295/595/3434/5519/1026	7
hsa01212	Metabolism	Global and overview maps	Fatty acid metabolism	4/131	57/8644	0.0107108	0.0621747	0.0475729	6319/201562/3033/7923	4
hsa05203	Human Diseases	Cancer: overview	Viral carcinogenesis	8/131	204/8644	0.0122169	0.069229	0.0529704	1654/1739/5295/595/3066/6722/894/1026	8
hsa05131	Human Diseases	Infectious disease: bacterial	Shigellosis	9/131	247/8644	0.0126155	0.0698252	0.0534266	10097/596/5295/4735/60/960/1398/2017/10163	9
hsa04530	Cellular Processes	Cellular community - eukaryotes	Tight junction	7/131	170/8644	0.0146275	0.0791215	0.0605397	23370/10097/1739/60/595/2017/5519	7
hsa04666	Organismal Systems	Immune system	Fc gamma R-mediated phagocytosis	5/131	97/8644	0.0157298	0.083193	0.063655	10097/4082/5295/1398/10163	5
hsa05135	Human Diseases	Infectious disease: bacterial	Yersinia infection	6/131	137/8644	0.0176767	0.0897308	0.0686573	10097/2776/5295/60/1398/10163	6
hsa05216	Human Diseases	Cancer: specific types	Thyroid cancer	3/131	37/8644	0.0181605	0.0897308	0.0686573	4609/595/1026	3
hsa05416	Human Diseases	Cardiovascular disease	Viral myocarditis	4/131	67/8644	0.0185207	0.0897308	0.0686573	6443/60/595/1981	4
hsa04371	Environmental Information Processing	Signal transduction	Apelin signaling pathway	6/131	139/8644	0.018851	0.0897308	0.0686573	182/2776/595/4854/7019/4209	6
hsa05418	Human Diseases	Cardiovascular disease	Fluid shear stress and atherosclerosis	6/131	139/8644	0.018851	0.0897308	0.0686573	659/596/5295/7422/60/7184	6
hsa05211	Human Diseases	Cancer: specific types	Renal cell carcinoma	4/131	69/8644	0.0204147	0.0952685	0.0728945	5295/7422/1398/1026	4
hsa05163	Human Diseases	Infectious disease: viral	Human cytomegalovirus infection	8/131	225/8644	0.0208652	0.0954984	0.0730705	1869/2776/4609/5295/7422/595/1398/1026	8
hsa04350	Environmental Information Processing	Signal transduction	TGF-beta signaling pathway	5/131	108/8644	0.0238784	0.107228	0.082045	659/4609/2200/3066/5519	5
hsa05202	Human Diseases	Cancer: overview	Transcriptional misregulation in cancer	7/131	193/8644	0.0272016	0.119888	0.0917324	1655/3480/4609/7468/3066/894/1026	7
hsa03018	Genetic Information Processing	Folding, sorting and degradation	RNA degradation	4/131	79/8644	0.0316407	0.136918	0.104762	7832/57472/1656/23404	4
hsa05132	Human Diseases	Infectious disease: bacterial	Salmonella infection	8/131	249/8644	0.0352785	0.149934	0.114721	10097/596/4609/8795/3799/60/7184/5878	8
hsa05161	Human Diseases	Infectious disease: viral	Hepatitis B	6/131	162/8644	0.036346	0.151761	0.116119	596/1654/1869/4609/5295/1026	6
hsa04010	Environmental Information Processing	Signal transduction	MAPK signaling pathway	9/131	301/8644	0.039023	0.157028	0.12015	1616/1850/3480/2872/4609/7422/1398/5871/6722	9
hsa04012	Environmental Information Processing	Signal transduction	ErbB signaling pathway	4/131	85/8644	0.0398189	0.157028	0.12015	4609/5295/1398/1026	4
hsa04630	Environmental Information Processing	Signal transduction	JAK-STAT signaling pathway	6/131	166/8644	0.0401885	0.157028	0.12015	596/4609/5295/595/894/1026	6
hsa04015	Environmental Information Processing	Signal transduction	Rap1 signaling pathway	7/131	210/8644	0.0402467	0.157028	0.12015	55740/2776/3480/5295/7422/60/1398	7
hsa04141	Genetic Information Processing	Folding, sorting and degradation	Protein processing in endoplasmic reticulum	6/131	170/8644	0.0442804	0.16998	0.13006	596/56681/56886/7184/29927/5034	6
hsa04211	Organismal Systems	Aging	Longevity regulating pathway	4/131	89/8644	0.0458808	0.171177	0.130976	26060/3480/5295/10919	4
hsa04961	Organismal Systems	Excretory system	Endocrine and other factor-regulated calcium reabsorption	3/131	53/8644	0.0460307	0.171177	0.130976	493/2776/1213	3
hsa00600	Metabolism	Lipid metabolism	Sphingolipid metabolism	3/131	54/8644	0.0482162	0.176545	0.135083	55304/29956/7368	3
hsa04340	Environmental Information Processing	Signal transduction	Hedgehog signaling pathway	3/131	56/8644	0.0527374	0.190174	0.145511	596/595/894	3
hsa04915	Organismal Systems	Endocrine system	Estrogen signaling pathway	5/131	137/8644	0.0568819	0.202058	0.154604	596/2776/8202/5295/7184	5
hsa04730	Organismal Systems	Nervous system	Long-term depression	3/131	60/8644	0.0623675	0.212616	0.162683	2776/3480/5519	3
hsa00062	Metabolism	Lipid metabolism	Fatty acid elongation	2/131	27/8644	0.0625341	0.212616	0.162683	201562/3033	2
hsa01040	Metabolism	Lipid metabolism	Biosynthesis of unsaturated fatty acids	2/131	27/8644	0.0625341	0.212616	0.162683	6319/201562	2
hsa04213	Organismal Systems	Aging	Longevity regulating pathway - multiple species	3/131	61/8644	0.0648946	0.214891	0.164423	3480/5295/3066	3
hsa04933	Human Diseases	Endocrine and metabolic disease	AGE-RAGE signaling pathway in diabetic complications	4/131	100/8644	0.0650527	0.214891	0.164423	596/5295/7422/595	4
hsa04550	Cellular Processes	Cellular community - eukaryotes	Signaling pathways regulating pluripotency of stem cells	5/131	143/8644	0.0659118	0.214891	0.164423	659/324/3480/4609/5295	5
hsa00310	Metabolism	Amino acid metabolism	Lysine degradation	3/131	63/8644	0.0700881	0.225419	0.172479	7468/10919/3033	3
hsa05167	Human Diseases	Infectious disease: viral	Kaposi sarcoma-associated herpesvirus infection	6/131	194/8644	0.0742113	0.235497	0.18019	1869/4609/5295/7422/595/1026	6
hsa04928	Organismal Systems	Endocrine system	Parathyroid hormone synthesis, secretion and action	4/131	106/8644	0.0770246	0.241209	0.18456	596/2776/1026/4209	4
hsa05221	Human Diseases	Cancer: specific types	Acute myeloid leukemia	3/131	67/8644	0.0810168	0.247903	0.189683	4609/5295/595	3
hsa04931	Human Diseases	Endocrine and metabolic disease	Insulin resistance	4/131	108/8644	0.0812457	0.247903	0.189683	5728/5295/2673/22877	4
hsa04934	Human Diseases	Endocrine and metabolic disease	Cushing syndrome	5/131	155/8644	0.0862358	0.259799	0.198785	324/1869/2776/595/1026	5
hsa04130	Genetic Information Processing	Folding, sorting and degradation	SNARE interactions in vesicular transport	2/131	33/8644	0.0887674	0.260255	0.199133	10228/6844	2
hsa04917	Organismal Systems	Endocrine system	Prolactin signaling pathway	3/131	70/8644	0.0896676	0.260255	0.199133	5295/595/894	3
hsa05230	Human Diseases	Cancer: overview	Central carbon metabolism in cancer	3/131	70/8644	0.0896676	0.260255	0.199133	5728/4609/5295	3
hsa03030	Genetic Information Processing	Replication and repair	DNA replication	2/131	36/8644	0.102906	0.295079	0.225779	4172/4175	2
hsa04722	Organismal Systems	Nervous system	Neurotrophin signaling pathway	4/131	119/8644	0.106431	0.298187	0.228157	596/10818/5295/1398	4
hsa00250	Metabolism	Amino acid metabolism	Alanine, aspartate and glutamate metabolism	2/131	37/8644	0.107748	0.298187	0.228157	80150/2673	2
hsa01250	Metabolism	Global and overview maps	Biosynthesis of nucleotide sugars	2/131	37/8644	0.107748	0.298187	0.228157	10020/2673	2
hsa03440	Genetic Information Processing	Replication and repair	Homologous recombination	2/131	41/8644	0.127689	0.34931	0.267274	672/4361	2
hsa05412	Human Diseases	Cardiovascular disease	Arrhythmogenic right ventricular cardiomyopathy	3/131	84/8644	0.134624	0.364097	0.278588	6443/60/3675	3
hsa04728	Organismal Systems	Nervous system	Dopaminergic synapse	4/131	132/8644	0.140156	0.374437	0.2865	9575/2776/3799/5519	4
hsa04360	Organismal Systems	Development and regeneration	Axon guidance	5/131	182/8644	0.142359	0.374437	0.2865	659/55740/5295/8829/10507	5
hsa04962	Organismal Systems	Excretory system	Vasopressin-regulated water reabsorption	2/131	44/8644	0.143167	0.374437	0.2865	5878/6844	2
hsa05162	Human Diseases	Infectious disease: viral	Measles	4/131	138/8644	0.157007	0.406169	0.31078	596/5295/595/894	4
hsa04658	Organismal Systems	Immune system	Th1 and Th2 cell differentiation	3/131	92/8644	0.163184	0.417611	0.319534	182/4853/4854	3
hsa04520	Cellular Processes	Cellular community - eukaryotes	Adherens junction	3/131	93/8644	0.166876	0.418068	0.319884	3480/60/10163	3
hsa04970	Organismal Systems	Digestive system	Salivary secretion	3/131	93/8644	0.166876	0.418068	0.319884	493/2776/6844	3
hsa00520	Metabolism	Carbohydrate metabolism	Amino sugar and nucleotide sugar metabolism	2/131	49/8644	0.169756	0.420853	0.322015	10020/2673	2
hsa05110	Human Diseases	Infectious disease: bacterial	Vibrio cholerae infection	2/131	50/8644	0.175171	0.429802	0.328862	60/29927	2
hsa03450	Genetic Information Processing	Replication and repair	Non-homologous end-joining	1/131	13/8644	0.180173	0.432881	0.331218	4361	1
hsa05130	Human Diseases	Infectious disease: bacterial	Pathogenic Escherichia coli infection	5/131	198/8644	0.181564	0.432881	0.331218	10097/8795/60/2017/10163	5
hsa05410	Human Diseases	Cardiovascular disease	Hypertrophic cardiomyopathy	3/131	97/8644	0.181883	0.432881	0.331218	6443/60/3675	3
hsa04914	Organismal Systems	Endocrine system	Progesterone-mediated oocyte maturation	3/131	102/8644	0.201127	0.460837	0.352609	22849/3480/5295	3
hsa05142	Human Diseases	Infectious disease: parasitic	Chagas disease	3/131	102/8644	0.201127	0.460837	0.352609	2776/5295/5519	3
hsa05146	Human Diseases	Infectious disease: parasitic	Amoebiasis	3/131	102/8644	0.201127	0.460837	0.352609	2776/5295/5878	3
hsa05414	Human Diseases	Cardiovascular disease	Dilated cardiomyopathy	3/131	103/8644	0.205033	0.460837	0.352609	6443/60/3675	3
hsa04261	Organismal Systems	Circulatory system	Adrenergic signaling in cardiomyocytes	4/131	154/8644	0.205247	0.460837	0.352609	493/596/2776/5519	4
hsa04921	Organismal Systems	Endocrine system	Oxytocin signaling pathway	4/131	154/8644	0.205247	0.460837	0.352609	2776/60/595/1026	4
hsa04148	NA	NA	Efferocytosis	4/131	156/8644	0.211566	0.470587	0.360069	558/1850/1398/5878	4
hsa00603	Metabolism	Glycan biosynthesis and metabolism	Glycosphingolipid biosynthesis - globo and isoglobo series	1/131	16/8644	0.216943	0.47773	0.365534	8706	1
hsa05170	Human Diseases	Infectious disease: viral	Human immunodeficiency virus 1 infection	5/131	212/8644	0.218792	0.47773	0.365534	596/2776/5295/1398/7465	5
hsa04370	Environmental Information Processing	Signal transduction	VEGF signaling pathway	2/131	59/8644	0.224917	0.486639	0.372351	5295/7422	2
hsa05417	Human Diseases	Cardiovascular disease	Lipid and atherosclerosis	5/131	215/8644	0.227069	0.486868	0.372526	596/57534/5295/8795/7184	5
hsa04978	Organismal Systems	Digestive system	Mineral absorption	2/131	60/8644	0.230523	0.48986	0.374816	493/54822	2
hsa00061	Metabolism	Lipid metabolism	Fatty acid biosynthesis	1/131	18/8644	0.240543	0.502401	0.384411	7923	1
hsa04140	Cellular Processes	Transport and catabolism	Autophagy - animal	4/131	165/8644	0.240646	0.502401	0.384411	5728/596/3480/5295	4
hsa04725	Organismal Systems	Nervous system	Cholinergic synapse	3/131	113/8644	0.24496	0.503233	0.385048	596/2776/5295	3
hsa04022	Environmental Information Processing	Signal transduction	cGMP-PKG signaling pathway	4/131	167/8644	0.247234	0.503233	0.385048	493/2776/6722/4209	4
hsa05217	Human Diseases	Cancer: specific types	Basal cell carcinoma	2/131	63/8644	0.247388	0.503233	0.385048	324/1026	2
hsa04929	Organismal Systems	Endocrine system	GnRH secretion	2/131	64/8644	0.253021	0.510331	0.390479	2776/5295	2
hsa00100	Metabolism	Lipid metabolism	Steroid biosynthesis	1/131	20/8644	0.263436	0.526872	0.403135	6646	1
hsa04310	Environmental Information Processing	Signal transduction	Wnt signaling pathway	4/131	174/8644	0.270592	0.536675	0.410636	324/4609/595/894	4
hsa04935	Organismal Systems	Endocrine system	Growth hormone synthesis, secretion and action	3/131	120/8644	0.273609	0.538174	0.411783	2776/5295/1398	3
hsa04660	Organismal Systems	Immune system	T cell receptor signaling pathway	3/131	121/8644	0.277735	0.54181	0.414565	1739/5295/5519	3
hsa04611	Organismal Systems	Immune system	Platelet activation	3/131	124/8644	0.290146	0.561421	0.42957	2776/5295/60	3
hsa03060	Genetic Information Processing	Folding, sorting and degradation	Protein export	1/131	23/8644	0.296498	0.564533	0.431951	29927	1
hsa03430	Genetic Information Processing	Replication and repair	Mismatch repair	1/131	23/8644	0.296498	0.564533	0.431951	2956	1
hsa04977	Organismal Systems	Digestive system	Vitamin digestion and absorption	1/131	24/8644	0.307188	0.580245	0.443973	4363	1
hsa05014	Human Diseases	Neurodegenerative disease	Amyotrophic lateral sclerosis	7/131	364/8644	0.314217	0.585565	0.448044	596/1616/3799/60/3178/9782/6432	7
hsa04918	Organismal Systems	Endocrine system	Thyroid hormone synthesis	2/131	75/8644	0.314926	0.585565	0.448044	2776/7184	2
hsa04114	Cellular Processes	Cell growth and death	Oocyte meiosis	3/131	131/8644	0.319244	0.586792	0.448983	22849/3480/5519	3
hsa04971	Organismal Systems	Digestive system	Gastric acid secretion	2/131	76/8644	0.320517	0.586792	0.448983	2776/60	2
hsa00563	Metabolism	Glycan biosynthesis and metabolism	Glycosylphosphatidylinositol (GPI)-anchor biosynthesis	1/131	26/8644	0.328087	0.596067	0.456079	54965	1
hsa04721	Organismal Systems	Nervous system	Synaptic vesicle cycle	2/131	78/8644	0.331666	0.598003	0.457561	1213/6844	2
hsa00650	Metabolism	Carbohydrate metabolism	Butanoate metabolism	1/131	27/8644	0.338301	0.60538	0.463206	3033	1
hsa04910	Organismal Systems	Endocrine system	Insulin signaling pathway	3/131	137/8644	0.34423	0.611394	0.467807	2872/5295/1398	3
hsa00601	Metabolism	Glycan biosynthesis and metabolism	Glycosphingolipid biosynthesis - lacto and neolacto series	1/131	28/8644	0.34836	0.614146	0.469913	8706	1
hsa04120	Genetic Information Processing	Folding, sorting and degradation	Ubiquitin mediated proteolysis	3/131	142/8644	0.365005	0.638758	0.488745	672/51366/8924	3
hsa01523	Human Diseases	Drug resistance: antineoplastic	Antifolate resistance	1/131	30/8644	0.368026	0.639345	0.489193	4363	1
hsa04911	Organismal Systems	Endocrine system	Insulin secretion	2/131	86/8644	0.375688	0.647925	0.495759	2776/6844	2
hsa04215	Cellular Processes	Cell growth and death	Apoptosis - multiple species	1/131	32/8644	0.387103	0.661511	0.506154	596	1
hsa04512	Environmental Information Processing	Signaling molecules and interaction	ECM-receptor interaction	2/131	89/8644	0.391903	0.661511	0.506154	960/3675	2
hsa05235	Human Diseases	Cancer: overview	PD-L1 expression and PD-1 checkpoint pathway in cancer	2/131	89/8644	0.391903	0.661511	0.506154	5728/5295	2
hsa00051	Metabolism	Carbohydrate metabolism	Fructose and mannose metabolism	1/131	34/8644	0.405608	0.671356	0.513687	5208	1
hsa04710	Organismal Systems	Environmental adaptation	Circadian rhythm	1/131	34/8644	0.405608	0.671356	0.513687	9575	1
hsa04145	Cellular Processes	Transport and catabolism	Phagosome	3/131	152/8644	0.406199	0.671356	0.513687	60/5878/29927	3
hsa04150	Environmental Information Processing	Signal transduction	mTOR signaling pathway	3/131	156/8644	0.422475	0.678165	0.518897	5728/3480/5295	3
hsa00760	Metabolism	Metabolism of cofactors and vitamins	Nicotinate and nicotinamide metabolism	1/131	37/8644	0.432331	0.678165	0.518897	4907	1
hsa04960	Organismal Systems	Excretory system	Aldosterone-regulated sodium reabsorption	1/131	37/8644	0.432331	0.678165	0.518897	5295	1
hsa05143	Human Diseases	Infectious disease: parasitic	African trypanosomiasis	1/131	37/8644	0.432331	0.678165	0.518897	2776	1
hsa04070	Environmental Information Processing	Signal transduction	Phosphatidylinositol signaling system	2/131	97/8644	0.434183	0.678165	0.518897	5728/5295	2
hsa04217	Cellular Processes	Cell growth and death	Necroptosis	3/131	159/8644	0.434586	0.678165	0.518897	596/8795/54822	3
hsa05208	Human Diseases	Cancer: overview	Chemical carcinogenesis - reactive oxygen species	4/131	223/8644	0.438852	0.678165	0.518897	5728/5295/1836/7422	4
hsa04750	Organismal Systems	Sensory system	Inflammatory mediator regulation of TRP channels	2/131	98/8644	0.43936	0.678165	0.518897	2776/5295	2
hsa04925	Organismal Systems	Endocrine system	Aldosterone synthesis and secretion	2/131	98/8644	0.43936	0.678165	0.518897	493/2776	2
hsa05231	Human Diseases	Cancer: overview	Choline metabolism in cancer	2/131	98/8644	0.43936	0.678165	0.518897	5295/10163	2
hsa00564	Metabolism	Lipid metabolism	Glycerophospholipid metabolism	2/131	99/8644	0.444512	0.678165	0.518897	55500/2820	2
hsa04640	Organismal Systems	Immune system	Hematopoietic cell lineage	2/131	99/8644	0.444512	0.678165	0.518897	960/3675	2
hsa04972	Organismal Systems	Digestive system	Pancreatic secretion	2/131	102/8644	0.459808	0.697034	0.533334	493/2776	2
hsa04137	Cellular Processes	Transport and catabolism	Mitophagy - animal	2/131	103/8644	0.464853	0.697708	0.53385	1869/5878	2
hsa04216	Cellular Processes	Cell growth and death	Ferroptosis	1/131	41/8644	0.466116	0.697708	0.53385	5621	1
hsa04714	Organismal Systems	Environmental adaptation	Thermogenesis	4/131	232/8644	0.469132	0.697834	0.533947	10818/60/6595/6598	4
hsa00380	Metabolism	Amino acid metabolism	Tryptophan metabolism	1/131	42/8644	0.474246	0.699223	0.535009	3033	1
hsa05164	Human Diseases	Infectious disease: viral	Influenza A	3/131	171/8644	0.482032	0.699223	0.535009	5295/8795/60	3
hsa00071	Metabolism	Lipid metabolism	Fatty acid degradation	1/131	43/8644	0.482252	0.699223	0.535009	3033	1
hsa04014	Environmental Information Processing	Signal transduction	Ras signaling pathway	4/131	236/8644	0.482408	0.699223	0.535009	3480/5295/7422/5878	4
hsa04922	Organismal Systems	Endocrine system	Glucagon signaling pathway	2/131	107/8644	0.484755	0.699223	0.535009	2776/55671	2
hsa05016	Human Diseases	Neurodegenerative disease	Huntington disease	5/131	306/8644	0.496786	0.709588	0.54294	2776/3799/1213/3066/7019	5
hsa02010	Environmental Information Processing	Membrane transport	ABC transporters	1/131	45/8644	0.497905	0.709588	0.54294	4363	1
hsa04930	Human Diseases	Endocrine and metabolic disease	Type II diabetes mellitus	1/131	46/8644	0.505554	0.716201	0.548	5295	1
hsa04973	Organismal Systems	Digestive system	Carbohydrate digestion and absorption	1/131	47/8644	0.513087	0.722572	0.552875	5295	1
hsa04668	Environmental Information Processing	Signal transduction	TNF signaling pathway	2/131	114/8644	0.51847	0.723917	0.553903	182/5295	2
hsa00280	Metabolism	Amino acid metabolism	Valine, leucine and isoleucine degradation	1/131	48/8644	0.520507	0.723917	0.553903	3033	1
hsa04670	Organismal Systems	Immune system	Leukocyte transendothelial migration	2/131	115/8644	0.523167	0.723917	0.553903	5295/60	2
hsa00565	Metabolism	Lipid metabolism	Ether lipid metabolism	1/131	50/8644	0.535011	0.736026	0.563169	7368	1
hsa04913	Organismal Systems	Endocrine system	Ovarian steroidogenesis	1/131	51/8644	0.542099	0.737254	0.564109	3480	1
hsa04979	Organismal Systems	Digestive system	Cholesterol metabolism	1/131	51/8644	0.542099	0.737254	0.564109	6646	1
hsa04613	Organismal Systems	Immune system	Neutrophil extracellular trap formation	3/131	191/8644	0.556669	0.749607	0.57356	5295/60/3066	3
hsa04062	Organismal Systems	Immune system	Chemokine signaling pathway	3/131	192/8644	0.560233	0.749607	0.57356	2776/5295/1398	3
hsa03460	Genetic Information Processing	Replication and repair	Fanconi anemia pathway	1/131	54/8644	0.562725	0.749607	0.57356	672	1
hsa04814	Cellular Processes	Cell motility	Motor proteins	3/131	193/8644	0.56378	0.749607	0.57356	3799/60/829	3
hsa05134	Human Diseases	Infectious disease: bacterial	Legionellosis	1/131	56/8644	0.575962	0.761549	0.582698	56681	1
hsa04926	Organismal Systems	Endocrine system	Relaxin signaling pathway	2/131	129/8644	0.585665	0.765556	0.585764	5295/7422	2
hsa00240	Metabolism	Nucleotide metabolism	Pyrimidine metabolism	1/131	58/8644	0.5888	0.765556	0.585764	4907	1
hsa04923	Organismal Systems	Endocrine system	Regulation of lipolysis in adipocytes	1/131	58/8644	0.5888	0.765556	0.585764	5295	1
hsa04142	Cellular Processes	Transport and catabolism	Lysosome	2/131	132/8644	0.598254	0.765556	0.585764	1213/1075	2
hsa04650	Organismal Systems	Immune system	Natural killer cell mediated cytotoxicity	2/131	132/8644	0.598254	0.765556	0.585764	5295/8795	2
hsa05415	Human Diseases	Cardiovascular disease	Diabetic cardiomyopathy	3/131	203/8644	0.598292	0.765556	0.585764	5728/5295/2673	3
hsa00140	Metabolism	Lipid metabolism	Steroid hormone biosynthesis	1/131	62/8644	0.613331	0.780603	0.597277	7923	1
hsa03250	Genetic Information Processing	Information processing in viruses	Viral life cycle - HIV-1	1/131	63/8644	0.619233	0.783923	0.599817	6598	1
hsa04927	Organismal Systems	Endocrine system	Cortisol synthesis and secretion	1/131	65/8644	0.630771	0.787566	0.602605	2776	1
hsa00970	Genetic Information Processing	Translation	Aminoacyl-tRNA biosynthesis	1/131	66/8644	0.636409	0.787566	0.602605	51520	1
hsa04936	Human Diseases	Endocrine and metabolic disease	Alcoholic liver disease	2/131	142/8644	0.63815	0.787566	0.602605	6319/595	2
hsa03040	Genetic Information Processing	Transcription	Spliceosome	3/131	216/8644	0.640448	0.787566	0.602605	1655/3178/6432	3
hsa04720	Organismal Systems	Nervous system	Long-term potentiation	1/131	67/8644	0.641962	0.787566	0.602605	2776	1
hsa05017	Human Diseases	Neurodegenerative disease	Spinocerebellar ataxia	2/131	143/8644	0.641966	0.787566	0.602605	2776/5295	2
hsa04664	Organismal Systems	Immune system	Fc epsilon RI signaling pathway	1/131	68/8644	0.64743	0.788681	0.603458	5295	1
hsa04924	Organismal Systems	Endocrine system	Renin secretion	1/131	69/8644	0.652816	0.788681	0.603458	2776	1
hsa05031	Human Diseases	Substance dependence	Amphetamine addiction	1/131	69/8644	0.652816	0.788681	0.603458	3066	1
hsa04622	Organismal Systems	Immune system	RIG-I-like receptor signaling pathway	1/131	71/8644	0.663343	0.797352	0.610092	1654	1
hsa04024	Environmental Information Processing	Signal transduction	cAMP signaling pathway	3/131	225/8644	0.667786	0.798659	0.611092	493/5295/6662	3
hsa00562	Metabolism	Carbohydrate metabolism	Inositol phosphate metabolism	1/131	73/8644	0.673554	0.801529	0.613289	5728	1
hsa03320	Organismal Systems	Endocrine system	PPAR signaling pathway	1/131	75/8644	0.683457	0.806612	0.617178	6319	1
hsa04932	Human Diseases	Endocrine and metabolic disease	Non-alcoholic fatty liver disease	2/131	155/8644	0.685324	0.806612	0.617178	5295/22877	2
hsa05171	Human Diseases	Infectious disease: viral	Coronavirus disease - COVID-19	3/131	232/8644	0.687993	0.806612	0.617178	5295/6201/8829	3
hsa03083	Genetic Information Processing	Chromosome	Polycomb repressive complex	1/131	84/8644	0.724457	0.841077	0.643549	3066	1
hsa04662	Organismal Systems	Immune system	B cell receptor signaling pathway	1/131	84/8644	0.724457	0.841077	0.643549	5295	1
hsa01232	Metabolism	Global and overview maps	Nucleotide metabolism	1/131	85/8644	0.728674	0.841866	0.644153	4907	1
hsa05022	Human Diseases	Neurodegenerative disease	Pathways of neurodegeneration - multiple diseases	6/131	476/8644	0.735286	0.842197	0.644406	324/596/1616/2776/3799/5621	6
hsa04260	Organismal Systems	Circulatory system	Cardiac muscle contraction	1/131	87/8644	0.736917	0.842197	0.644406	10479	1
hsa04540	Cellular Processes	Cellular community - eukaryotes	Gap junction	1/131	88/8644	0.740944	0.842197	0.644406	2776	1
hsa04020	Environmental Information Processing	Signal transduction	Calcium signaling pathway	3/131	253/8644	0.743115	0.842197	0.644406	493/2776/7422	3
hsa04912	Organismal Systems	Endocrine system	GnRH signaling pathway	1/131	93/8644	0.760182	0.849523	0.650011	2776	1
hsa05323	Human Diseases	Immune disease	Rheumatoid arthritis	1/131	93/8644	0.760182	0.849523	0.650011	7422	1
hsa05152	Human Diseases	Infectious disease: bacterial	Tuberculosis	2/131	180/8644	0.761925	0.849523	0.650011	596/5878	2
hsa04657	Organismal Systems	Immune system	IL-17 signaling pathway	1/131	94/8644	0.763856	0.849523	0.650011	7184	1
hsa03015	Genetic Information Processing	Translation	mRNA surveillance pathway	1/131	97/8644	0.774547	0.852534	0.652315	5519	1
hsa04713	Organismal Systems	Environmental adaptation	Circadian entrainment	1/131	97/8644	0.774547	0.852534	0.652315	2776	1
hsa04621	Organismal Systems	Immune system	NOD-like receptor signaling pathway	2/131	186/8644	0.777743	0.852534	0.652315	596/54822	2
hsa04061	Environmental Information Processing	Signaling molecules and interaction	Viral protein interaction with cytokine and cytokine receptor	1/131	100/8644	0.784756	0.852534	0.652315	8795	1
hsa05020	Human Diseases	Neurodegenerative disease	Prion disease	3/131	272/8644	0.786122	0.852534	0.652315	5295/3799/5621	3
hsa04916	Organismal Systems	Endocrine system	Melanogenesis	1/131	101/8644	0.788056	0.852534	0.652315	2776	1
hsa04064	Environmental Information Processing	Signal transduction	NF-kappa B signaling pathway	1/131	104/8644	0.797659	0.855148	0.654315	596	1
hsa04625	Organismal Systems	Immune system	C-type lectin receptor signaling pathway	1/131	104/8644	0.797659	0.855148	0.654315	5295	1
hsa03013	Genetic Information Processing	Translation	Nucleocytoplasmic transport	1/131	108/8644	0.809793	0.860405	0.658338	11260	1
hsa04620	Organismal Systems	Immune system	Toll-like receptor signaling pathway	1/131	108/8644	0.809793	0.860405	0.658338	5295	1
hsa05145	Human Diseases	Infectious disease: parasitic	Toxoplasmosis	1/131	111/8644	0.818418	0.865704	0.662392	596	1
hsa04724	Organismal Systems	Nervous system	Glutamatergic synapse	1/131	115/8644	0.829316	0.869503	0.665299	2776	1
hsa04726	Organismal Systems	Nervous system	Serotonergic synapse	1/131	115/8644	0.829316	0.869503	0.665299	2776	1
hsa05010	Human Diseases	Neurodegenerative disease	Alzheimer disease	4/131	384/8644	0.840218	0.877069	0.671088	324/2776/5295/3799	4
hsa00230	Metabolism	Nucleotide metabolism	Purine metabolism	1/131	128/8644	0.860446	0.894263	0.684244	4907	1
hsa04270	Organismal Systems	Circulatory system	Vascular smooth muscle contraction	1/131	134/8644	0.872845	0.901312	0.689637	2776	1
hsa04380	Organismal Systems	Development and regeneration	Osteoclast differentiation	1/131	135/8644	0.874802	0.901312	0.689637	5295	1
hsa04072	Environmental Information Processing	Signal transduction	Phospholipase D signaling pathway	1/131	148/8644	0.897685	0.916949	0.701602	5295	1
hsa04723	Organismal Systems	Nervous system	Retrograde endocannabinoid signaling	1/131	148/8644	0.897685	0.916949	0.701602	2776	1
hsa04514	Environmental Information Processing	Signaling molecules and interaction	Cell adhesion molecules	1/131	158/8644	0.912418	0.927337	0.70955	214	1
hsa05012	Human Diseases	Neurodegenerative disease	Parkinson disease	2/131	266/8644	0.915647	0.927337	0.70955	1616/3799	2
hsa03010	Genetic Information Processing	Translation	Ribosome	1/131	167/8644	0.923866	0.931695	0.712885	6201	1
hsa04060	Environmental Information Processing	Signaling molecules and interaction	Cytokine-cytokine receptor interaction	2/131	297/8644	0.943246	0.945126	0.723161	659/8795	2
hsa05034	Human Diseases	Substance dependence	Alcoholism	1/131	188/8644	0.945126	0.945126	0.723161	3066	1

## Sheet: Suppl.TableS5
Supplemental Table S5. Genes targeted by 3 miRNAs downregulated in CTO compared to AMI
mature_mirna_acc	mature_mirna_id	target_symbol	target_entrez	target_ensembl	mirecords	mirtarbase	tarbase	validated.sum	No. of miRNA targeting the gene
MIMAT0000441	hsa-miR-9-5p	BACE1	23621	ENSG00000186318	1	1	1	3	2
MIMAT0000441	hsa-miR-9-5p	CDH1	999	ENSG00000039068	2	5	1	3	1
MIMAT0000441	hsa-miR-9-5p	FOXO1	2308	ENSG00000150907	1	3	2	3	1
MIMAT0000441	hsa-miR-9-5p	NFKB1	4790	ENSG00000109320	1	7	1	3	1
MIMAT0000441	hsa-miR-9-5p	PRDM1	639	ENSG00000057657	3	3	1	3	2
MIMAT0000441	hsa-miR-9-5p	ABCC1	4363	ENSG00000103222	0	2	1	2	1
MIMAT0000441	hsa-miR-9-5p	ACADSB	36	ENSG00000196177	0	1	1	2	1
MIMAT0000441	hsa-miR-9-5p	AKR1B10	57016	ENSG00000198074	0	1	1	2	1
MIMAT0000441	hsa-miR-9-5p	ALDH1A3	220	ENSG00000184254	0	1	1	2	1
MIMAT0000441	hsa-miR-9-5p	ANKRD40CL	55018	ENSG00000167117	0	1	1	2	1
MIMAT0000441	hsa-miR-9-5p	ANP32B	10541	ENSG00000136938	0	1	1	2	1
MIMAT0000441	hsa-miR-9-5p	APBB2	323	ENSG00000163697	0	1	1	2	1
MIMAT0000441	hsa-miR-9-5p	ARHGEF10	9639	ENSG00000104728	0	1	1	2	1
MIMAT0000441	hsa-miR-9-5p	ARL8B	55207	ENSG00000134108	0	1	1	2	1
MIMAT0000441	hsa-miR-9-5p	ATG10	83734	ENSG00000152348	0	1	1	2	1
MIMAT0000441	hsa-miR-9-5p	ATL1	51062	ENSG00000198513	0	1	1	2	1
MIMAT0000441	hsa-miR-9-5p	ATP11C	286410	ENSG00000101974	0	1	1	2	1
MIMAT0000441	hsa-miR-9-5p	ATP6V1C2	245973	ENSG00000143882	0	1	1	2	1
MIMAT0000441	hsa-miR-9-5p	ATP7A	538	ENSG00000165240	0	1	1	2	2
MIMAT0000441	hsa-miR-9-5p	AUH	549	ENSG00000148090	0	1	1	2	1
MIMAT0000441	hsa-miR-9-5p	AVIL	10677	ENSG00000135407	0	1	1	2	1
MIMAT0000441	hsa-miR-9-5p	BCL6	604	ENSG00000113916	0	1	2	2	2
MIMAT0000441	hsa-miR-9-5p	BIK	638	ENSG00000100290	0	1	1	2	1
MIMAT0000441	hsa-miR-9-5p	C7orf31	136895	ENSG00000153790	0	1	1	2	1
MIMAT0000441	hsa-miR-9-5p	CA13	377677	ENSG00000185015	0	1	1	2	1
MIMAT0000441	hsa-miR-9-5p	CALML5	51806	ENSG00000178372	0	1	1	2	1
MIMAT0000441	hsa-miR-9-5p	CAMTA1	23261	ENSG00000171735	1	0	1	2	1
MIMAT0000441	hsa-miR-9-5p	CAPZA1	829	ENSG00000116489	0	2	1	2	1
MIMAT0000441	hsa-miR-9-5p	CARD19	84270	ENSG00000165233	0	1	1	2	1
MIMAT0000441	hsa-miR-9-5p	CCL19	6363	ENSG00000172724	0	1	1	2	1
MIMAT0000441	hsa-miR-9-5p	CCND1	595	ENSG00000110092	0	1	2	2	1
MIMAT0000441	hsa-miR-9-5p	CCNDBP1	23582	ENSG00000166946	0	1	1	2	1
MIMAT0000441	hsa-miR-9-5p	CCNG1	900	ENSG00000113328	0	2	1	2	1
MIMAT0000441	hsa-miR-9-5p	CD34	947	ENSG00000174059	0	1	1	2	1
MIMAT0000441	hsa-miR-9-5p	CDH3	1001	ENSG00000062038	0	1	1	2	1
MIMAT0000441	hsa-miR-9-5p	CDK12	51755	ENSG00000167258	0	1	1	2	1
MIMAT0000441	hsa-miR-9-5p	CERS2	29956	ENSG00000143418	0	1	1	2	1
MIMAT0000441	hsa-miR-9-5p	CERS4	79603	ENSG00000090661	0	1	1	2	1
MIMAT0000441	hsa-miR-9-5p	CGN	57530	ENSG00000143375	0	1	1	2	1
MIMAT0000441	hsa-miR-9-5p	CHMP2B	25978	ENSG00000083937	0	1	1	2	1
MIMAT0000441	hsa-miR-9-5p	CMTM2	146225	ENSG00000140932	0	1	1	2	1
MIMAT0000441	hsa-miR-9-5p	COL12A1	1303	ENSG00000111799	0	1	1	2	1
MIMAT0000441	hsa-miR-9-5p	CPEB4	80315	ENSG00000113742	0	1	1	2	1
MIMAT0000441	hsa-miR-9-5p	CUEDC1	404093	ENSG00000180891	0	1	1	2	1
MIMAT0000441	hsa-miR-9-5p	CXCR4	7852	ENSG00000121966	0	3	1	2	1
MIMAT0000441	hsa-miR-9-5p	CXXC5	51523	ENSG00000171604	0	1	1	2	1
MIMAT0000441	hsa-miR-9-5p	CYP39A1	51302	ENSG00000146233	0	1	1	2	1
MIMAT0000441	hsa-miR-9-5p	DICER1	23405	ENSG00000100697	0	2	2	2	1
MIMAT0000441	hsa-miR-9-5p	DMXL1	1657	ENSG00000172869	0	1	1	2	1
MIMAT0000441	hsa-miR-9-5p	DSP	1832	ENSG00000096696	0	1	1	2	1
MIMAT0000441	hsa-miR-9-5p	DYRK1B	9149	ENSG00000105204	0	1	1	2	1
MIMAT0000441	hsa-miR-9-5p	E2F7	144455	ENSG00000165891	0	1	2	2	1
MIMAT0000441	hsa-miR-9-5p	EEF2K	29904	ENSG00000103319	0	1	1	2	1
MIMAT0000441	hsa-miR-9-5p	EFCAB14	9813	ENSG00000159658	0	1	1	2	1
MIMAT0000441	hsa-miR-9-5p	EFNA1	1942	ENSG00000169242	0	1	1	2	1
MIMAT0000441	hsa-miR-9-5p	ELF3	1999	ENSG00000163435	0	1	1	2	1
MIMAT0000441	hsa-miR-9-5p	ENDOD1	23052	ENSG00000149218	0	1	1	2	1
MIMAT0000441	hsa-miR-9-5p	EOGT	285203	ENSG00000163378	0	1	1	2	1
MIMAT0000441	hsa-miR-9-5p	EP300	2033	ENSG00000100393	0	1	1	2	1
MIMAT0000441	hsa-miR-9-5p	ETS1	2113	ENSG00000134954	0	2	2	2	1
MIMAT0000441	hsa-miR-9-5p	F2	2147	ENSG00000180210	0	1	1	2	1
MIMAT0000441	hsa-miR-9-5p	FBN2	2201	ENSG00000138829	0	1	1	2	1
MIMAT0000441	hsa-miR-9-5p	FERMT1	55612	ENSG00000101311	0	1	1	2	1
MIMAT0000441	hsa-miR-9-5p	FLNB	2317	ENSG00000136068	0	1	1	2	1
MIMAT0000441	hsa-miR-9-5p	FNBP1	23048	ENSG00000187239	0	1	1	2	1
MIMAT0000441	hsa-miR-9-5p	FOXP1	27086	ENSG00000114861	0	1	1	2	2
MIMAT0000441	hsa-miR-9-5p	FRMD4B	23150	ENSG00000114541	0	1	1	2	1
MIMAT0000441	hsa-miR-9-5p	FSTL3	10272	ENSG00000070404	0	1	1	2	1
MIMAT0000441	hsa-miR-9-5p	GIP	2695	ENSG00000159224	0	1	1	2	1
MIMAT0000441	hsa-miR-9-5p	GNAT2	2780	ENSG00000134183	0	1	1	2	1
MIMAT0000441	hsa-miR-9-5p	GPBP1L1	60313	ENSG00000159592	0	1	1	2	1
MIMAT0000441	hsa-miR-9-5p	H2AC13	8329	ENSG00000196747	0	3	1	2	1
MIMAT0000441	hsa-miR-9-5p	H2AC20	8338	ENSG00000184260	0	1	1	2	1
MIMAT0000441	hsa-miR-9-5p	H4C8	8365	ENSG00000158406	0	3	1	2	1
MIMAT0000441	hsa-miR-9-5p	HDAC4	9759	ENSG00000068024	0	1	1	2	1
MIMAT0000441	hsa-miR-9-5p	HES1	3280	ENSG00000114315	0	1	1	2	1
MIMAT0000441	hsa-miR-9-5p	HLA-A	3105	ENSG00000206503	0	1	1	2	1
MIMAT0000441	hsa-miR-9-5p	HLA-A	3105	ENSG00000206505	0	1	1	2	1
MIMAT0000441	hsa-miR-9-5p	HOXC12	3228	ENSG00000123407	0	1	1	2	1
MIMAT0000441	hsa-miR-9-5p	HTR3A	3359	ENSG00000166736	0	1	1	2	1
MIMAT0000441	hsa-miR-9-5p	IDS	3423	ENSG00000010404	0	1	1	2	1
MIMAT0000441	hsa-miR-9-5p	IGF2BP1	10642	ENSG00000159217	0	1	1	2	1
MIMAT0000441	hsa-miR-9-5p	IGF2R	3482	ENSG00000197081	0	1	1	2	1
MIMAT0000441	hsa-miR-9-5p	IPO7	10527	ENSG00000205339	0	1	1	2	1
MIMAT0000441	hsa-miR-9-5p	IREB2	3658	ENSG00000136381	0	1	1	2	1
MIMAT0000441	hsa-miR-9-5p	JPT2	90861	ENSG00000206053	0	1	1	2	1
MIMAT0000441	hsa-miR-9-5p	KCNJ15	3772	ENSG00000157551	0	1	1	2	1
MIMAT0000441	hsa-miR-9-5p	KCNJ2	3759	ENSG00000123700	0	1	1	2	1
MIMAT0000441	hsa-miR-9-5p	KIF1B	23095	ENSG00000054523	0	1	1	2	1
MIMAT0000441	hsa-miR-9-5p	KLF5	688	ENSG00000102554	0	1	1	2	1
MIMAT0000441	hsa-miR-9-5p	KLRC1	3821	ENSG00000134545	0	1	1	2	1
MIMAT0000441	hsa-miR-9-5p	KMT2D	8085	ENSG00000167548	0	1	1	2	1
MIMAT0000441	hsa-miR-9-5p	KPNB1	3837	ENSG00000108424	0	1	1	2	1
MIMAT0000441	hsa-miR-9-5p	LDLRAP1	26119	ENSG00000157978	0	1	1	2	1
MIMAT0000441	hsa-miR-9-5p	LMNA	4000	ENSG00000160789	0	1	1	2	1
MIMAT0000441	hsa-miR-9-5p	LPXN	9404	ENSG00000110031	0	1	1	2	1
MIMAT0000441	hsa-miR-9-5p	LRP1	4035	ENSG00000123384	0	1	1	2	1
MIMAT0000441	hsa-miR-9-5p	LRRTM1	347730	ENSG00000162951	0	1	1	2	1
MIMAT0000441	hsa-miR-9-5p	MAGEA2B	266740	ENSG00000183305	0	1	1	2	1
MIMAT0000441	hsa-miR-9-5p	MAP1B	4131	ENSG00000131711	0	1	1	2	2
MIMAT0000441	hsa-miR-9-5p	MAP3K3	4215	ENSG00000198909	0	1	1	2	1
MIMAT0000441	hsa-miR-9-5p	MCC	4163	ENSG00000171444	0	1	1	2	1
MIMAT0000441	hsa-miR-9-5p	MDM4	4194	ENSG00000198625	0	1	1	2	2
MIMAT0000441	hsa-miR-9-5p	MKX	283078	ENSG00000150051	0	1	1	2	1
MIMAT0000441	hsa-miR-9-5p	MMP9	4318	ENSG00000100985	0	1	1	2	1
MIMAT0000441	hsa-miR-9-5p	MN1	4330	ENSG00000169184	0	1	1	2	1
MIMAT0000441	hsa-miR-9-5p	MORF4L1	10933	ENSG00000185787	0	1	1	2	1
MIMAT0000441	hsa-miR-9-5p	MTHFD2	10797	ENSG00000065911	0	1	1	2	1
MIMAT0000441	hsa-miR-9-5p	MTX3	345778	ENSG00000177034	0	1	1	2	2
MIMAT0000441	hsa-miR-9-5p	MYF6	4618	ENSG00000111046	0	1	1	2	1
MIMAT0000441	hsa-miR-9-5p	MYH9	4627	ENSG00000100345	0	2	1	2	1
MIMAT0000441	hsa-miR-9-5p	MYLK	4638	ENSG00000065534	0	1	1	2	1
MIMAT0000441	hsa-miR-9-5p	NAV1	89796	ENSG00000134369	0	1	1	2	1
MIMAT0000441	hsa-miR-9-5p	NBEA	26960	ENSG00000172915	0	1	1	2	2
MIMAT0000441	hsa-miR-9-5p	NCOR2	9612	ENSG00000196498	0	1	1	2	1
MIMAT0000441	hsa-miR-9-5p	NF1	4763	ENSG00000196712	0	1	1	2	1
MIMAT0000441	hsa-miR-9-5p	NFAT5	10725	ENSG00000102908	0	3	1	2	1
MIMAT0000441	hsa-miR-9-5p	NFATC3	4775	ENSG00000072736	0	1	1	2	1
MIMAT0000441	hsa-miR-9-5p	NIN	51199	ENSG00000100503	0	1	1	2	1
MIMAT0000441	hsa-miR-9-5p	NIPA1	123606	ENSG00000170113	0	1	1	2	1
MIMAT0000441	hsa-miR-9-5p	NKX2-2	4821	ENSG00000125820	0	1	1	2	1
MIMAT0000441	hsa-miR-9-5p	NMNAT2	23057	ENSG00000157064	0	1	1	2	1
MIMAT0000441	hsa-miR-9-5p	NR6A1	2649	ENSG00000148200	0	1	1	2	1
MIMAT0000441	hsa-miR-9-5p	NRIP3	56675	ENSG00000175352	0	1	1	2	1
MIMAT0000441	hsa-miR-9-5p	NTRK3	4916	ENSG00000140538	1	3	0	2	1
MIMAT0000441	hsa-miR-9-5p	NUDT19	390916	ENSG00000213965	0	1	1	2	1
MIMAT0000441	hsa-miR-9-5p	ONECUT2	9480	ENSG00000119547	0	3	1	2	1
MIMAT0000441	hsa-miR-9-5p	OPTN	10133	ENSG00000123240	0	1	1	2	1
MIMAT0000441	hsa-miR-9-5p	P4HA2	8974	ENSG00000072682	0	1	1	2	1
MIMAT0000441	hsa-miR-9-5p	PDGFRB	5159	ENSG00000113721	0	1	1	2	1
MIMAT0000441	hsa-miR-9-5p	PDZK1	5174	ENSG00000174827	0	1	1	2	1
MIMAT0000441	hsa-miR-9-5p	PELP1	27043	ENSG00000141456	0	1	1	2	1
MIMAT0000441	hsa-miR-9-5p	PIGB	9488	ENSG00000069943	0	1	1	2	1
MIMAT0000441	hsa-miR-9-5p	PLCB4	5332	ENSG00000101333	0	1	1	2	1
MIMAT0000441	hsa-miR-9-5p	PLEKHB1	58473	ENSG00000021300	0	1	1	2	1
MIMAT0000441	hsa-miR-9-5p	PLPP1	8611	ENSG00000067113	0	1	1	2	1
MIMAT0000441	hsa-miR-9-5p	POGZ	23126	ENSG00000143442	0	1	1	2	1
MIMAT0000441	hsa-miR-9-5p	POU2F1	5451	ENSG00000143190	0	1	1	2	2
MIMAT0000441	hsa-miR-9-5p	POU2F2	5452	ENSG00000028277	0	1	2	2	1
MIMAT0000441	hsa-miR-9-5p	PPARA	5465	ENSG00000186951	0	1	1	2	1
MIMAT0000441	hsa-miR-9-5p	PPP4R2	151987	ENSG00000163605	0	1	1	2	1
MIMAT0000441	hsa-miR-9-5p	PRKD3	23683	ENSG00000115825	0	1	1	2	1
MIMAT0000441	hsa-miR-9-5p	PTPRK	5796	ENSG00000152894	0	1	1	2	1
MIMAT0000441	hsa-miR-9-5p	PXDN	7837	ENSG00000130508	0	1	1	2	1
MIMAT0000441	hsa-miR-9-5p	QARS1	5859	ENSG00000172053	0	1	1	2	1
MIMAT0000441	hsa-miR-9-5p	RAB34	83871	ENSG00000109113	0	2	1	2	1
MIMAT0000441	hsa-miR-9-5p	RASSF8	11228	ENSG00000123094	0	1	1	2	1
MIMAT0000441	hsa-miR-9-5p	RBFOX2	23543	ENSG00000100320	0	1	1	2	1
MIMAT0000441	hsa-miR-9-5p	RCC2	55920	ENSG00000179051	0	1	1	2	1
MIMAT0000441	hsa-miR-9-5p	RELCH	57614	ENSG00000134444	0	1	1	2	1
MIMAT0000441	hsa-miR-9-5p	REST	5978	ENSG00000084093	1	2	0	2	1
MIMAT0000441	hsa-miR-9-5p	RHOV	171177	ENSG00000104140	0	1	1	2	1
MIMAT0000441	hsa-miR-9-5p	RNF146	81847	ENSG00000118518	0	1	1	2	1
MIMAT0000441	hsa-miR-9-5p	RYBP	23429	ENSG00000163602	0	2	1	2	1
MIMAT0000441	hsa-miR-9-5p	SDC1	6382	ENSG00000115884	0	1	1	2	1
MIMAT0000441	hsa-miR-9-5p	SEC23IP	11196	ENSG00000107651	0	1	1	2	2
MIMAT0000441	hsa-miR-9-5p	SERAC1	84947	ENSG00000122335	0	1	1	2	1
MIMAT0000441	hsa-miR-9-5p	SERPINH1	871	ENSG00000149257	0	1	1	2	1
MIMAT0000441	hsa-miR-9-5p	SFT2D2	375035	ENSG00000213064	0	1	1	2	1
MIMAT0000441	hsa-miR-9-5p	SIRT1	23411	ENSG00000096717	0	4	1	2	1
MIMAT0000441	hsa-miR-9-5p	SLC22A3	6581	ENSG00000146477	0	1	1	2	1
MIMAT0000441	hsa-miR-9-5p	SLC22A5	6584	ENSG00000197375	0	1	1	2	1
MIMAT0000441	hsa-miR-9-5p	SLC25A30	253512	ENSG00000174032	0	1	1	2	1
MIMAT0000441	hsa-miR-9-5p	SLC2A5	6518	ENSG00000142583	0	1	1	2	1
MIMAT0000441	hsa-miR-9-5p	SLC30A4	7782	ENSG00000104154	0	1	1	2	1
MIMAT0000441	hsa-miR-9-5p	SLC35E2A	9906	ENSG00000215790	0	1	1	2	1
MIMAT0000441	hsa-miR-9-5p	SLC39A14	23516	ENSG00000104635	0	1	1	2	1
MIMAT0000441	hsa-miR-9-5p	SLC66A3	130814	ENSG00000162976	0	1	1	2	1
MIMAT0000441	hsa-miR-9-5p	SLC7A2	6542	ENSG00000003989	0	1	1	2	1
MIMAT0000441	hsa-miR-9-5p	SMARCA1	6594	ENSG00000102038	0	1	1	2	1
MIMAT0000441	hsa-miR-9-5p	SNAI2	6591	ENSG00000019549	0	1	1	2	1
MIMAT0000441	hsa-miR-9-5p	SNX7	51375	ENSG00000162627	0	1	1	2	1
MIMAT0000441	hsa-miR-9-5p	SOCS5	9655	ENSG00000171150	0	2	1	2	1
MIMAT0000441	hsa-miR-9-5p	SPAG9	9043	ENSG00000008294	0	1	1	2	2
MIMAT0000441	hsa-miR-9-5p	SPI1	6688	ENSG00000066336	0	1	1	2	1
MIMAT0000441	hsa-miR-9-5p	SPON2	10417	ENSG00000159674	0	1	1	2	1
MIMAT0000441	hsa-miR-9-5p	SPTBN1	6711	ENSG00000115306	0	1	1	2	1
MIMAT0000441	hsa-miR-9-5p	SRF	6722	ENSG00000112658	0	1	1	2	1
MIMAT0000441	hsa-miR-9-5p	STARD13	90627	ENSG00000133121	0	1	1	2	1
MIMAT0000441	hsa-miR-9-5p	STK3	6788	ENSG00000104375	0	1	1	2	1
MIMAT0000441	hsa-miR-9-5p	STMN1	3925	ENSG00000117632	0	2	1	2	1
MIMAT0000441	hsa-miR-9-5p	SUMF2	25870	ENSG00000129103	0	1	1	2	1
MIMAT0000441	hsa-miR-9-5p	SYAP1	94056	ENSG00000169895	0	2	1	2	1
MIMAT0000441	hsa-miR-9-5p	SYNE1	23345	ENSG00000131018	0	1	1	2	1
MIMAT0000441	hsa-miR-9-5p	SYNE2	23224	ENSG00000054654	0	1	1	2	1
MIMAT0000441	hsa-miR-9-5p	TAGLN	6876	ENSG00000149591	0	1	1	2	1
MIMAT0000441	hsa-miR-9-5p	TAOK1	57551	ENSG00000160551	0	3	1	2	1
MIMAT0000441	hsa-miR-9-5p	TBC1D9	23158	ENSG00000109436	0	1	1	2	1
MIMAT0000441	hsa-miR-9-5p	TBPL1	9519	ENSG00000028839	0	1	1	2	1
MIMAT0000441	hsa-miR-9-5p	TCL1B	9623	ENSG00000213231	0	1	1	2	1
MIMAT0000441	hsa-miR-9-5p	TENT5A	55603	ENSG00000112773	0	1	1	2	1
MIMAT0000441	hsa-miR-9-5p	TESK2	10420	ENSG00000070759	0	1	1	2	1
MIMAT0000441	hsa-miR-9-5p	TFRC	7037	ENSG00000072274	0	1	1	2	1
MIMAT0000441	hsa-miR-9-5p	TGFBI	7045	ENSG00000120708	0	1	1	2	1
MIMAT0000441	hsa-miR-9-5p	TLNRD1	59274	ENSG00000140406	0	1	1	2	1
MIMAT0000441	hsa-miR-9-5p	TMEM245	23731	ENSG00000106771	0	2	2	2	1
MIMAT0000441	hsa-miR-9-5p	TRAK2	66008	ENSG00000115993	0	1	1	2	1
MIMAT0000441	hsa-miR-9-5p	TRPM7	54822	ENSG00000092439	0	1	1	2	1
MIMAT0000441	hsa-miR-9-5p	TRRAP	8295	ENSG00000196367	0	1	1	2	1
MIMAT0000441	hsa-miR-9-5p	TTC7B	145567	ENSG00000165914	0	1	1	2	1
MIMAT0000441	hsa-miR-9-5p	TWISTNB	221830	ENSG00000105849	0	2	1	2	1
MIMAT0000441	hsa-miR-9-5p	UBE4B	10277	ENSG00000130939	0	1	1	2	1
MIMAT0000441	hsa-miR-9-5p	UGDH	7358	ENSG00000109814	0	1	1	2	1
MIMAT0000441	hsa-miR-9-5p	UHMK1	127933	ENSG00000152332	0	1	1	2	1
MIMAT0000441	hsa-miR-9-5p	UHRF1	29128	ENSG00000276043	0	1	1	2	1
MIMAT0000441	hsa-miR-9-5p	UMPS	7372	ENSG00000114491	0	1	1	2	1
MIMAT0000441	hsa-miR-9-5p	VEGFA	7422	ENSG00000112715	0	1	2	2	1
MIMAT0000441	hsa-miR-9-5p	WNT6	7475	ENSG00000115596	0	1	1	2	1
MIMAT0000441	hsa-miR-9-5p	WNT8A	7478	ENSG00000061492	0	1	1	2	1
MIMAT0000441	hsa-miR-9-5p	XRN2	22803	ENSG00000088930	0	2	1	2	1
MIMAT0000441	hsa-miR-9-5p	ZBED3	84327	ENSG00000132846	0	2	1	2	1
MIMAT0000441	hsa-miR-9-5p	ZFAND1	79752	ENSG00000104231	0	1	1	2	1
MIMAT0000441	hsa-miR-9-5p	ZNF407	55628	ENSG00000215421	0	1	1	2	1
MIMAT0000446	hsa-miR-127-3p	BCL6	604	ENSG00000113916	1	3	0	2	2
MIMAT0000446	hsa-miR-127-3p	RGMA	56963	ENSG00000182175	0	1	1	2	1
MIMAT0000446	hsa-miR-127-3p	SEPTIN7	989	ENSG00000122545	0	1	1	2	1
MIMAT0000446	hsa-miR-127-3p	SERPINB9	5272	ENSG00000170542	0	1	1	2	2
MIMAT0000446	hsa-miR-127-3p	SFRP1	6422	ENSG00000104332	0	1	1	2	1
MIMAT0000446	hsa-miR-127-3p	SKI	6497	ENSG00000157933	0	1	1	2	1
MIMAT0000446	hsa-miR-127-3p	XBP1	7494	ENSG00000100219	1	1	0	2	1
MIMAT0000446	hsa-miR-127-3p	ZWINT	11130	ENSG00000122952	0	1	1	2	1
MIMAT0000441	hsa-miR-9-5p			ENSG00000011454	0	0	1	1	0
MIMAT0000441	hsa-miR-9-5p			ENSG00000069712	0	0	1	1	0
MIMAT0000441	hsa-miR-9-5p			ENSG00000127603	0	0	1	1	0
MIMAT0000441	hsa-miR-9-5p			ENSG00000133816	0	0	1	1	0
MIMAT0000441	hsa-miR-9-5p			ENSG00000146112	0	0	1	1	0
MIMAT0000441	hsa-miR-9-5p			ENSG00000153071	0	0	1	1	0
MIMAT0000441	hsa-miR-9-5p			ENSG00000183059	0	0	1	1	0
MIMAT0000441	hsa-miR-9-5p			ENSG00000196326	0	0	1	1	0
MIMAT0000441	hsa-miR-9-5p			ENSG00000204131	0	0	1	1	0
MIMAT0000441	hsa-miR-9-5p			ENSG00000206230	0	0	1	1	0
MIMAT0000441	hsa-miR-9-5p			ENSG00000213809	0	0	1	1	0
MIMAT0000441	hsa-miR-9-5p			ENSG00000213865	0	0	1	1	0
MIMAT0000441	hsa-miR-9-5p			ENSG00000274267	0	0	1	1	0
MIMAT0000441	hsa-miR-9-5p			ENSG00000278272	0	0	1	1	0
MIMAT0000441	hsa-miR-9-5p	AAK1	22848	ENSG00000115977	0	0	1	1	2
MIMAT0000441	hsa-miR-9-5p	AATK	9625	ENSG00000181409	0	0	1	1	1
MIMAT0000441	hsa-miR-9-5p	ABCC1	4363	ENSG00000278183	0	2	0	1	2
MIMAT0000441	hsa-miR-9-5p	ABCG2	9429	ENSG00000118777	0	0	1	1	1
MIMAT0000441	hsa-miR-9-5p	ABLIM1	3983	ENSG00000099204	0	0	1	1	1
MIMAT0000441	hsa-miR-9-5p	AC118549.1	26009	ENSG00000036549	0	0	1	1	1
MIMAT0000441	hsa-miR-9-5p	ACAA2	10449	ENSG00000167315	0	2	0	1	1
MIMAT0000441	hsa-miR-9-5p	ACAT1	38	ENSG00000075239	0	1	0	1	1
MIMAT0000441	hsa-miR-9-5p	ACIN1	22985	ENSG00000100813	0	0	1	1	1
MIMAT0000441	hsa-miR-9-5p	ACOT7	11332	ENSG00000097021	0	0	1	1	1
MIMAT0000441	hsa-miR-9-5p	ACTG1	71	ENSG00000184009	0	0	1	1	1
MIMAT0000441	hsa-miR-9-5p	ACTN1	87	ENSG00000072110	0	0	1	1	1
MIMAT0000441	hsa-miR-9-5p	ACVR1C	130399	ENSG00000123612	0	0	1	1	1
MIMAT0000441	hsa-miR-9-5p	ADAM10	102	ENSG00000137845	0	0	1	1	1
MIMAT0000441	hsa-miR-9-5p	ADAMTS5	11096	ENSG00000154736	0	0	1	1	1
MIMAT0000441	hsa-miR-9-5p	ADAR	103	ENSG00000160710	0	0	1	1	1
MIMAT0000441	hsa-miR-9-5p	ADGRA2	25960	ENSG00000020181	0	0	1	1	1
MIMAT0000441	hsa-miR-9-5p	ADGRF5	221395	ENSG00000069122	0	0	1	1	1
MIMAT0000441	hsa-miR-9-5p	ADIPOR1	51094	ENSG00000159346	0	0	1	1	1
MIMAT0000441	hsa-miR-9-5p	ADNP	23394	ENSG00000101126	0	0	1	1	1
MIMAT0000441	hsa-miR-9-5p	ADORA1	134	ENSG00000163485	0	0	1	1	1
MIMAT0000441	hsa-miR-9-5p	AFDN	4301	ENSG00000130396	0	0	1	1	1
MIMAT0000441	hsa-miR-9-5p	AFF1	4299	ENSG00000172493	0	0	1	1	1
MIMAT0000441	hsa-miR-9-5p	AFF2	2334	ENSG00000155966	0	0	1	1	1
MIMAT0000441	hsa-miR-9-5p	AGAP9	642517	ENSG00000204172	0	1	0	1	1
MIMAT0000441	hsa-miR-9-5p	AGFG1	3267	ENSG00000173744	0	0	1	1	1
MIMAT0000441	hsa-miR-9-5p	AGO1	26523	ENSG00000092847	0	0	1	1	1
MIMAT0000441	hsa-miR-9-5p	AHDC1	27245	ENSG00000126705	0	0	1	1	1
MIMAT0000441	hsa-miR-9-5p	AHI1	54806	ENSG00000135541	0	0	1	1	1
MIMAT0000441	hsa-miR-9-5p	AHNAK	79026	ENSG00000124942	0	0	1	1	2
MIMAT0000441	hsa-miR-9-5p	AIMP1	9255	ENSG00000164022	0	0	1	1	1
MIMAT0000441	hsa-miR-9-5p	AK4	205	ENSG00000162433	0	0	1	1	1
MIMAT0000441	hsa-miR-9-5p	AKAP1	8165	ENSG00000121057	0	0	1	1	1
MIMAT0000441	hsa-miR-9-5p	AKAP11	11215	ENSG00000023516	0	0	1	1	1
MIMAT0000441	hsa-miR-9-5p	AKAP12	9590	ENSG00000131016	0	0	1	1	1
MIMAT0000441	hsa-miR-9-5p	AKAP13	11214	ENSG00000170776	0	0	1	1	1
MIMAT0000441	hsa-miR-9-5p	AKAP6	9472	ENSG00000151320	0	0	1	1	1
MIMAT0000441	hsa-miR-9-5p	AKAP9	10142	ENSG00000127914	0	0	1	1	1
MIMAT0000441	hsa-miR-9-5p	AKIRIN1	79647	ENSG00000174574	0	0	1	1	1
MIMAT0000441	hsa-miR-9-5p	AKR1C8P	340811		0	1	0	1	1
MIMAT0000441	hsa-miR-9-5p	ALCAM	214	ENSG00000170017	0	1	0	1	1
MIMAT0000441	hsa-miR-9-5p	AMBRA1	55626	ENSG00000110497	0	0	1	1	1
MIMAT0000441	hsa-miR-9-5p	AMIGO2	347902	ENSG00000139211	0	0	1	1	1
MIMAT0000441	hsa-miR-9-5p	AMOTL1	154810	ENSG00000166025	0	6	0	1	1
MIMAT0000441	hsa-miR-9-5p	AMOTL2	51421	ENSG00000114019	0	0	1	1	1
MIMAT0000441	hsa-miR-9-5p	ANK2	287	ENSG00000145362	0	0	1	1	1
MIMAT0000441	hsa-miR-9-5p	ANK3	288	ENSG00000151150	0	0	1	1	1
MIMAT0000441	hsa-miR-9-5p	ANKEF1	63926	ENSG00000132623	0	0	1	1	1
MIMAT0000441	hsa-miR-9-5p	ANKFY1	51479	ENSG00000185722	0	1	0	1	1
MIMAT0000441	hsa-miR-9-5p	ANKHD1-EIF4EBP3	404734	ENSG00000254996	0	0	1	1	1
MIMAT0000441	hsa-miR-9-5p	ANKRD11	29123	ENSG00000167522	0	0	1	1	1
MIMAT0000441	hsa-miR-9-5p	ANKRD12	23253	ENSG00000101745	0	0	1	1	1
MIMAT0000441	hsa-miR-9-5p	ANKRD17	26057	ENSG00000132466	0	0	1	1	1
MIMAT0000441	hsa-miR-9-5p	ANKRD2	26287	ENSG00000165887	0	0	1	1	1
MIMAT0000441	hsa-miR-9-5p	ANKRD28	23243	ENSG00000206560	0	0	1	1	1
MIMAT0000441	hsa-miR-9-5p	ANKRD40	91369	ENSG00000154945	0	0	1	1	1
MIMAT0000441	hsa-miR-9-5p	ANKRD52	283373	ENSG00000139645	0	0	1	1	1
MIMAT0000441	hsa-miR-9-5p	ANLN	54443	ENSG00000011426	0	0	1	1	1
MIMAT0000441	hsa-miR-9-5p	ANP32A	8125	ENSG00000140350	0	0	1	1	1
MIMAT0000441	hsa-miR-9-5p	ANTXR1	84168	ENSG00000169604	0	0	1	1	1
MIMAT0000441	hsa-miR-9-5p	ANXA2	302	ENSG00000182718	0	0	1	1	1
MIMAT0000441	hsa-miR-9-5p	ANXA6	309	ENSG00000197043	0	0	1	1	2
MIMAT0000441	hsa-miR-9-5p	ANXA8L1	728113	ENSG00000264230	0	0	1	1	1
MIMAT0000441	hsa-miR-9-5p	AP1G1	164	ENSG00000166747	0	0	1	1	1
MIMAT0000441	hsa-miR-9-5p	AP1S2	8905	ENSG00000182287	0	0	1	1	1
MIMAT0000441	hsa-miR-9-5p	AP2M1	1173	ENSG00000161203	0	0	1	1	1
MIMAT0000441	hsa-miR-9-5p	AP3B1	8546	ENSG00000132842	0	1	0	1	1
MIMAT0000441	hsa-miR-9-5p	APC	324	ENSG00000134982	0	0	1	1	1
MIMAT0000441	hsa-miR-9-5p	APOL6	80830	ENSG00000221963	0	0	1	1	1
MIMAT0000441	hsa-miR-9-5p	APPBP2	10513	ENSG00000062725	0	0	1	1	1
MIMAT0000441	hsa-miR-9-5p	AQP4	361	ENSG00000171885	0	0	1	1	1
MIMAT0000441	hsa-miR-9-5p	ARCN1	372	ENSG00000095139	0	0	1	1	1
MIMAT0000441	hsa-miR-9-5p	AREG	374	ENSG00000109321	0	0	1	1	1
MIMAT0000441	hsa-miR-9-5p	ARFGEF1	10565	ENSG00000066777	0	0	1	1	1
MIMAT0000441	hsa-miR-9-5p	ARFGEF2	10564	ENSG00000124198	0	0	1	1	1
MIMAT0000441	hsa-miR-9-5p	ARFGEF3	57221	ENSG00000112379	0	0	1	1	1
MIMAT0000441	hsa-miR-9-5p	ARHGAP21	57584	ENSG00000107863	0	0	1	1	1
MIMAT0000441	hsa-miR-9-5p	ARHGAP35	2909	ENSG00000160007	0	0	1	1	1
MIMAT0000441	hsa-miR-9-5p	ARHGAP44	9912	ENSG00000006740	0	0	1	1	1
MIMAT0000441	hsa-miR-9-5p	ARHGAP5	394	ENSG00000100852	0	0	1	1	1
MIMAT0000441	hsa-miR-9-5p	ARHGEF10	9639	ENSG00000274726	0	1	0	1	2
MIMAT0000441	hsa-miR-9-5p	ARHGEF17	9828	ENSG00000110237	0	0	1	1	1
MIMAT0000441	hsa-miR-9-5p	ARHGEF7	8874	ENSG00000102606	0	0	1	1	1
MIMAT0000441	hsa-miR-9-5p	ARID1A	8289	ENSG00000117713	0	0	1	1	1
MIMAT0000441	hsa-miR-9-5p	ARID2	196528	ENSG00000189079	0	0	1	1	1
MIMAT0000441	hsa-miR-9-5p	ARID4A	5926	ENSG00000032219	0	0	1	1	1
MIMAT0000441	hsa-miR-9-5p	ARID5B	84159	ENSG00000150347	0	0	1	1	1
MIMAT0000441	hsa-miR-9-5p	ARIH2	10425	ENSG00000177479	0	0	1	1	1
MIMAT0000441	hsa-miR-9-5p	ARL4C	10123	ENSG00000188042	0	0	1	1	1
MIMAT0000441	hsa-miR-9-5p	ARL6IP1	23204	ENSG00000170540	0	0	1	1	2
MIMAT0000441	hsa-miR-9-5p	ARMCX3	51566	ENSG00000102401	0	0	1	1	1
MIMAT0000441	hsa-miR-9-5p	ARNT	405	ENSG00000143437	0	0	1	1	1
MIMAT0000441	hsa-miR-9-5p	ARPC5	10092	ENSG00000162704	0	0	1	1	1
MIMAT0000441	hsa-miR-9-5p	ARPP19	10776	ENSG00000128989	0	0	1	1	1
MIMAT0000441	hsa-miR-9-5p	ASAH1	427	ENSG00000104763	0	0	1	1	1
MIMAT0000441	hsa-miR-9-5p	ASB6	140459	ENSG00000148331	0	0	1	1	1
MIMAT0000441	hsa-miR-9-5p	ASCC2	84164	ENSG00000100325	0	0	1	1	1
MIMAT0000441	hsa-miR-9-5p	ASH1L	55870	ENSG00000116539	0	0	1	1	1
MIMAT0000441	hsa-miR-9-5p	ASPH	444	ENSG00000198363	0	0	1	1	1
MIMAT0000441	hsa-miR-9-5p	ASXL1	171023	ENSG00000171456	0	0	1	1	1
MIMAT0000441	hsa-miR-9-5p	ATF1	466	ENSG00000123268	0	0	1	1	1
MIMAT0000441	hsa-miR-9-5p	ATF2	1386	ENSG00000115966	0	0	1	1	1
MIMAT0000441	hsa-miR-9-5p	ATF6	22926	ENSG00000118217	0	0	1	1	1
MIMAT0000441	hsa-miR-9-5p	ATG14	22863	ENSG00000126775	0	0	1	1	1
MIMAT0000441	hsa-miR-9-5p	ATG5	9474	ENSG00000057663	0	1	0	1	1
MIMAT0000441	hsa-miR-9-5p	ATL2	64225	ENSG00000119787	0	0	1	1	1
MIMAT0000441	hsa-miR-9-5p	ATM	472	ENSG00000149311	0	0	1	1	1
MIMAT0000441	hsa-miR-9-5p	ATMIN	23300	ENSG00000166454	0	0	1	1	1
MIMAT0000441	hsa-miR-9-5p	ATP1B1	481	ENSG00000143153	0	0	1	1	1
MIMAT0000441	hsa-miR-9-5p	ATP2B2	491	ENSG00000157087	0	0	1	1	1
MIMAT0000441	hsa-miR-9-5p	ATP2C1	27032	ENSG00000017260	0	0	1	1	1
MIMAT0000441	hsa-miR-9-5p	ATP5MG	10632	ENSG00000167283	0	0	1	1	1
MIMAT0000441	hsa-miR-9-5p	ATP5PB	515	ENSG00000116459	0	0	1	1	1
MIMAT0000441	hsa-miR-9-5p	ATP6V1A	523	ENSG00000114573	0	0	1	1	1
MIMAT0000441	hsa-miR-9-5p	ATP8A1	10396	ENSG00000124406	0	0	1	1	1
MIMAT0000441	hsa-miR-9-5p	ATP8B2	57198	ENSG00000143515	0	0	1	1	1
MIMAT0000441	hsa-miR-9-5p	ATRX	546	ENSG00000085224	0	0	1	1	1
MIMAT0000441	hsa-miR-9-5p	ATXN10	25814	ENSG00000130638	0	0	1	1	1
MIMAT0000441	hsa-miR-9-5p	ATXN7	6314	ENSG00000163635	0	1	0	1	2
MIMAT0000441	hsa-miR-9-5p	ATXN7	6314	ENSG00000285258	0	1	0	1	2
MIMAT0000441	hsa-miR-9-5p	AVL9	23080	ENSG00000105778	0	0	1	1	1
MIMAT0000441	hsa-miR-9-5p	B3GNT2	10678	ENSG00000170340	0	0	1	1	1
MIMAT0000441	hsa-miR-9-5p	BAG4	9530	ENSG00000156735	0	0	1	1	1
MIMAT0000441	hsa-miR-9-5p	BAZ1B	9031	ENSG00000009954	0	0	1	1	1
MIMAT0000441	hsa-miR-9-5p	BAZ2B	29994	ENSG00000123636	0	0	1	1	1
MIMAT0000441	hsa-miR-9-5p	BBX	56987	ENSG00000114439	0	0	1	1	1
MIMAT0000441	hsa-miR-9-5p	BCAT2	587	ENSG00000105552	0	0	1	1	1
MIMAT0000441	hsa-miR-9-5p	BCL2	596	ENSG00000171791	0	1	0	1	1
MIMAT0000441	hsa-miR-9-5p	BCL2L11	10018	ENSG00000153094	0	1	0	1	1
MIMAT0000441	hsa-miR-9-5p	BCLAF1	9774	ENSG00000029363	0	0	1	1	1
MIMAT0000441	hsa-miR-9-5p	BCLAF3	256643	ENSG00000173681	0	0	1	1	1
MIMAT0000441	hsa-miR-9-5p	BCOR	54880	ENSG00000183337	0	0	1	1	1
MIMAT0000441	hsa-miR-9-5p	BDNF	627	ENSG00000176697	0	0	1	1	1
MIMAT0000441	hsa-miR-9-5p	BECN1	8678	ENSG00000126581	0	1	0	1	1
MIMAT0000441	hsa-miR-9-5p	BEGAIN	57596	ENSG00000183092	0	0	1	1	1
MIMAT0000441	hsa-miR-9-5p	BHLHE40	8553	ENSG00000134107	0	0	1	1	1
MIMAT0000441	hsa-miR-9-5p	BIRC2	329	ENSG00000110330	0	0	1	1	1
MIMAT0000441	hsa-miR-9-5p	BIRC3	330	ENSG00000023445	0	0	1	1	1
MIMAT0000441	hsa-miR-9-5p	BMT2	154743	ENSG00000164603	0	0	1	1	1
MIMAT0000441	hsa-miR-9-5p	BNIP3	664	ENSG00000176171	0	0	1	1	1
MIMAT0000441	hsa-miR-9-5p	BNIP3L	665	ENSG00000104765	0	0	1	1	1
MIMAT0000441	hsa-miR-9-5p	BOD1L1	259282	ENSG00000038219	0	1	0	1	1
MIMAT0000441	hsa-miR-9-5p	BPTF	2186	ENSG00000171634	0	0	1	1	1
MIMAT0000441	hsa-miR-9-5p	BRD2	6046	ENSG00000204256	0	0	1	1	1
MIMAT0000441	hsa-miR-9-5p	BTBD3	22903	ENSG00000132640	0	0	1	1	1
MIMAT0000441	hsa-miR-9-5p	BTG2	7832	ENSG00000159388	0	0	1	1	1
MIMAT0000441	hsa-miR-9-5p	C12orf76	400073	ENSG00000174456	0	0	1	1	1
MIMAT0000441	hsa-miR-9-5p	C16orf70	80262	ENSG00000125149	0	0	1	1	1
MIMAT0000441	hsa-miR-9-5p	C18orf25	147339	ENSG00000152242	0	0	1	1	1
MIMAT0000441	hsa-miR-9-5p	C19orf48	84798	ENSG00000167747	0	0	1	1	1
MIMAT0000441	hsa-miR-9-5p	C2CD2L	9854	ENSG00000172375	0	0	1	1	1
MIMAT0000441	hsa-miR-9-5p	C9orf78	51759	ENSG00000136819	0	0	1	1	1
MIMAT0000441	hsa-miR-9-5p	CA8	767	ENSG00000178538	0	1	0	1	1
MIMAT0000441	hsa-miR-9-5p	CACNA1B	774	ENSG00000148408	0	0	1	1	1
MIMAT0000441	hsa-miR-9-5p	CACYBP	27101	ENSG00000116161	0	0	1	1	1
MIMAT0000441	hsa-miR-9-5p	CALM1	801	ENSG00000198668	0	0	1	1	1
MIMAT0000441	hsa-miR-9-5p	CALM3	808	ENSG00000160014	0	0	1	1	1
MIMAT0000441	hsa-miR-9-5p	CAMK2B	816	ENSG00000058404	0	0	1	1	1
MIMAT0000441	hsa-miR-9-5p	CAMK4	814	ENSG00000152495	0	0	1	1	1
MIMAT0000441	hsa-miR-9-5p	CAMKK2	10645	ENSG00000110931	0	1	0	1	1
MIMAT0000441	hsa-miR-9-5p	CAND1	55832	ENSG00000111530	0	0	1	1	1
MIMAT0000441	hsa-miR-9-5p	CASC3	22794	ENSG00000108349	0	0	1	1	1
MIMAT0000441	hsa-miR-9-5p	CAST	831	ENSG00000153113	0	0	1	1	1
MIMAT0000441	hsa-miR-9-5p	CBLN4	140689	ENSG00000054803	0	0	1	1	1
MIMAT0000441	hsa-miR-9-5p	CBX5	23468	ENSG00000094916	0	0	1	1	1
MIMAT0000441	hsa-miR-9-5p	CBX7	23492	ENSG00000100307	0	1	0	1	1
MIMAT0000441	hsa-miR-9-5p	CC2D1B	200014	ENSG00000154222	0	0	1	1	1
MIMAT0000441	hsa-miR-9-5p	CCDC137	339230	ENSG00000185298	0	0	1	1	1
MIMAT0000441	hsa-miR-9-5p	CCDC152	100129792	ENSG00000198865	0	0	1	1	1
MIMAT0000441	hsa-miR-9-5p	CCDC168	643677	ENSG00000175820	0	0	1	1	1
MIMAT0000441	hsa-miR-9-5p	CCDC47	57003	ENSG00000108588	0	0	1	1	1
MIMAT0000441	hsa-miR-9-5p	CCDC58	131076	ENSG00000160124	0	0	1	1	1
MIMAT0000441	hsa-miR-9-5p	CCDC68	80323	ENSG00000166510	0	0	1	1	1
MIMAT0000441	hsa-miR-9-5p	CCDC88A	55704	ENSG00000115355	0	0	1	1	1
MIMAT0000441	hsa-miR-9-5p	CCL5	6352	ENSG00000271503	0	0	1	1	1
MIMAT0000441	hsa-miR-9-5p	CCN1	3491	ENSG00000142871	0	0	1	1	1
MIMAT0000441	hsa-miR-9-5p	CCN3	4856	ENSG00000136999	0	0	1	1	1
MIMAT0000441	hsa-miR-9-5p	CCNE1	898	ENSG00000105173	0	0	1	1	1
MIMAT0000441	hsa-miR-9-5p	CCNE2	9134	ENSG00000175305	0	0	1	1	1
MIMAT0000441	hsa-miR-9-5p	CCNF	899	ENSG00000162063	0	0	1	1	1
MIMAT0000441	hsa-miR-9-5p	CCNI	10983	ENSG00000118816	0	0	1	1	1
MIMAT0000441	hsa-miR-9-5p	CCNT1	904	ENSG00000129315	0	0	1	1	1
MIMAT0000441	hsa-miR-9-5p	CCR1	1230	ENSG00000163823	0	0	1	1	1
MIMAT0000441	hsa-miR-9-5p	CCSAP	126731	ENSG00000154429	0	0	1	1	1
MIMAT0000441	hsa-miR-9-5p	CCT3	7203	ENSG00000163468	0	0	1	1	1
MIMAT0000441	hsa-miR-9-5p	CCT6A	908	ENSG00000146731	0	0	1	1	1
MIMAT0000441	hsa-miR-9-5p	CD109	135228	ENSG00000156535	0	0	1	1	1
MIMAT0000441	hsa-miR-9-5p	CD2AP	23607	ENSG00000198087	0	0	1	1	1
MIMAT0000441	hsa-miR-9-5p	CD4	920	ENSG00000010610	0	0	1	1	1
MIMAT0000441	hsa-miR-9-5p	CD46	4179	ENSG00000117335	0	0	1	1	1
MIMAT0000441	hsa-miR-9-5p	CD47	961	ENSG00000196776	0	0	1	1	1
MIMAT0000441	hsa-miR-9-5p	CDC14A	8556	ENSG00000079335	0	0	1	1	1
MIMAT0000441	hsa-miR-9-5p	CDC23	8697	ENSG00000094880	0	0	1	1	1
MIMAT0000441	hsa-miR-9-5p	CDC25A	993	ENSG00000164045	0	0	2	1	1
MIMAT0000441	hsa-miR-9-5p	CDC25B	994	ENSG00000101224	0	0	1	1	1
MIMAT0000441	hsa-miR-9-5p	CDCA2	157313	ENSG00000184661	0	0	1	1	1
MIMAT0000441	hsa-miR-9-5p	CDCA4	55038	ENSG00000170779	0	0	1	1	1
MIMAT0000441	hsa-miR-9-5p	CDCA7L	55536	ENSG00000164649	0	0	1	1	1
MIMAT0000441	hsa-miR-9-5p	CDH7	1005	ENSG00000081138	0	1	0	1	1
MIMAT0000441	hsa-miR-9-5p	CDK13	8621	ENSG00000065883	0	0	1	1	1
MIMAT0000441	hsa-miR-9-5p	CDK5R1	8851	ENSG00000176749	0	0	1	1	1
MIMAT0000441	hsa-miR-9-5p	CDKN1A	1026	ENSG00000124762	0	0	1	1	1
MIMAT0000441	hsa-miR-9-5p	CDKN1C	1028	ENSG00000129757	0	0	1	1	1
MIMAT0000441	hsa-miR-9-5p	CDKN2AIP	55602	ENSG00000168564	0	0	1	1	1
MIMAT0000441	hsa-miR-9-5p	CDKN2C	1031	ENSG00000123080	0	0	1	1	1
MIMAT0000441	hsa-miR-9-5p	CDX2	1045	ENSG00000165556	0	1	0	1	1
MIMAT0000441	hsa-miR-9-5p	CEBPG	1054	ENSG00000153879	0	0	1	1	1
MIMAT0000441	hsa-miR-9-5p	CEBPZ	10153	ENSG00000115816	0	0	1	1	1
MIMAT0000441	hsa-miR-9-5p	CELF1	10658	ENSG00000149187	0	0	1	1	1
MIMAT0000441	hsa-miR-9-5p	CELF2	10659	ENSG00000048740	0	0	1	1	1
MIMAT0000441	hsa-miR-9-5p	CENPA	1058	ENSG00000115163	0	0	1	1	1
MIMAT0000441	hsa-miR-9-5p	CENPC	1060	ENSG00000145241	0	0	1	1	1
MIMAT0000441	hsa-miR-9-5p	CEP126	57562	ENSG00000110318	0	0	1	1	1
MIMAT0000441	hsa-miR-9-5p	CEP350	9857	ENSG00000135837	0	0	1	1	1
MIMAT0000441	hsa-miR-9-5p	CEP85L	387119	ENSG00000111860	0	0	1	1	1
MIMAT0000441	hsa-miR-9-5p	CEP95	90799	ENSG00000258890	0	0	1	1	1
MIMAT0000441	hsa-miR-9-5p	CFAP36	112942	ENSG00000163001	0	0	1	1	1
MIMAT0000441	hsa-miR-9-5p	CFL2	1073	ENSG00000165410	0	0	1	1	1
MIMAT0000441	hsa-miR-9-5p	CFLAR	8837	ENSG00000003402	0	0	1	1	1
MIMAT0000441	hsa-miR-9-5p	CHAC1	79094	ENSG00000128965	0	0	1	1	1
MIMAT0000441	hsa-miR-9-5p	CHAMP1	283489	ENSG00000198824	0	0	1	1	1
MIMAT0000441	hsa-miR-9-5p	CHD7	55636	ENSG00000171316	0	0	1	1	1
MIMAT0000441	hsa-miR-9-5p	CHD8	57680	ENSG00000100888	0	0	1	1	1
MIMAT0000441	hsa-miR-9-5p	CHD9	80205	ENSG00000177200	0	0	1	1	1
MIMAT0000441	hsa-miR-9-5p	CHEK1	1111	ENSG00000149554	0	0	1	1	1
MIMAT0000441	hsa-miR-9-5p	CHGB	1114	ENSG00000089199	0	0	1	1	1
MIMAT0000441	hsa-miR-9-5p	CHL1	10752	ENSG00000134121	0	0	1	1	1
MIMAT0000441	hsa-miR-9-5p	CHM	1121	ENSG00000188419	0	0	1	1	1
MIMAT0000441	hsa-miR-9-5p	CHMP1B	57132	ENSG00000255112	0	0	1	1	1
MIMAT0000441	hsa-miR-9-5p	CHMP3	51652	ENSG00000115561	0	2	0	1	1
MIMAT0000441	hsa-miR-9-5p	CHRM3	1131	ENSG00000133019	0	0	1	1	1
MIMAT0000441	hsa-miR-9-5p	CHSY1	22856	ENSG00000131873	0	1	0	1	1
MIMAT0000441	hsa-miR-9-5p	CIC	23152	ENSG00000079432	0	0	1	1	1
MIMAT0000441	hsa-miR-9-5p	CLASP1	23332	ENSG00000074054	0	0	1	1	1
MIMAT0000441	hsa-miR-9-5p	CLDN1	9076	ENSG00000163347	0	0	1	1	1
MIMAT0000441	hsa-miR-9-5p	CLIC4	25932	ENSG00000169504	0	0	1	1	1
MIMAT0000441	hsa-miR-9-5p	CLINT1	9685	ENSG00000113282	0	0	1	1	1
MIMAT0000441	hsa-miR-9-5p	CLPTM1	1209	ENSG00000104853	0	0	1	1	1
MIMAT0000441	hsa-miR-9-5p	CLTC	1213	ENSG00000141367	0	0	1	1	1
MIMAT0000441	hsa-miR-9-5p	CMKLR1	1240	ENSG00000174600	0	1	0	1	1
MIMAT0000441	hsa-miR-9-5p	CMTR2	55783	ENSG00000180917	0	0	1	1	1
MIMAT0000441	hsa-miR-9-5p	CNN2	1265	ENSG00000064666	0	0	1	1	1
MIMAT0000441	hsa-miR-9-5p	CNOT6	57472	ENSG00000113300	0	1	0	1	1
MIMAT0000441	hsa-miR-9-5p	CNOT7	29883	ENSG00000198791	0	0	1	1	2
MIMAT0000441	hsa-miR-9-5p	CNST	163882	ENSG00000162852	0	0	2	1	1
MIMAT0000441	hsa-miR-9-5p	COBLL1	22837	ENSG00000082438	0	0	1	1	1
MIMAT0000441	hsa-miR-9-5p	COG3	83548	ENSG00000136152	0	0	1	1	1
MIMAT0000441	hsa-miR-9-5p	COIL	8161	ENSG00000121058	0	0	1	1	1
MIMAT0000441	hsa-miR-9-5p	COL15A1	1306	ENSG00000204291	0	0	1	1	1
MIMAT0000441	hsa-miR-9-5p	COL1A1	1277	ENSG00000108821	0	0	1	1	1
MIMAT0000441	hsa-miR-9-5p	COL4A2	1284	ENSG00000134871	0	0	1	1	1
MIMAT0000441	hsa-miR-9-5p	COL4A4	1286	ENSG00000081052	0	0	1	1	1
MIMAT0000441	hsa-miR-9-5p	COL5A1	1289	ENSG00000130635	0	0	1	1	1
MIMAT0000441	hsa-miR-9-5p	COL6A5	256076	ENSG00000172752	0	0	1	1	1
MIMAT0000441	hsa-miR-9-5p	COL9A1	1297	ENSG00000112280	0	0	1	1	1
MIMAT0000441	hsa-miR-9-5p	COLEC12	81035	ENSG00000158270	0	1	0	1	1
MIMAT0000441	hsa-miR-9-5p	COMMD1	150684	ENSG00000173163	0	0	1	1	1
MIMAT0000441	hsa-miR-9-5p	COPB2	9276	ENSG00000184432	0	0	1	1	1
MIMAT0000441	hsa-miR-9-5p	COPS7A	50813	ENSG00000111652	0	0	1	1	1
MIMAT0000441	hsa-miR-9-5p	COX11	1353	ENSG00000166260	0	0	1	1	1
MIMAT0000441	hsa-miR-9-5p	COX19	90639	ENSG00000240230	0	1	0	1	1
MIMAT0000441	hsa-miR-9-5p	COX7B	1349	ENSG00000131174	0	0	1	1	1
MIMAT0000441	hsa-miR-9-5p	CPA4	51200	ENSG00000128510	0	1	0	1	1
MIMAT0000441	hsa-miR-9-5p	CPEB3	22849	ENSG00000107864	0	0	1	1	1
MIMAT0000441	hsa-miR-9-5p	CPLX2	10814	ENSG00000145920	0	0	1	1	1
MIMAT0000441	hsa-miR-9-5p	CPSF6	11052	ENSG00000111605	0	0	1	1	1
MIMAT0000441	hsa-miR-9-5p	CPSF7	79869	ENSG00000149532	0	0	1	1	1
MIMAT0000441	hsa-miR-9-5p	CREB1	1385	ENSG00000118260	0	1	0	1	1
MIMAT0000441	hsa-miR-9-5p	CREB3L2	64764	ENSG00000182158	0	0	1	1	1
MIMAT0000441	hsa-miR-9-5p	CREB5	9586	ENSG00000146592	0	0	1	1	1
MIMAT0000441	hsa-miR-9-5p	CREBRF	153222	ENSG00000164463	0	0	1	1	1
MIMAT0000441	hsa-miR-9-5p	CREG2	200407	ENSG00000175874	0	0	1	1	1
MIMAT0000441	hsa-miR-9-5p	CREM	1390	ENSG00000095794	0	0	1	1	1
MIMAT0000441	hsa-miR-9-5p	CRIM1	51232	ENSG00000150938	0	0	1	1	1
MIMAT0000441	hsa-miR-9-5p	CSDE1	7812	ENSG00000009307	0	0	1	1	1
MIMAT0000441	hsa-miR-9-5p	CSNK1A1	1452	ENSG00000113712	0	0	1	1	1
MIMAT0000441	hsa-miR-9-5p	CSNK1G2	1455	ENSG00000133275	0	0	1	1	1
MIMAT0000441	hsa-miR-9-5p	CSPG4	1464	ENSG00000173546	0	0	1	1	1
MIMAT0000441	hsa-miR-9-5p	CSRNP3	80034	ENSG00000178662	0	0	1	1	1
MIMAT0000441	hsa-miR-9-5p	CTIF	9811	ENSG00000134030	0	0	1	1	1
MIMAT0000441	hsa-miR-9-5p	CTNNA1	1495	ENSG00000044115	0	0	1	1	1
MIMAT0000441	hsa-miR-9-5p	CTNNAL1	8727	ENSG00000119326	0	0	1	1	1
MIMAT0000441	hsa-miR-9-5p	CUL4A	8451	ENSG00000139842	0	1	0	1	1
MIMAT0000441	hsa-miR-9-5p	CUL5	8065	ENSG00000166266	0	0	1	1	1
MIMAT0000441	hsa-miR-9-5p	CXCL8	3576	ENSG00000169429	0	0	1	1	1
MIMAT0000441	hsa-miR-9-5p	CYCS	54205	ENSG00000172115	0	0	1	1	1
MIMAT0000441	hsa-miR-9-5p	CYFIP2	26999	ENSG00000055163	0	1	0	1	1
MIMAT0000441	hsa-miR-9-5p	CYLD	1540	ENSG00000083799	0	0	1	1	1
MIMAT0000441	hsa-miR-9-5p	CYP1B1	1545	ENSG00000138061	0	0	1	1	1
MIMAT0000441	hsa-miR-9-5p	CYP4Z1	199974	ENSG00000186160	0	1	0	1	1
MIMAT0000441	hsa-miR-9-5p	CYREN	78996	ENSG00000122783	0	0	1	1	1
MIMAT0000441	hsa-miR-9-5p	DACH1	1602	ENSG00000276644	0	0	1	1	1
MIMAT0000441	hsa-miR-9-5p	DBT	1629	ENSG00000137992	0	0	1	1	1
MIMAT0000441	hsa-miR-9-5p	DCAF7	10238	ENSG00000136485	0	0	1	1	1
MIMAT0000441	hsa-miR-9-5p	DCP1A	55802	ENSG00000272886	0	0	1	1	1
MIMAT0000441	hsa-miR-9-5p	DCP2	167227	ENSG00000172795	0	0	1	1	1
MIMAT0000441	hsa-miR-9-5p	DCTD	1635	ENSG00000129187	0	0	1	1	1
MIMAT0000441	hsa-miR-9-5p	DCUN1D1	54165	ENSG00000043093	0	0	1	1	1
MIMAT0000441	hsa-miR-9-5p	DDHD1	80821	ENSG00000100523	0	0	1	1	1
MIMAT0000441	hsa-miR-9-5p	DDHD2	23259	ENSG00000085788	0	0	1	1	1
MIMAT0000441	hsa-miR-9-5p	DDI2	84301	ENSG00000197312	0	0	1	1	1
MIMAT0000441	hsa-miR-9-5p	DDX21	9188	ENSG00000165732	0	0	1	1	1
MIMAT0000441	hsa-miR-9-5p	DDX24	57062	ENSG00000089737	0	0	1	1	1
MIMAT0000441	hsa-miR-9-5p	DDX27	55661	ENSG00000124228	0	0	1	1	1
MIMAT0000441	hsa-miR-9-5p	DDX50	79009	ENSG00000107625	0	0	1	1	1
MIMAT0000441	hsa-miR-9-5p	DEF8	54849	ENSG00000140995	0	0	1	1	1
MIMAT0000441	hsa-miR-9-5p	DENND1B	163486	ENSG00000213047	0	0	1	1	1
MIMAT0000441	hsa-miR-9-5p	DENND4A	10260	ENSG00000174485	0	0	1	1	1
MIMAT0000441	hsa-miR-9-5p	DESI2	51029	ENSG00000121644	0	0	1	1	1
MIMAT0000441	hsa-miR-9-5p	DGKH	160851	ENSG00000102780	0	0	1	1	1
MIMAT0000441	hsa-miR-9-5p	DHCR24	1718	ENSG00000116133	0	0	1	1	1
MIMAT0000441	hsa-miR-9-5p	DHX32	55760	ENSG00000089876	0	0	1	1	1
MIMAT0000441	hsa-miR-9-5p	DHX40	79665	ENSG00000108406	0	0	1	1	1
MIMAT0000441	hsa-miR-9-5p	DHX58	79132	ENSG00000108771	0	0	1	1	1
MIMAT0000441	hsa-miR-9-5p	DHX8	1659	ENSG00000067596	0	0	1	1	1
MIMAT0000441	hsa-miR-9-5p	DIP2B	57609	ENSG00000066084	0	0	1	1	1
MIMAT0000441	hsa-miR-9-5p	DIP2C	22982	ENSG00000151240	0	0	1	1	2
MIMAT0000441	hsa-miR-9-5p	DIPK2A	205428	ENSG00000181744	0	0	1	1	1
MIMAT0000441	hsa-miR-9-5p	DKK1	22943	ENSG00000107984	0	1	0	1	1
MIMAT0000441	hsa-miR-9-5p	DLAT	1737	ENSG00000150768	0	0	1	1	1
MIMAT0000441	hsa-miR-9-5p	DLST	1743	ENSG00000119689	0	0	1	1	1
MIMAT0000441	hsa-miR-9-5p	DMBT1	1755	ENSG00000187908	0	0	1	1	1
MIMAT0000441	hsa-miR-9-5p	DMD	1756	ENSG00000198947	0	0	1	1	1
MIMAT0000441	hsa-miR-9-5p	DNAJA1	3301	ENSG00000086061	0	0	1	1	1
MIMAT0000441	hsa-miR-9-5p	DNAJA3	9093	ENSG00000103423	0	0	1	1	1
MIMAT0000441	hsa-miR-9-5p	DNAJC13	23317	ENSG00000138246	0	0	1	1	1
MIMAT0000441	hsa-miR-9-5p	DNM1	1759	ENSG00000106976	0	0	1	1	1
MIMAT0000441	hsa-miR-9-5p	DNMT3L	29947	ENSG00000142182	0	0	1	1	1
MIMAT0000441	hsa-miR-9-5p	DOCK7	85440	ENSG00000116641	0	0	1	1	1
MIMAT0000441	hsa-miR-9-5p	DOCK9	23348	ENSG00000088387	0	0	1	1	1
MIMAT0000441	hsa-miR-9-5p	DOT1L	84444	ENSG00000104885	0	0	1	1	1
MIMAT0000441	hsa-miR-9-5p	DPY19L4	286148	ENSG00000156162	0	0	1	1	1
MIMAT0000441	hsa-miR-9-5p	DR1	1810	ENSG00000117505	0	0	1	1	1
MIMAT0000441	hsa-miR-9-5p	DRD2	1813	ENSG00000149295	0	1	0	1	1
MIMAT0000441	hsa-miR-9-5p	DROSHA	29102	ENSG00000113360	0	0	1	1	1
MIMAT0000441	hsa-miR-9-5p	DST	667	ENSG00000151914	0	0	1	1	1
MIMAT0000441	hsa-miR-9-5p	DSTYK	25778	ENSG00000133059	0	0	1	1	1
MIMAT0000441	hsa-miR-9-5p	DTWD2	285605	ENSG00000169570	0	0	1	1	1
MIMAT0000441	hsa-miR-9-5p	DUS1L	64118	ENSG00000169718	0	0	1	1	1
MIMAT0000441	hsa-miR-9-5p	DUSP3	1845	ENSG00000108861	0	0	1	1	1
MIMAT0000441	hsa-miR-9-5p	DUSP4	1846	ENSG00000120875	0	0	1	1	2
MIMAT0000441	hsa-miR-9-5p	DUSP5	1847	ENSG00000138166	0	0	1	1	1
MIMAT0000441	hsa-miR-9-5p	DUSP6	1848	ENSG00000139318	0	0	1	1	1
MIMAT0000441	hsa-miR-9-5p	DYNC1H1	1778	ENSG00000197102	0	0	1	1	1
MIMAT0000441	hsa-miR-9-5p	DYRK1A	1859	ENSG00000157540	0	0	1	1	1
MIMAT0000441	hsa-miR-9-5p	DYRK1B	9149	ENSG00000281320	0	1	0	1	2
MIMAT0000441	hsa-miR-9-5p	DYRK2	8445	ENSG00000127334	0	0	1	1	1
MIMAT0000441	hsa-miR-9-5p	E2F3	1871	ENSG00000112242	0	0	1	1	1
MIMAT0000441	hsa-miR-9-5p	EBAG9	9166	ENSG00000147654	0	0	1	1	1
MIMAT0000441	hsa-miR-9-5p	ECE2	9718	ENSG00000145194	0	0	1	1	1
MIMAT0000441	hsa-miR-9-5p	EDEM3	80267	ENSG00000116406	0	1	0	1	1
MIMAT0000441	hsa-miR-9-5p	EDRF1	26098	ENSG00000107938	0	0	1	1	1
MIMAT0000441	hsa-miR-9-5p	EEF2K	29904	ENSG00000284161	0	1	0	1	2
MIMAT0000441	hsa-miR-9-5p	EFEMP1	2202	ENSG00000115380	0	0	1	1	1
MIMAT0000441	hsa-miR-9-5p	EGR1	1958	ENSG00000120738	0	0	1	1	1
MIMAT0000441	hsa-miR-9-5p	EID1	23741	ENSG00000255302	0	0	1	1	1
MIMAT0000441	hsa-miR-9-5p	EIF4E3	317649	ENSG00000163412	0	0	1	1	1
MIMAT0000441	hsa-miR-9-5p	EIF4EBP2	1979	ENSG00000148730	0	0	1	1	1
MIMAT0000441	hsa-miR-9-5p	EIF4G2	1982	ENSG00000110321	0	0	1	1	2
MIMAT0000441	hsa-miR-9-5p	EIF5A	1984	ENSG00000132507	0	0	1	1	1
MIMAT0000441	hsa-miR-9-5p	EIF5A2	56648	ENSG00000163577	0	1	0	1	1
MIMAT0000441	hsa-miR-9-5p	ELAVL1	1994	ENSG00000066044	0	1	0	1	1
MIMAT0000441	hsa-miR-9-5p	ELF1	1997	ENSG00000120690	0	0	1	1	1
MIMAT0000441	hsa-miR-9-5p	ELOVL1	64834	ENSG00000066322	0	0	1	1	1
MIMAT0000441	hsa-miR-9-5p	ELOVL7	79993	ENSG00000164181	0	0	1	1	1
MIMAT0000441	hsa-miR-9-5p	EMC1	23065	ENSG00000127463	0	2	0	1	1
MIMAT0000441	hsa-miR-9-5p	EML1	2009	ENSG00000066629	0	0	1	1	1
MIMAT0000441	hsa-miR-9-5p	EML4	27436	ENSG00000143924	0	0	1	1	1
MIMAT0000441	hsa-miR-9-5p	EN2	2020	ENSG00000164778	0	2	0	1	1
MIMAT0000441	hsa-miR-9-5p	ENC1	8507	ENSG00000171617	0	0	1	1	1
MIMAT0000441	hsa-miR-9-5p	ENPP1	5167	ENSG00000197594	0	0	1	1	1
MIMAT0000441	hsa-miR-9-5p	EPAS1	2034	ENSG00000116016	0	0	1	1	1
MIMAT0000441	hsa-miR-9-5p	EPB41	2035	ENSG00000159023	0	0	1	1	1
MIMAT0000441	hsa-miR-9-5p	EPB41L2	2037	ENSG00000079819	0	0	1	1	1
MIMAT0000441	hsa-miR-9-5p	EPC2	26122	ENSG00000135999	0	0	1	1	1
MIMAT0000441	hsa-miR-9-5p	EPPK1	83481	ENSG00000261150	0	0	1	1	1
MIMAT0000441	hsa-miR-9-5p	EPRS1	2058	ENSG00000136628	0	0	1	1	1
MIMAT0000441	hsa-miR-9-5p	EPS15	2060	ENSG00000085832	0	0	1	1	1
MIMAT0000441	hsa-miR-9-5p	ERBIN	55914	ENSG00000112851	0	0	1	1	1
MIMAT0000441	hsa-miR-9-5p	ERI1	90459	ENSG00000104626	0	0	1	1	1
MIMAT0000441	hsa-miR-9-5p	ERICH1	157697	ENSG00000104714	0	0	1	1	1
MIMAT0000441	hsa-miR-9-5p	ESR1	2099	ENSG00000091831	0	1	0	1	1
MIMAT0000441	hsa-miR-9-5p	ESYT1	23344	ENSG00000139641	0	0	1	1	1
MIMAT0000441	hsa-miR-9-5p	ETF1	2107	ENSG00000120705	0	0	1	1	1
MIMAT0000441	hsa-miR-9-5p	ETFRF1	144363	ENSG00000205707	0	0	1	1	1
MIMAT0000441	hsa-miR-9-5p	ETNPPL	64850	ENSG00000164089	0	0	1	1	1
MIMAT0000441	hsa-miR-9-5p	EVI5	7813	ENSG00000067208	0	0	1	1	1
MIMAT0000441	hsa-miR-9-5p	EXOC1	55763	ENSG00000090989	0	0	1	1	1
MIMAT0000441	hsa-miR-9-5p	EXT2	2132	ENSG00000151348	0	0	1	1	1
MIMAT0000441	hsa-miR-9-5p	FAIM	55179	ENSG00000158234	0	1	0	1	1
MIMAT0000441	hsa-miR-9-5p	FAM118A	55007	ENSG00000100376	0	0	1	1	1
MIMAT0000441	hsa-miR-9-5p	FAM171B	165215	ENSG00000144369	0	0	1	1	1
MIMAT0000441	hsa-miR-9-5p	FAM189B	10712	ENSG00000160767	0	0	1	1	1
MIMAT0000441	hsa-miR-9-5p	FAM199X	139231	ENSG00000123575	0	0	1	1	1
MIMAT0000441	hsa-miR-9-5p	FAM234A	83986	ENSG00000167930	0	0	1	1	1
MIMAT0000441	hsa-miR-9-5p	FAM241A	132720	ENSG00000174749	0	0	1	1	1
MIMAT0000441	hsa-miR-9-5p	FAM32A	26017	ENSG00000105058	0	0	1	1	1
MIMAT0000441	hsa-miR-9-5p	FAM53C	51307	ENSG00000120709	0	0	1	1	1
MIMAT0000441	hsa-miR-9-5p	FAM76A	199870	ENSG00000009780	0	0	1	1	1
MIMAT0000441	hsa-miR-9-5p	FAM83B	222584	ENSG00000168143	0	0	1	1	1
MIMAT0000441	hsa-miR-9-5p	FAM98B	283742	ENSG00000171262	0	0	1	1	1
MIMAT0000441	hsa-miR-9-5p	FAS	355	ENSG00000026103	0	0	1	1	1
MIMAT0000441	hsa-miR-9-5p	FAT1	2195	ENSG00000083857	0	0	1	1	1
MIMAT0000441	hsa-miR-9-5p	FAT3	120114	ENSG00000165323	0	0	1	1	1
MIMAT0000441	hsa-miR-9-5p	FBN1	2200	ENSG00000166147	0	0	1	1	1
MIMAT0000441	hsa-miR-9-5p	FBXL16	146330	ENSG00000127585	0	0	1	1	1
MIMAT0000441	hsa-miR-9-5p	FBXL3	26224	ENSG00000005812	0	0	1	1	1
MIMAT0000441	hsa-miR-9-5p	FBXL4	26235	ENSG00000112234	0	0	1	1	1
MIMAT0000441	hsa-miR-9-5p	FBXO21	23014	ENSG00000135108	0	0	1	1	1
MIMAT0000441	hsa-miR-9-5p	FBXO28	23219	ENSG00000143756	0	0	1	1	1
MIMAT0000441	hsa-miR-9-5p	FBXO32	114907	ENSG00000156804	0	0	1	1	1
MIMAT0000441	hsa-miR-9-5p	FBXW11	23291	ENSG00000072803	0	0	1	1	1
MIMAT0000441	hsa-miR-9-5p	FCMR	9214	ENSG00000162894	0	0	1	1	1
MIMAT0000441	hsa-miR-9-5p	FERMT2	10979	ENSG00000073712	0	0	1	1	1
MIMAT0000441	hsa-miR-9-5p	FGF12	2257	ENSG00000114279	0	0	1	1	1
MIMAT0000441	hsa-miR-9-5p	FGF2	2247	ENSG00000138685	0	0	1	1	2
MIMAT0000441	hsa-miR-9-5p	FGFBP3	143282	ENSG00000174721	0	0	1	1	1
MIMAT0000441	hsa-miR-9-5p	FGL1	2267	ENSG00000104760	0	0	1	1	1
MIMAT0000441	hsa-miR-9-5p	FKBP9	11328	ENSG00000122642	0	0	1	1	1
MIMAT0000441	hsa-miR-9-5p	FLRT3	23767	ENSG00000125848	0	0	1	1	1
MIMAT0000441	hsa-miR-9-5p	FLT1	2321	ENSG00000102755	0	0	1	1	1
MIMAT0000441	hsa-miR-9-5p	FLVCR1	28982	ENSG00000162769	0	0	1	1	1
MIMAT0000441	hsa-miR-9-5p	FMN1	342184	ENSG00000248905	0	0	1	1	1
MIMAT0000441	hsa-miR-9-5p	FMNL2	114793	ENSG00000157827	0	0	1	1	1
MIMAT0000441	hsa-miR-9-5p	FMNL3	91010	ENSG00000161791	0	0	1	1	1
MIMAT0000441	hsa-miR-9-5p	FMR1	2332	ENSG00000102081	0	0	1	1	1
MIMAT0000441	hsa-miR-9-5p	FNDC3A	22862	ENSG00000102531	0	0	1	1	1
MIMAT0000441	hsa-miR-9-5p	FNDC3B	64778	ENSG00000075420	0	0	1	1	1
MIMAT0000441	hsa-miR-9-5p	FOXC1	2296	ENSG00000054598	0	0	1	1	1
MIMAT0000441	hsa-miR-9-5p	FOXG1	2290	ENSG00000176165	0	0	1	1	1
MIMAT0000441	hsa-miR-9-5p	foxg1a	30274		0	1	0	1	1
MIMAT0000441	hsa-miR-9-5p	FOXN3	1112	ENSG00000053254	0	0	1	1	1
MIMAT0000441	hsa-miR-9-5p	FOXO3	2309	ENSG00000118689	0	1	0	1	1
MIMAT0000441	hsa-miR-9-5p	FRMD4A	55691	ENSG00000151474	0	0	1	1	1
MIMAT0000441	hsa-miR-9-5p	FRMD5	84978	ENSG00000171877	0	0	1	1	1
MIMAT0000441	hsa-miR-9-5p	FRMD6	122786	ENSG00000139926	0	0	1	1	1
MIMAT0000441	hsa-miR-9-5p	FRYL	285527	ENSG00000075539	0	0	1	1	1
MIMAT0000441	hsa-miR-9-5p	FSTL1	11167	ENSG00000163430	0	0	1	1	1
MIMAT0000441	hsa-miR-9-5p	FURIN	5045	ENSG00000140564	0	0	1	1	1
MIMAT0000441	hsa-miR-9-5p	FXR1	8087	ENSG00000114416	0	0	1	1	1
MIMAT0000441	hsa-miR-9-5p	FYCO1	79443	ENSG00000163820	0	0	1	1	1
MIMAT0000441	hsa-miR-9-5p	FYN	2534	ENSG00000010810	0	0	1	1	1
MIMAT0000441	hsa-miR-9-5p	FYTTD1	84248	ENSG00000122068	0	0	1	1	2
MIMAT0000441	hsa-miR-9-5p	G3BP1	10146	ENSG00000145907	0	0	1	1	1
MIMAT0000441	hsa-miR-9-5p	G3BP2	9908	ENSG00000138757	0	0	1	1	1
MIMAT0000441	hsa-miR-9-5p	GAB1	2549	ENSG00000109458	0	0	1	1	1
MIMAT0000441	hsa-miR-9-5p	GABRA4	2557	ENSG00000109158	0	0	1	1	2
MIMAT0000441	hsa-miR-9-5p	GABRB2	2561	ENSG00000145864	0	0	1	1	1
MIMAT0000441	hsa-miR-9-5p	GAD1	2571	ENSG00000128683	0	0	1	1	1
MIMAT0000441	hsa-miR-9-5p	GALNT3	2591	ENSG00000115339	0	0	1	1	1
MIMAT0000441	hsa-miR-9-5p	GALNT4	8693	ENSG00000257594	0	1	0	1	1
MIMAT0000441	hsa-miR-9-5p	GALNTL6	442117	ENSG00000174473	0	1	0	1	1
MIMAT0000441	hsa-miR-9-5p	GAN	8139	ENSG00000261609	0	0	1	1	1
MIMAT0000441	hsa-miR-9-5p	GATC	283459	ENSG00000257218	0	0	1	1	1
MIMAT0000441	hsa-miR-9-5p	GCH1	2643	ENSG00000131979	0	0	1	1	1
MIMAT0000441	hsa-miR-9-5p	GDAP1	54332	ENSG00000104381	0	0	1	1	1
MIMAT0000441	hsa-miR-9-5p	GDF15	9518	ENSG00000130513	0	0	1	1	1
MIMAT0000441	hsa-miR-9-5p	GDNF	2668	ENSG00000168621	0	1	0	1	1
MIMAT0000441	hsa-miR-9-5p	GEMIN5	25929	ENSG00000082516	0	0	1	1	1
MIMAT0000441	hsa-miR-9-5p	GEN1	348654	ENSG00000178295	0	0	1	1	1
MIMAT0000441	hsa-miR-9-5p	GFOD1	54438	ENSG00000145990	0	1	0	1	1
MIMAT0000441	hsa-miR-9-5p	GFPT1	2673	ENSG00000198380	0	0	1	1	2
MIMAT0000441	hsa-miR-9-5p	GHITM	27069	ENSG00000165678	0	0	1	1	1
MIMAT0000441	hsa-miR-9-5p	GIGYF1	64599	ENSG00000146830	0	1	0	1	1
MIMAT0000441	hsa-miR-9-5p	GIGYF2	26058	ENSG00000204120	0	0	1	1	1
MIMAT0000441	hsa-miR-9-5p	GIT2	9815	ENSG00000139436	0	0	1	1	1
MIMAT0000441	hsa-miR-9-5p	GLA	2717	ENSG00000102393	0	0	1	1	1
MIMAT0000441	hsa-miR-9-5p	GLCCI1	113263	ENSG00000106415	0	0	1	1	1
MIMAT0000441	hsa-miR-9-5p	GLS	2744	ENSG00000115419	0	0	1	1	1
MIMAT0000441	hsa-miR-9-5p	GLUD1	2746	ENSG00000148672	0	0	1	1	1
MIMAT0000441	hsa-miR-9-5p	GMPS	8833	ENSG00000163655	0	0	1	1	1
MIMAT0000441	hsa-miR-9-5p	GNAQ	2776	ENSG00000156052	0	0	1	1	1
MIMAT0000441	hsa-miR-9-5p	GNG11	2791	ENSG00000127920	0	0	1	1	1
MIMAT0000441	hsa-miR-9-5p	GNL2	29889	ENSG00000134697	0	0	1	1	1
MIMAT0000441	hsa-miR-9-5p	GOLGA4	2803	ENSG00000144674	0	0	1	1	1
MIMAT0000441	hsa-miR-9-5p	GOLGB1	2804	ENSG00000173230	0	0	1	1	1
MIMAT0000441	hsa-miR-9-5p	GOLT1B	51026	ENSG00000111711	0	0	1	1	1
MIMAT0000441	hsa-miR-9-5p	GOT1	2805	ENSG00000120053	0	0	1	1	1
MIMAT0000441	hsa-miR-9-5p	GPALPP1	55425	ENSG00000133114	0	0	1	1	1
MIMAT0000441	hsa-miR-9-5p	GPATCH8	23131	ENSG00000186566	0	0	1	1	1
MIMAT0000441	hsa-miR-9-5p	GPCPD1	56261	ENSG00000125772	0	0	1	1	1
MIMAT0000441	hsa-miR-9-5p	GPRASP1	9737	ENSG00000198932	0	0	1	1	1
MIMAT0000441	hsa-miR-9-5p	GPSM1	26086	ENSG00000160360	0	0	1	1	1
MIMAT0000441	hsa-miR-9-5p	GPX8	493869	ENSG00000164294	0	0	1	1	1
MIMAT0000441	hsa-miR-9-5p	GRHL1	29841	ENSG00000134317	0	0	1	1	1
MIMAT0000441	hsa-miR-9-5p	GRN	2896	ENSG00000030582	0	1	0	1	1
MIMAT0000441	hsa-miR-9-5p	GRPEL1	80273	ENSG00000109519	0	0	1	1	1
MIMAT0000441	hsa-miR-9-5p	GSE1	23199	ENSG00000131149	0	0	1	1	1
MIMAT0000441	hsa-miR-9-5p	GSK3B	2932	ENSG00000082701	0	1	0	1	1
MIMAT0000441	hsa-miR-9-5p	GTF3A	2971	ENSG00000122034	0	0	1	1	1
MIMAT0000441	hsa-miR-9-5p	GTPBP3	84705	ENSG00000130299	0	0	1	1	1
MIMAT0000441	hsa-miR-9-5p	GTPBP4	23560	ENSG00000107937	0	0	1	1	1
MIMAT0000441	hsa-miR-9-5p	GUCY1A2	2977	ENSG00000152402	0	0	1	1	1
MIMAT0000441	hsa-miR-9-5p	GXYLT1	283464	ENSG00000151233	0	0	1	1	1
MIMAT0000441	hsa-miR-9-5p	GYG1	2992	ENSG00000163754	0	0	1	1	1
MIMAT0000441	hsa-miR-9-5p	H1-2	3006	ENSG00000187837	0	0	1	1	1
MIMAT0000441	hsa-miR-9-5p	H1-4	3008	ENSG00000168298	0	0	1	1	1
MIMAT0000441	hsa-miR-9-5p	H2AC14	8331	ENSG00000276368	0	0	1	1	1
MIMAT0000441	hsa-miR-9-5p	H2AC8	3012	ENSG00000277075	0	2	0	1	1
MIMAT0000441	hsa-miR-9-5p	H2AZ2	94239	ENSG00000105968	0	0	1	1	1
MIMAT0000441	hsa-miR-9-5p	H2BC21	8349	ENSG00000184678	0	0	1	1	1
MIMAT0000441	hsa-miR-9-5p	H2BC4	8347	ENSG00000180596	0	0	1	1	1
MIMAT0000441	hsa-miR-9-5p	H2BC5	3017	ENSG00000158373	0	0	1	1	1
MIMAT0000441	hsa-miR-9-5p	H3C7	8968	ENSG00000277775	0	2	0	1	1
MIMAT0000441	hsa-miR-9-5p	HASPIN	83903	ENSG00000177602	0	0	1	1	1
MIMAT0000441	hsa-miR-9-5p	HBP1	26959	ENSG00000105856	0	1	0	1	2
MIMAT0000441	hsa-miR-9-5p	HBP1	26959	ENSG00000283847	0	1	0	1	2
MIMAT0000441	hsa-miR-9-5p	HDHD2	84064	ENSG00000167220	0	0	1	1	1
MIMAT0000441	hsa-miR-9-5p	HDLBP	3069	ENSG00000115677	0	0	1	1	1
MIMAT0000441	hsa-miR-9-5p	HECTD1	25831	ENSG00000092148	0	0	1	1	2
MIMAT0000441	hsa-miR-9-5p	HEG1	57493	ENSG00000173706	0	0	1	1	1
MIMAT0000441	hsa-miR-9-5p	HERC2	8924	ENSG00000128731	0	0	1	1	1
MIMAT0000441	hsa-miR-9-5p	HERC5	51191	ENSG00000138646	0	0	1	1	2
MIMAT0000441	hsa-miR-9-5p	HIBADH	11112	ENSG00000106049	0	0	1	1	1
MIMAT0000441	hsa-miR-9-5p	HIC2	23119	ENSG00000169635	0	0	1	1	1
MIMAT0000441	hsa-miR-9-5p	HIF1A	3091	ENSG00000100644	0	0	1	1	1
MIMAT0000441	hsa-miR-9-5p	HINT3	135114	ENSG00000111911	0	0	1	1	1
MIMAT0000441	hsa-miR-9-5p	HIP1	3092	ENSG00000127946	0	0	1	1	1
MIMAT0000441	hsa-miR-9-5p	HIPK1	204851	ENSG00000163349	0	0	1	1	2
MIMAT0000441	hsa-miR-9-5p	HIPK3	10114	ENSG00000110422	0	0	1	1	1
MIMAT0000441	hsa-miR-9-5p	HIRA	7290	ENSG00000100084	0	0	1	1	1
MIMAT0000441	hsa-miR-9-5p	HIVEP2	3097	ENSG00000010818	0	0	1	1	1
MIMAT0000441	hsa-miR-9-5p	HLA-A	3105	ENSG00000223980	0	1	0	1	8
MIMAT0000441	hsa-miR-9-5p	HLA-A	3105	ENSG00000224320	0	1	0	1	8
MIMAT0000441	hsa-miR-9-5p	HLA-A	3105	ENSG00000227715	0	1	0	1	8
MIMAT0000441	hsa-miR-9-5p	HLA-A	3105	ENSG00000229215	0	1	0	1	8
MIMAT0000441	hsa-miR-9-5p	HLA-A	3105	ENSG00000231834	0	1	0	1	8
MIMAT0000441	hsa-miR-9-5p	HLA-A	3105	ENSG00000235657	0	1	0	1	8
MIMAT0000441	hsa-miR-9-5p	HMGA2	8091	ENSG00000149948	0	0	1	1	2
MIMAT0000441	hsa-miR-9-5p	HMGB2	3148	ENSG00000164104	0	0	1	1	1
MIMAT0000441	hsa-miR-9-5p	HMGCL	3155	ENSG00000117305	0	0	1	1	1
MIMAT0000441	hsa-miR-9-5p	HMGCR	3156	ENSG00000113161	0	0	1	1	1
MIMAT0000441	hsa-miR-9-5p	HMGCS1	3157	ENSG00000112972	0	0	1	1	1
MIMAT0000441	hsa-miR-9-5p	HMGXB3	22993	ENSG00000113716	0	0	1	1	1
MIMAT0000441	hsa-miR-9-5p	HMMR	3161	ENSG00000072571	0	0	1	1	1
MIMAT0000441	hsa-miR-9-5p	HMSD	284293	ENSG00000221887	0	0	1	1	1
MIMAT0000441	hsa-miR-9-5p	HNRNPF	3185	ENSG00000169813	0	0	1	1	1
MIMAT0000441	hsa-miR-9-5p	HNRNPH3	3189	ENSG00000096746	0	0	1	1	1
MIMAT0000441	hsa-miR-9-5p	HNRNPLL	92906	ENSG00000143889	0	0	1	1	1
MIMAT0000441	hsa-miR-9-5p	HNRNPU	3192	ENSG00000153187	0	0	1	1	1
MIMAT0000441	hsa-miR-9-5p	HNRNPUL1	11100	ENSG00000105323	0	0	1	1	1
MIMAT0000441	hsa-miR-9-5p	HOOK3	84376	ENSG00000168172	0	0	1	1	2
MIMAT0000441	hsa-miR-9-5p	HOPX	84525	ENSG00000171476	0	0	1	1	1
MIMAT0000441	hsa-miR-9-5p	HOXA11	3207	ENSG00000005073	0	0	1	1	1
MIMAT0000441	hsa-miR-9-5p	HOXB6	3216	ENSG00000108511	0	0	1	1	1
MIMAT0000441	hsa-miR-9-5p	HPS5	11234	ENSG00000110756	0	0	1	1	1
MIMAT0000441	hsa-miR-9-5p	HS6ST2	90161	ENSG00000171004	0	0	1	1	1
MIMAT0000441	hsa-miR-9-5p	HSBP1	3281	ENSG00000230989	0	0	1	1	1
MIMAT0000441	hsa-miR-9-5p	HSD17B4	3295	ENSG00000133835	0	0	1	1	1
MIMAT0000441	hsa-miR-9-5p	HSPA5	3309	ENSG00000044574	0	0	1	1	1
MIMAT0000441	hsa-miR-9-5p	HSPD1	3329	ENSG00000144381	0	0	1	1	1
MIMAT0000441	hsa-miR-9-5p	HSPE1	3336	ENSG00000115541	0	0	1	1	1
MIMAT0000441	hsa-miR-9-5p	HSPH1	10808	ENSG00000120694	0	0	1	1	1
MIMAT0000441	hsa-miR-9-5p	HUWE1	10075	ENSG00000086758	0	0	1	1	1
MIMAT0000441	hsa-miR-9-5p	ICE2	79664	ENSG00000128915	0	0	1	1	1
MIMAT0000441	hsa-miR-9-5p	ICMT	23463	ENSG00000116237	0	0	1	1	1
MIMAT0000441	hsa-miR-9-5p	ID2	3398	ENSG00000115738	0	1	0	1	1
MIMAT0000441	hsa-miR-9-5p	ID4	3400	ENSG00000172201	0	1	0	1	1
MIMAT0000441	hsa-miR-9-5p	IDH3A	3419	ENSG00000166411	0	0	1	1	1
MIMAT0000441	hsa-miR-9-5p	IDI1	3422	ENSG00000067064	0	0	1	1	1
MIMAT0000441	hsa-miR-9-5p	IER3	8870	ENSG00000137331	0	0	1	1	1
MIMAT0000441	hsa-miR-9-5p	IFI27	3429	ENSG00000165949	0	0	1	1	1
MIMAT0000441	hsa-miR-9-5p	IFIH1	64135	ENSG00000115267	0	0	1	1	1
MIMAT0000441	hsa-miR-9-5p	IFIT1	3434	ENSG00000185745	0	0	2	1	1
MIMAT0000441	hsa-miR-9-5p	IFIT2	3433	ENSG00000119922	0	0	1	1	1
MIMAT0000441	hsa-miR-9-5p	IFIT3	3437	ENSG00000119917	0	0	1	1	1
MIMAT0000441	hsa-miR-9-5p	IFRD1	3475	ENSG00000006652	0	0	1	1	1
MIMAT0000441	hsa-miR-9-5p	IFRD2	7866	ENSG00000214706	0	0	1	1	1
MIMAT0000441	hsa-miR-9-5p	IGF2BP3	10643	ENSG00000136231	0	1	0	1	1
MIMAT0000441	hsa-miR-9-5p	IGLON5	402665	ENSG00000142549	0	0	1	1	1
MIMAT0000441	hsa-miR-9-5p	IGSF8	93185	ENSG00000162729	0	0	1	1	1
MIMAT0000441	hsa-miR-9-5p	IL1RAP	3556	ENSG00000196083	0	0	1	1	1
MIMAT0000441	hsa-miR-9-5p	IL4R	3566	ENSG00000077238	0	0	1	1	1
MIMAT0000441	hsa-miR-9-5p	IL5	3567	ENSG00000113525	0	2	0	1	1
MIMAT0000441	hsa-miR-9-5p	IL6	3569	ENSG00000136244	0	1	0	1	1
MIMAT0000441	hsa-miR-9-5p	IL7R	3575	ENSG00000168685	0	0	1	1	1
MIMAT0000441	hsa-miR-9-5p	ILF2	3608	ENSG00000143621	0	0	1	1	1
MIMAT0000441	hsa-miR-9-5p	ILRUN	64771	ENSG00000196821	0	0	1	1	1
MIMAT0000441	hsa-miR-9-5p	IMPAD1	54928	ENSG00000104331	0	0	1	1	1
MIMAT0000441	hsa-miR-9-5p	IMPDH2	3615	ENSG00000178035	0	0	1	1	1
MIMAT0000441	hsa-miR-9-5p	INA	9118	ENSG00000148798	0	0	1	1	1
MIMAT0000441	hsa-miR-9-5p	ING5	84289	ENSG00000168395	0	0	1	1	1
MIMAT0000441	hsa-miR-9-5p	INSIG1	3638	ENSG00000186480	0	0	1	1	1
MIMAT0000441	hsa-miR-9-5p	INSR	3643	ENSG00000171105	0	0	1	1	1
MIMAT0000441	hsa-miR-9-5p	INTS13	55726	ENSG00000064102	0	0	1	1	1
MIMAT0000441	hsa-miR-9-5p	IPO4	79711	ENSG00000196497	0	0	1	1	1
MIMAT0000441	hsa-miR-9-5p	IPPK	64768	ENSG00000127080	0	4	0	1	1
MIMAT0000441	hsa-miR-9-5p	IQCA1	79781	ENSG00000132321	0	0	1	1	1
MIMAT0000441	hsa-miR-9-5p	IQGAP1	8826	ENSG00000140575	0	0	1	1	1
MIMAT0000441	hsa-miR-9-5p	IRF1	3659	ENSG00000125347	0	0	1	1	1
MIMAT0000441	hsa-miR-9-5p	IRF9	10379	ENSG00000213928	0	0	1	1	1
MIMAT0000441	hsa-miR-9-5p	IRS1	3667	ENSG00000169047	0	0	1	1	1
MIMAT0000441	hsa-miR-9-5p	ISCA1	81689	ENSG00000135070	0	0	1	1	1
MIMAT0000441	hsa-miR-9-5p	ISG15	9636	ENSG00000187608	0	0	1	1	1
MIMAT0000441	hsa-miR-9-5p	ISG20	3669	ENSG00000172183	0	0	1	1	1
MIMAT0000441	hsa-miR-9-5p	ITGA2	3673	ENSG00000164171	0	0	1	1	1
MIMAT0000441	hsa-miR-9-5p	ITGA5	3678	ENSG00000161638	0	0	1	1	1
MIMAT0000441	hsa-miR-9-5p	ITGA6	3655	ENSG00000091409	0	0	1	1	2
MIMAT0000441	hsa-miR-9-5p	ITGB3BP	23421	ENSG00000142856	0	1	0	1	1
MIMAT0000441	hsa-miR-9-5p	ITGB5	3693	ENSG00000082781	0	0	1	1	1
MIMAT0000441	hsa-miR-9-5p	ITM2C	81618	ENSG00000135916	0	0	2	1	1
MIMAT0000441	hsa-miR-9-5p	JADE1	79960	ENSG00000077684	0	0	1	1	1
MIMAT0000441	hsa-miR-9-5p	JAK1	3716	ENSG00000162434	0	1	0	1	1
MIMAT0000441	hsa-miR-9-5p	JDP2	122953	ENSG00000140044	0	0	1	1	1
MIMAT0000441	hsa-miR-9-5p	JMJD1C	221037	ENSG00000171988	0	0	1	1	1
MIMAT0000441	hsa-miR-9-5p	JMY	133746	ENSG00000152409	0	0	1	1	1
MIMAT0000441	hsa-miR-9-5p	JOSD1	9929	ENSG00000100221	0	0	1	1	1
MIMAT0000441	hsa-miR-9-5p	KANK1	23189	ENSG00000107104	0	0	1	1	1
MIMAT0000441	hsa-miR-9-5p	KANSL1L	151050	ENSG00000144445	0	0	1	1	1
MIMAT0000441	hsa-miR-9-5p	KANSL3	55683	ENSG00000114982	0	0	1	1	1
MIMAT0000441	hsa-miR-9-5p	KBTBD4	55709	ENSG00000123444	0	0	1	1	1
MIMAT0000441	hsa-miR-9-5p	KBTBD6	89890	ENSG00000165572	0	0	1	1	2
MIMAT0000441	hsa-miR-9-5p	KCNC1	3746	ENSG00000129159	0	0	1	1	1
MIMAT0000441	hsa-miR-9-5p	KCNJ13	3769	ENSG00000115474	0	0	1	1	1
MIMAT0000441	hsa-miR-9-5p	KCNN2	3781	ENSG00000080709	0	0	1	1	1
MIMAT0000441	hsa-miR-9-5p	KCNQ1	3784	ENSG00000053918	0	0	1	1	1
MIMAT0000441	hsa-miR-9-5p	KCNT2	343450	ENSG00000162687	0	0	1	1	1
MIMAT0000441	hsa-miR-9-5p	KCTD12	115207	ENSG00000178695	0	0	1	1	1
MIMAT0000441	hsa-miR-9-5p	KDELR1	10945	ENSG00000105438	0	0	1	1	1
MIMAT0000441	hsa-miR-9-5p	KDELR2	11014	ENSG00000136240	0	0	1	1	1
MIMAT0000441	hsa-miR-9-5p	KDM3B	51780	ENSG00000120733	0	0	1	1	1
MIMAT0000441	hsa-miR-9-5p	KDM4A	9682	ENSG00000066135	0	0	1	1	1
MIMAT0000441	hsa-miR-9-5p	KDM5C	8242	ENSG00000126012	0	0	1	1	1
MIMAT0000441	hsa-miR-9-5p	KDM6A	7403	ENSG00000147050	0	0	1	1	1
MIMAT0000441	hsa-miR-9-5p	KDM6B	23135	ENSG00000132510	0	0	1	1	1
MIMAT0000441	hsa-miR-9-5p	KIAA0513	9764	ENSG00000135709	0	0	1	1	1
MIMAT0000441	hsa-miR-9-5p	KIAA0895	23366	ENSG00000164542	0	0	1	1	1
MIMAT0000441	hsa-miR-9-5p	KIAA1109	84162	ENSG00000138688	0	0	1	1	1
MIMAT0000441	hsa-miR-9-5p	KIAA1522	57648	ENSG00000162522	0	0	1	1	1
MIMAT0000441	hsa-miR-9-5p	KIDINS220	57498	ENSG00000134313	0	0	1	1	1
MIMAT0000441	hsa-miR-9-5p	KIF15	56992	ENSG00000163808	0	0	1	1	1
MIMAT0000441	hsa-miR-9-5p	KIF1A	547	ENSG00000130294	0	1	0	1	1
MIMAT0000441	hsa-miR-9-5p	KIF1C	10749	ENSG00000129250	0	1	0	1	1
MIMAT0000441	hsa-miR-9-5p	KIF23	9493	ENSG00000137807	0	0	1	1	1
MIMAT0000441	hsa-miR-9-5p	KIF2A	3796	ENSG00000068796	0	0	1	1	1
MIMAT0000441	hsa-miR-9-5p	KIF5C	3800	ENSG00000168280	0	0	1	1	1
MIMAT0000441	hsa-miR-9-5p	KIFBP	26128	ENSG00000198954	0	0	1	1	1
MIMAT0000441	hsa-miR-9-5p	KIFC3	3801	ENSG00000140859	0	0	1	1	1
MIMAT0000441	hsa-miR-9-5p	KLC1	3831	ENSG00000126214	0	0	1	1	1
MIMAT0000441	hsa-miR-9-5p	KLF10	7071	ENSG00000155090	0	0	1	1	1
MIMAT0000441	hsa-miR-9-5p	KLF11	8462	ENSG00000172059	0	0	1	1	1
MIMAT0000441	hsa-miR-9-5p	KLF17	128209	ENSG00000171872	0	1	0	1	1
MIMAT0000441	hsa-miR-9-5p	KLF6	1316	ENSG00000067082	0	1	0	1	1
MIMAT0000441	hsa-miR-9-5p	KLHL11	55175	ENSG00000178502	0	0	1	1	1
MIMAT0000441	hsa-miR-9-5p	KLHL15	80311	ENSG00000174010	0	0	1	1	1
MIMAT0000441	hsa-miR-9-5p	KLHL8	57563	ENSG00000145332	0	0	1	1	1
MIMAT0000441	hsa-miR-9-5p	KLRK1	22914	ENSG00000213809	0	1	0	1	1
MIMAT0000441	hsa-miR-9-5p	KMT2A	4297	ENSG00000118058	0	0	1	1	1
MIMAT0000441	hsa-miR-9-5p	KMT2C	58508	ENSG00000055609	0	0	1	1	1
MIMAT0000441	hsa-miR-9-5p	KMT2E	55904	ENSG00000005483	0	0	1	1	1
MIMAT0000441	hsa-miR-9-5p	KMT5B	51111	ENSG00000110066	0	0	1	1	1
MIMAT0000441	hsa-miR-9-5p	KREMEN1	83999	ENSG00000183762	0	0	1	1	1
MIMAT0000441	hsa-miR-9-5p	KRT17	3872	ENSG00000128422	0	0	1	1	1
MIMAT0000441	hsa-miR-9-5p	KRT19	3880	ENSG00000171345	0	0	1	1	1
MIMAT0000441	hsa-miR-9-5p	KRT222	125113	ENSG00000213424	0	0	1	1	1
MIMAT0000441	hsa-miR-9-5p	LAMB1	3912	ENSG00000091136	0	0	1	1	1
MIMAT0000441	hsa-miR-9-5p	LARP1	23367	ENSG00000155506	0	0	1	1	1
MIMAT0000441	hsa-miR-9-5p	LARP4B	23185	ENSG00000107929	0	0	1	1	1
MIMAT0000441	hsa-miR-9-5p	LARS1	51520	ENSG00000133706	0	0	1	1	1
MIMAT0000441	hsa-miR-9-5p	LBR	3930	ENSG00000143815	0	0	1	1	1
MIMAT0000441	hsa-miR-9-5p	LEMD2	221496	ENSG00000161904	0	0	1	1	1
MIMAT0000441	hsa-miR-9-5p	LEMD3	23592	ENSG00000174106	0	0	1	1	1
MIMAT0000441	hsa-miR-9-5p	LEPR	3953	ENSG00000116678	0	0	1	1	1
MIMAT0000441	hsa-miR-9-5p	LEPROT	54741	ENSG00000213625	0	0	1	1	1
MIMAT0000441	hsa-miR-9-5p	LFNG	3955	ENSG00000106003	0	0	1	1	1
MIMAT0000441	hsa-miR-9-5p	LGALS8	3964	ENSG00000116977	0	0	1	1	2
MIMAT0000441	hsa-miR-9-5p	LGI1	9211	ENSG00000108231	0	0	1	1	1
MIMAT0000441	hsa-miR-9-5p	LGI4	163175	ENSG00000153902	0	0	1	1	1
MIMAT0000441	hsa-miR-9-5p	LHFPL2	10184	ENSG00000145685	0	1	0	1	1
MIMAT0000441	hsa-miR-9-5p	LIFR	3977	ENSG00000113594	0	0	1	1	1
MIMAT0000441	hsa-miR-9-5p	LIN28B	389421	ENSG00000187772	0	0	1	1	1
MIMAT0000441	hsa-miR-9-5p	LIN7C	55327	ENSG00000148943	0	0	1	1	1
MIMAT0000441	hsa-miR-9-5p	LIPA	3988	ENSG00000107798	0	0	1	1	1
MIMAT0000441	hsa-miR-9-5p	LIPH	200879	ENSG00000163898	0	0	1	1	1
MIMAT0000441	hsa-miR-9-5p	LIPT1	51601	ENSG00000144182	0	0	1	1	1
MIMAT0000441	hsa-miR-9-5p	LMBRD2	92255	ENSG00000164187	0	0	1	1	1
MIMAT0000441	hsa-miR-9-5p	LMNB1	4001	ENSG00000113368	0	0	1	1	1
MIMAT0000441	hsa-miR-9-5p	LMO3	55885	ENSG00000048540	0	0	1	1	1
MIMAT0000441	hsa-miR-9-5p	LMO4	8543	ENSG00000143013	0	0	2	1	1
MIMAT0000441	hsa-miR-9-5p	LNPEP	4012	ENSG00000113441	0	0	1	1	1
MIMAT0000441	hsa-miR-9-5p	LONRF2	164832	ENSG00000170500	0	0	1	1	1
MIMAT0000441	hsa-miR-9-5p	LOX	4015	ENSG00000113083	0	1	0	1	1
MIMAT0000441	hsa-miR-9-5p	LPAR1	1902	ENSG00000198121	0	0	1	1	1
MIMAT0000441	hsa-miR-9-5p	LPP	4026	ENSG00000145012	0	0	1	1	1
MIMAT0000441	hsa-miR-9-5p	LRIF1	55791	ENSG00000121931	0	0	1	1	1
MIMAT0000441	hsa-miR-9-5p	LRP1B	53353	ENSG00000168702	0	0	1	1	1
MIMAT0000441	hsa-miR-9-5p	LRP5	4041	ENSG00000162337	0	0	1	1	1
MIMAT0000441	hsa-miR-9-5p	LRRC15	131578	ENSG00000172061	0	1	0	1	1
MIMAT0000441	hsa-miR-9-5p	LSM14A	26065	ENSG00000257103	0	0	1	1	1
MIMAT0000441	hsa-miR-9-5p	LUZP1	7798	ENSG00000169641	0	0	1	1	1
MIMAT0000441	hsa-miR-9-5p	LY9	4063	ENSG00000122224	0	0	1	1	1
MIMAT0000441	hsa-miR-9-5p	LYSMD2	256586	ENSG00000140280	0	0	1	1	1
MIMAT0000441	hsa-miR-9-5p	LZTS2	84445	ENSG00000107816	0	0	1	1	1
MIMAT0000441	hsa-miR-9-5p	MAFF	23764	ENSG00000185022	0	0	1	1	1
MIMAT0000441	hsa-miR-9-5p	MALAT1	378938	ENSG00000251562	0	1	0	1	1
MIMAT0000441	hsa-miR-9-5p	MAML1	9794	ENSG00000161021	0	0	1	1	1
MIMAT0000441	hsa-miR-9-5p	MAN1A1	4121	ENSG00000111885	0	0	1	1	1
MIMAT0000441	hsa-miR-9-5p	MANF	7873	ENSG00000145050	0	0	1	1	1
MIMAT0000441	hsa-miR-9-5p	MAP11	55262	ENSG00000146826	0	0	1	1	1
MIMAT0000441	hsa-miR-9-5p	MAP1A	4130	ENSG00000166963	0	0	1	1	1
MIMAT0000441	hsa-miR-9-5p	MAP1LC3B	81631	ENSG00000140941	0	0	1	1	1
MIMAT0000441	hsa-miR-9-5p	MAP2	4133	ENSG00000078018	0	0	1	1	1
MIMAT0000441	hsa-miR-9-5p	MAP2K7	5609	ENSG00000076984	0	0	1	1	1
MIMAT0000441	hsa-miR-9-5p	MAP3K1	4214	ENSG00000095015	0	0	1	1	1
MIMAT0000441	hsa-miR-9-5p	MAP3K21	84451	ENSG00000143674	0	0	1	1	1
MIMAT0000441	hsa-miR-9-5p	MAP3K8	1326	ENSG00000107968	0	1	0	1	1
MIMAT0000441	hsa-miR-9-5p	MAP4	4134	ENSG00000047849	0	0	1	1	1
MIMAT0000441	hsa-miR-9-5p	MAP4K4	9448	ENSG00000071054	0	0	1	1	1
MIMAT0000441	hsa-miR-9-5p	MAP7	9053	ENSG00000135525	0	1	0	1	1
MIMAT0000441	hsa-miR-9-5p	MAP7D3	79649	ENSG00000129680	0	0	1	1	1
MIMAT0000441	hsa-miR-9-5p	MAP9	79884	ENSG00000164114	0	0	1	1	1
MIMAT0000441	hsa-miR-9-5p	MAPK1	5594	ENSG00000100030	0	0	1	1	1
MIMAT0000441	hsa-miR-9-5p	MAPK6	5597	ENSG00000069956	0	0	1	1	1
MIMAT0000441	hsa-miR-9-5p	MAPKAPK2	9261	ENSG00000162889	0	0	1	1	1
MIMAT0000441	hsa-miR-9-5p	MARCHF5	54708	ENSG00000198060	0	0	1	1	1
MIMAT0000441	hsa-miR-9-5p	MARVELD1	83742	ENSG00000155254	0	0	1	1	1
MIMAT0000441	hsa-miR-9-5p	MAT2B	27430	ENSG00000038274	0	0	1	1	1
MIMAT0000441	hsa-miR-9-5p	MATR3	9782	ENSG00000015479	0	0	1	1	1
MIMAT0000441	hsa-miR-9-5p	MBD4	8930	ENSG00000129071	0	0	1	1	1
MIMAT0000441	hsa-miR-9-5p	MBD6	114785	ENSG00000166987	0	0	1	1	1
MIMAT0000441	hsa-miR-9-5p	MBNL1	4154	ENSG00000152601	0	0	1	1	1
MIMAT0000441	hsa-miR-9-5p	MBP	4155	ENSG00000197971	0	0	1	1	1
MIMAT0000441	hsa-miR-9-5p	MCM4	4173	ENSG00000104738	0	0	1	1	1
MIMAT0000441	hsa-miR-9-5p	MCTP2	55784	ENSG00000140563	0	0	1	1	1
MIMAT0000441	hsa-miR-9-5p	MDK	4192	ENSG00000110492	0	0	1	1	1
MIMAT0000441	hsa-miR-9-5p	MDM2	4193	ENSG00000135679	0	0	1	1	1
MIMAT0000441	hsa-miR-9-5p	MED12L	116931	ENSG00000144893	0	0	1	1	1
MIMAT0000441	hsa-miR-9-5p	MED13	9969	ENSG00000108510	0	0	1	1	1
MIMAT0000441	hsa-miR-9-5p	MED28	80306	ENSG00000118579	0	0	1	1	1
MIMAT0000441	hsa-miR-9-5p	MED4	29079	ENSG00000136146	0	0	1	1	1
MIMAT0000441	hsa-miR-9-5p	MEF2A	4205	ENSG00000068305	0	0	1	1	1
MIMAT0000441	hsa-miR-9-5p	MEF2C	4208	ENSG00000081189	0	0	1	1	1
MIMAT0000441	hsa-miR-9-5p	MEF2D	4209	ENSG00000116604	0	0	1	1	1
MIMAT0000441	hsa-miR-9-5p	MEGF9	1955	ENSG00000106780	0	0	1	1	1
MIMAT0000441	hsa-miR-9-5p	MEPCE	56257	ENSG00000146834	0	0	1	1	1
MIMAT0000441	hsa-miR-9-5p	MESP1	55897	ENSG00000166823	0	0	1	1	1
MIMAT0000441	hsa-miR-9-5p	METTL7A	25840	ENSG00000185432	0	0	1	1	1
MIMAT0000441	hsa-miR-9-5p	MEX3A	92312	ENSG00000254726	0	0	1	1	1
MIMAT0000441	hsa-miR-9-5p	MFN1	55669	ENSG00000171109	0	0	1	1	1
MIMAT0000441	hsa-miR-9-5p	MFSD6	54842	ENSG00000151690	0	0	1	1	1
MIMAT0000441	hsa-miR-9-5p	MFSD9	84804	ENSG00000135953	0	0	1	1	1
MIMAT0000441	hsa-miR-9-5p	MGAT1	4245	ENSG00000131446	0	0	1	1	1
MIMAT0000441	hsa-miR-9-5p	MGAT4C	25834	ENSG00000182050	0	0	1	1	1
MIMAT0000441	hsa-miR-9-5p	MICB	4277	ENSG00000204516	0	0	1	1	1
MIMAT0000441	hsa-miR-9-5p	MIGA2	84895	ENSG00000148343	0	2	0	1	1
MIMAT0000441	hsa-miR-9-5p	MIRLET7D	406886		0	1	0	1	1
MIMAT0000441	hsa-miR-9-5p	MIS18A	54069	ENSG00000159055	0	0	1	1	1
MIMAT0000441	hsa-miR-9-5p	MITF	4286	ENSG00000187098	0	0	1	1	1
MIMAT0000441	hsa-miR-9-5p	MKI67	4288	ENSG00000148773	0	0	1	1	1
MIMAT0000441	hsa-miR-9-5p	MKNK2	2872	ENSG00000099875	0	0	1	1	1
MIMAT0000441	hsa-miR-9-5p	MLLT3	4300	ENSG00000171843	0	0	1	1	1
MIMAT0000441	hsa-miR-9-5p	MMP13	4322	ENSG00000137745	0	1	0	1	2
MIMAT0000441	hsa-miR-9-5p	MMP2	4313	ENSG00000087245	0	1	0	1	1
MIMAT0000441	hsa-miR-9-5p	MOB1A	55233	ENSG00000114978	0	0	1	1	1
MIMAT0000441	hsa-miR-9-5p	MORC3	23515	ENSG00000159256	0	0	1	1	1
MIMAT0000441	hsa-miR-9-5p	MOSMO	730094	ENSG00000185716	0	0	1	1	1
MIMAT0000441	hsa-miR-9-5p	MPDZ	8777	ENSG00000107186	0	0	1	1	1
MIMAT0000441	hsa-miR-9-5p	MPHOSPH8	54737	ENSG00000196199	0	0	1	1	1
MIMAT0000441	hsa-miR-9-5p	MPP6	51678	ENSG00000105926	0	0	1	1	1
MIMAT0000441	hsa-miR-9-5p	MRE11	4361	ENSG00000020922	0	0	1	1	1
MIMAT0000441	hsa-miR-9-5p	MRI1	84245	ENSG00000037757	0	0	1	1	1
MIMAT0000441	hsa-miR-9-5p	MRPL34	64981	ENSG00000130312	0	0	1	1	1
MIMAT0000441	hsa-miR-9-5p	MRPL47	57129	ENSG00000136522	0	0	1	1	1
MIMAT0000441	hsa-miR-9-5p	MRPS15	64960	ENSG00000116898	0	0	1	1	1
MIMAT0000441	hsa-miR-9-5p	MRPS33	51650	ENSG00000090263	0	0	1	1	1
MIMAT0000441	hsa-miR-9-5p	MRPS9	64965	ENSG00000135972	0	0	1	1	1
MIMAT0000441	hsa-miR-9-5p	MRS2	57380	ENSG00000124532	0	0	1	1	1
MIMAT0000441	hsa-miR-9-5p	MRTFB	57496	ENSG00000186260	0	0	1	1	1
MIMAT0000441	hsa-miR-9-5p	MSL1	339287	ENSG00000188895	0	0	1	1	1
MIMAT0000441	hsa-miR-9-5p	MSMO1	6307	ENSG00000052802	0	0	1	1	1
MIMAT0000441	hsa-miR-9-5p	MSR1	4481	ENSG00000038945	0	1	0	1	1
MIMAT0000441	hsa-miR-9-5p	MT2A	4502	ENSG00000125148	0	0	1	1	1
MIMAT0000441	hsa-miR-9-5p	MTAP	4507	ENSG00000099810	0	0	1	1	1
MIMAT0000441	hsa-miR-9-5p	MTBP	27085	ENSG00000172167	0	0	1	1	1
MIMAT0000441	hsa-miR-9-5p	MTDH	92140	ENSG00000147649	0	0	1	1	1
MIMAT0000441	hsa-miR-9-5p	MTF2	22823	ENSG00000143033	0	0	1	1	1
MIMAT0000441	hsa-miR-9-5p	MTHFD1	4522	ENSG00000100714	0	1	0	1	1
MIMAT0000441	hsa-miR-9-5p	MTMR9	66036	ENSG00000104643	0	0	1	1	3
MIMAT0000441	hsa-miR-9-5p	MTR	4548	ENSG00000116984	0	0	1	1	1
MIMAT0000441	hsa-miR-9-5p	MTREX	23517	ENSG00000039123	0	0	1	1	1
MIMAT0000441	hsa-miR-9-5p	MTRR	4552	ENSG00000124275	0	0	1	1	1
MIMAT0000441	hsa-miR-9-5p	MTUS1	57509	ENSG00000129422	0	0	1	1	1
MIMAT0000441	hsa-miR-9-5p	MXRA7	439921	ENSG00000182534	0	0	1	1	1
MIMAT0000441	hsa-miR-9-5p	MYCBP2	23077	ENSG00000005810	0	0	1	1	2
MIMAT0000441	hsa-miR-9-5p	MYD88	4615	ENSG00000172936	0	0	1	1	1
MIMAT0000441	hsa-miR-9-5p	MYH4	4622	ENSG00000264424	0	0	1	1	1
MIMAT0000441	hsa-miR-9-5p	MYO1C	4641	ENSG00000197879	0	1	0	1	1
MIMAT0000441	hsa-miR-9-5p	MYO5A	4644	ENSG00000197535	0	0	1	1	1
MIMAT0000441	hsa-miR-9-5p	MYO9A	4649	ENSG00000066933	0	0	1	1	1
MIMAT0000441	hsa-miR-9-5p	MYOCD	93649	ENSG00000141052	0	1	0	1	1
MIMAT0000441	hsa-miR-9-5p	MYOM1	8736	ENSG00000101605	0	0	1	1	1
MIMAT0000441	hsa-miR-9-5p	MYZAP	100820829	ENSG00000263155	0	0	1	1	1
MIMAT0000441	hsa-miR-9-5p	N4BP2L2	10443	ENSG00000244754	0	0	1	1	1
MIMAT0000441	hsa-miR-9-5p	NACC1	112939	ENSG00000160877	0	0	1	1	1
MIMAT0000441	hsa-miR-9-5p	NAE1	8883	ENSG00000159593	0	0	1	1	1
MIMAT0000441	hsa-miR-9-5p	NAMPTP1		ENSG00000229644	0	0	1	1	1
MIMAT0000441	hsa-miR-9-5p	NAPG	8774	ENSG00000134265	0	0	1	1	1
MIMAT0000441	hsa-miR-9-5p	NAT14	57106	ENSG00000090971	0	0	1	1	1
MIMAT0000441	hsa-miR-9-5p	NAT8L	339983	ENSG00000185818	0	0	1	1	1
MIMAT0000441	hsa-miR-9-5p	NBR1	4077	ENSG00000188554	0	0	1	1	1
MIMAT0000441	hsa-miR-9-5p	NCALD	83988	ENSG00000104490	0	0	1	1	1
MIMAT0000441	hsa-miR-9-5p	NCAPD2	9918	ENSG00000010292	0	0	1	1	1
MIMAT0000441	hsa-miR-9-5p	NCK2	8440	ENSG00000071051	0	0	1	1	1
MIMAT0000441	hsa-miR-9-5p	NCKAP1	10787	ENSG00000061676	0	0	1	1	1
MIMAT0000441	hsa-miR-9-5p	NCL	4691	ENSG00000115053	0	0	1	1	1
MIMAT0000441	hsa-miR-9-5p	NCOA1	8648	ENSG00000084676	0	0	1	1	1
MIMAT0000441	hsa-miR-9-5p	NCOA2	10499	ENSG00000140396	0	0	1	1	1
MIMAT0000441	hsa-miR-9-5p	NCOA4	8031	ENSG00000266412	0	0	1	1	1
MIMAT0000441	hsa-miR-9-5p	NCOA7	135112	ENSG00000111912	0	0	1	1	1
MIMAT0000441	hsa-miR-9-5p	NCOR1	9611	ENSG00000141027	0	0	1	1	1
MIMAT0000441	hsa-miR-9-5p	NCSTN	23385	ENSG00000162736	0	0	1	1	1
MIMAT0000441	hsa-miR-9-5p	NDRG1	10397	ENSG00000104419	0	0	1	1	1
MIMAT0000441	hsa-miR-9-5p	NDST4	64579	ENSG00000138653	0	0	1	1	1
MIMAT0000441	hsa-miR-9-5p	NDUFB5	4711	ENSG00000136521	0	0	1	1	1
MIMAT0000441	hsa-miR-9-5p	NEBL	10529	ENSG00000078114	0	0	1	1	1
MIMAT0000441	hsa-miR-9-5p	NEDD4	4734	ENSG00000069869	0	0	1	1	1
MIMAT0000441	hsa-miR-9-5p	NEFH	4744	ENSG00000100285	0	0	1	1	1
MIMAT0000441	hsa-miR-9-5p	NEFL	4747	ENSG00000277586	0	0	1	1	1
MIMAT0000441	hsa-miR-9-5p	NEGR1	257194	ENSG00000172260	0	0	1	1	1
MIMAT0000441	hsa-miR-9-5p	NEK9	91754	ENSG00000119638	0	0	1	1	1
MIMAT0000441	hsa-miR-9-5p	NELL2	4753	ENSG00000184613	0	0	1	1	1
MIMAT0000441	hsa-miR-9-5p	NEU3	10825	ENSG00000162139	0	0	1	1	1
MIMAT0000441	hsa-miR-9-5p	NFE2L1	4779	ENSG00000082641	0	0	1	1	1
MIMAT0000441	hsa-miR-9-5p	NHLRC3	387921	ENSG00000188811	0	0	1	1	1
MIMAT0000441	hsa-miR-9-5p	NHSL1	57224	ENSG00000135540	0	0	1	1	1
MIMAT0000441	hsa-miR-9-5p	NIBAN1	116496	ENSG00000135842	0	0	1	1	1
MIMAT0000441	hsa-miR-9-5p	NKTR	4820	ENSG00000114857	0	0	1	1	1
MIMAT0000441	hsa-miR-9-5p	NME4	4833	ENSG00000103202	0	0	1	1	1
MIMAT0000441	hsa-miR-9-5p	NNT	23530	ENSG00000112992	0	0	1	1	1
MIMAT0000441	hsa-miR-9-5p	NOLC1	9221	ENSG00000166197	0	0	1	1	2
MIMAT0000441	hsa-miR-9-5p	NOTCH1	4851	ENSG00000148400	0	1	0	1	1
MIMAT0000441	hsa-miR-9-5p	NOTCH2	4853	ENSG00000134250	0	1	0	1	1
MIMAT0000441	hsa-miR-9-5p	NOX4	50507	ENSG00000086991	0	1	0	1	1
MIMAT0000441	hsa-miR-9-5p	NPLOC4	55666	ENSG00000182446	0	0	1	1	1
MIMAT0000441	hsa-miR-9-5p	NPY4R	5540	ENSG00000204174	0	1	0	1	1
MIMAT0000441	hsa-miR-9-5p	NR1D2	9975	ENSG00000174738	0	0	1	1	2
MIMAT0000441	hsa-miR-9-5p	NR2E1	7101	ENSG00000112333	0	1	0	1	1
MIMAT0000441	hsa-miR-9-5p	NR5A2	2494	ENSG00000116833	0	0	1	1	1
MIMAT0000441	hsa-miR-9-5p	NRBP2	340371	ENSG00000185189	0	0	1	1	1
MIMAT0000441	hsa-miR-9-5p	NRDC	4898	ENSG00000078618	0	0	1	1	1
MIMAT0000441	hsa-miR-9-5p	NRP1	8829	ENSG00000099250	0	1	0	1	1
MIMAT0000441	hsa-miR-9-5p	NRP2	8828	ENSG00000118257	0	0	1	1	1
MIMAT0000441	hsa-miR-9-5p	NSD1	64324	ENSG00000165671	0	0	1	1	1
MIMAT0000441	hsa-miR-9-5p	NSD2	7468	ENSG00000109685	0	0	1	1	1
MIMAT0000441	hsa-miR-9-5p	NSMCE3	56160	ENSG00000185115	0	0	1	1	1
MIMAT0000441	hsa-miR-9-5p	NSUN7	79730	ENSG00000179299	0	1	0	1	1
MIMAT0000441	hsa-miR-9-5p	NTRK2	4915	ENSG00000148053	0	0	1	1	1
MIMAT0000441	hsa-miR-9-5p	NUCKS1	64710	ENSG00000069275	0	0	1	1	1
MIMAT0000441	hsa-miR-9-5p	NUDT15	55270	ENSG00000136159	0	0	1	1	1
MIMAT0000441	hsa-miR-9-5p	NUDT16	131870	ENSG00000198585	0	0	1	1	2
MIMAT0000441	hsa-miR-9-5p	NUDT21	11051	ENSG00000167005	0	0	1	1	1
MIMAT0000441	hsa-miR-9-5p	NUDT5	11164	ENSG00000165609	0	0	1	1	1
MIMAT0000441	hsa-miR-9-5p	NUFIP2	57532	ENSG00000108256	0	0	1	1	1
MIMAT0000441	hsa-miR-9-5p	NUMB	8650	ENSG00000133961	0	0	1	1	1
MIMAT0000441	hsa-miR-9-5p	NUP155	9631	ENSG00000113569	0	1	0	1	1
MIMAT0000441	hsa-miR-9-5p	NUP160	23279	ENSG00000030066	0	0	1	1	1
MIMAT0000441	hsa-miR-9-5p	NUP214	8021	ENSG00000126883	0	0	1	1	1
MIMAT0000441	hsa-miR-9-5p	NUP50	10762	ENSG00000093000	0	0	1	1	1
MIMAT0000441	hsa-miR-9-5p	NUP58	9818	ENSG00000139496	0	0	1	1	1
MIMAT0000441	hsa-miR-9-5p	NUP62	23636	ENSG00000213024	0	0	1	1	1
MIMAT0000441	hsa-miR-9-5p	NXPE3	91775	ENSG00000144815	0	0	1	1	1
MIMAT0000441	hsa-miR-9-5p	NXPH1	30010	ENSG00000122584	0	0	1	1	1
MIMAT0000441	hsa-miR-9-5p	OAF	220323	ENSG00000184232	0	1	0	1	1
MIMAT0000441	hsa-miR-9-5p	OAS1	4938	ENSG00000089127	0	0	1	1	1
MIMAT0000441	hsa-miR-9-5p	OASL	8638	ENSG00000135114	0	0	1	1	1
MIMAT0000441	hsa-miR-9-5p	ODF3L1	161753	ENSG00000182950	0	0	1	1	1
MIMAT0000441	hsa-miR-9-5p	OGA	10724	ENSG00000198408	0	0	1	1	2
MIMAT0000441	hsa-miR-9-5p	OGDHL	55753	ENSG00000197444	0	0	1	1	1
MIMAT0000441	hsa-miR-9-5p	OGFRL1	79627	ENSG00000119900	0	0	1	1	1
MIMAT0000441	hsa-miR-9-5p	OGT	8473	ENSG00000147162	0	0	1	1	1
MIMAT0000441	hsa-miR-9-5p	OLFM1	10439	ENSG00000130558	0	0	1	1	1
MIMAT0000441	hsa-miR-9-5p	OLR1	4973	ENSG00000173391	0	0	1	1	1
MIMAT0000441	hsa-miR-9-5p	ORC4	5000	ENSG00000115947	0	0	1	1	1
MIMAT0000441	hsa-miR-9-5p	ORMDL2	29095	ENSG00000123353	0	0	1	1	1
MIMAT0000441	hsa-miR-9-5p	OSBPL8	114882	ENSG00000091039	0	0	1	1	1
MIMAT0000441	hsa-miR-9-5p	OTUD3	23252	ENSG00000169914	0	0	1	1	1
MIMAT0000441	hsa-miR-9-5p	OTUD4	54726	ENSG00000164164	0	0	1	1	1
MIMAT0000441	hsa-miR-9-5p	OXA1L	5018	ENSG00000155463	0	0	1	1	1
MIMAT0000441	hsa-miR-9-5p	OXSM	54995	ENSG00000151093	0	0	1	1	1
MIMAT0000441	hsa-miR-9-5p	P4HB	5034	ENSG00000185624	0	0	1	1	1
MIMAT0000441	hsa-miR-9-5p	PABPC1	26986	ENSG00000070756	0	0	1	1	2
MIMAT0000441	hsa-miR-9-5p	PABPC4L	132430	ENSG00000254535	0	0	1	1	1
MIMAT0000441	hsa-miR-9-5p	PACS1	55690	ENSG00000175115	0	1	0	1	1
MIMAT0000441	hsa-miR-9-5p	PAG1	55824	ENSG00000076641	0	0	1	1	1
MIMAT0000441	hsa-miR-9-5p	PAK2	5062	ENSG00000180370	0	0	1	1	1
MIMAT0000441	hsa-miR-9-5p	PALLD	23022	ENSG00000129116	0	0	1	1	1
MIMAT0000441	hsa-miR-9-5p	PALM2AKAP2	445815	ENSG00000157654	0	0	1	1	1
MIMAT0000441	hsa-miR-9-5p	PAM	5066	ENSG00000145730	0	0	1	1	1
MIMAT0000441	hsa-miR-9-5p	PANK2	80025	ENSG00000125779	0	0	1	1	1
MIMAT0000441	hsa-miR-9-5p	PANK3	79646	ENSG00000120137	0	0	1	1	1
MIMAT0000441	hsa-miR-9-5p	PANX1	24145	ENSG00000110218	0	0	1	1	1
MIMAT0000441	hsa-miR-9-5p	PAPOLA	10914	ENSG00000090060	0	0	1	1	1
MIMAT0000441	hsa-miR-9-5p	PARD6B	84612	ENSG00000124171	0	0	1	1	1
MIMAT0000441	hsa-miR-9-5p	PARG	8505	ENSG00000227345	0	0	1	1	1
MIMAT0000441	hsa-miR-9-5p	PARM1	25849	ENSG00000169116	0	0	1	1	1
MIMAT0000441	hsa-miR-9-5p	PARP16	54956	ENSG00000138617	0	0	1	1	1
MIMAT0000441	hsa-miR-9-5p	PARPBP	55010	ENSG00000185480	0	0	1	1	1
MIMAT0000441	hsa-miR-9-5p	PAX1	5075	ENSG00000125813	0	1	0	1	1
MIMAT0000441	hsa-miR-9-5p	PCBP1	5093	ENSG00000169564	0	0	1	1	1
MIMAT0000441	hsa-miR-9-5p	PCBP2	5094	ENSG00000197111	0	0	1	1	1
MIMAT0000441	hsa-miR-9-5p	PCDH18	54510	ENSG00000189184	0	0	1	1	1
MIMAT0000441	hsa-miR-9-5p	PCDH7	5099	ENSG00000169851	0	0	1	1	1
MIMAT0000441	hsa-miR-9-5p	PCDH9	5101	ENSG00000184226	0	0	1	1	2
MIMAT0000441	hsa-miR-9-5p	PCGF5	84333	ENSG00000180628	0	0	1	1	1
MIMAT0000441	hsa-miR-9-5p	PCLO	27445	ENSG00000186472	0	0	1	1	1
MIMAT0000441	hsa-miR-9-5p	PCMTD2	55251	ENSG00000203880	0	1	0	1	2
MIMAT0000441	hsa-miR-9-5p	PCMTD2	55251	ENSG00000280663	0	1	0	1	2
MIMAT0000441	hsa-miR-9-5p	PCNP	57092	ENSG00000081154	0	0	1	1	1
MIMAT0000441	hsa-miR-9-5p	PCSK1	5122	ENSG00000175426	0	0	1	1	1
MIMAT0000441	hsa-miR-9-5p	PCSK6	5046	ENSG00000140479	0	0	1	1	1
MIMAT0000441	hsa-miR-9-5p	PCYOX1L	78991	ENSG00000145882	0	0	1	1	1
MIMAT0000441	hsa-miR-9-5p	PDCD6IP	10015	ENSG00000170248	0	0	1	1	1
MIMAT0000441	hsa-miR-9-5p	PDE12	201626	ENSG00000174840	0	0	1	1	1
MIMAT0000441	hsa-miR-9-5p	PDE3B	5140	ENSG00000152270	0	0	1	1	1
MIMAT0000441	hsa-miR-9-5p	PDE4DIP	9659	ENSG00000178104	0	0	1	1	1
MIMAT0000441	hsa-miR-9-5p	PDE8B	8622	ENSG00000113231	0	0	1	1	1
MIMAT0000441	hsa-miR-9-5p	PDHX	8050	ENSG00000110435	0	0	1	1	1
MIMAT0000441	hsa-miR-9-5p	PDK1	5163	ENSG00000152256	0	0	1	1	1
MIMAT0000441	hsa-miR-9-5p	PDLIM5	10611	ENSG00000163110	0	0	1	1	1
MIMAT0000441	hsa-miR-9-5p	PDS5A	23244	ENSG00000121892	0	0	1	1	1
MIMAT0000441	hsa-miR-9-5p	PDZD2	23037	ENSG00000133401	0	0	1	1	1
MIMAT0000441	hsa-miR-9-5p	PELI2	57161	ENSG00000139946	0	0	1	1	1
MIMAT0000441	hsa-miR-9-5p	PEX1	5189	ENSG00000127980	0	0	1	1	1
MIMAT0000441	hsa-miR-9-5p	PEX13	5194	ENSG00000162928	0	0	1	1	1
MIMAT0000441	hsa-miR-9-5p	PGRMC2	10424	ENSG00000164040	0	0	1	1	1
MIMAT0000441	hsa-miR-9-5p	PHACTR1	221692	ENSG00000112137	0	0	1	1	1
MIMAT0000441	hsa-miR-9-5p	PHC2	1912	ENSG00000134686	0	0	1	1	1
MIMAT0000441	hsa-miR-9-5p	PHF23	79142	ENSG00000040633	0	0	1	1	1
MIMAT0000441	hsa-miR-9-5p	PHF3	23469	ENSG00000118482	0	0	1	1	1
MIMAT0000441	hsa-miR-9-5p	PHGDH	26227	ENSG00000092621	0	0	1	1	1
MIMAT0000441	hsa-miR-9-5p	PHIP	55023	ENSG00000146247	0	0	1	1	1
MIMAT0000441	hsa-miR-9-5p	PHLDA1	22822	ENSG00000139289	0	0	1	1	1
MIMAT0000441	hsa-miR-9-5p	PHYHIPL	84457	ENSG00000165443	0	0	1	1	1
MIMAT0000441	hsa-miR-9-5p	PI4K2A	55361	ENSG00000155252	0	1	0	1	1
MIMAT0000441	hsa-miR-9-5p	PI4KB	5298	ENSG00000143393	0	0	1	1	1
MIMAT0000441	hsa-miR-9-5p	PICALM	8301	ENSG00000073921	0	0	1	1	1
MIMAT0000441	hsa-miR-9-5p	PIF1	80119	ENSG00000140451	0	0	1	1	1
MIMAT0000441	hsa-miR-9-5p	PIGM	93183	ENSG00000143315	0	1	0	1	1
MIMAT0000441	hsa-miR-9-5p	PIGP	51227	ENSG00000185808	0	0	1	1	1
MIMAT0000441	hsa-miR-9-5p	PIGS	94005	ENSG00000087111	0	0	1	1	1
MIMAT0000441	hsa-miR-9-5p	PIM3	415116	ENSG00000198355	0	0	1	1	1
MIMAT0000441	hsa-miR-9-5p	PIP4K2B	8396	ENSG00000276293	0	0	1	1	1
MIMAT0000441	hsa-miR-9-5p	PIP5K1B	8395	ENSG00000107242	0	0	1	1	1
MIMAT0000441	hsa-miR-9-5p	PKN2	5586	ENSG00000065243	0	0	1	1	1
MIMAT0000441	hsa-miR-9-5p	PLAG1	5324	ENSG00000181690	0	0	1	1	1
MIMAT0000441	hsa-miR-9-5p	PLCB1	23236	ENSG00000182621	0	0	1	1	1
MIMAT0000441	hsa-miR-9-5p	PLEKHA3	65977	ENSG00000116095	0	0	1	1	1
MIMAT0000441	hsa-miR-9-5p	PLEKHM2	23207	ENSG00000116786	0	0	1	1	1
MIMAT0000441	hsa-miR-9-5p	PLK2	10769	ENSG00000145632	0	0	1	1	1
MIMAT0000441	hsa-miR-9-5p	PLK3	1263	ENSG00000173846	0	0	1	1	1
MIMAT0000441	hsa-miR-9-5p	PLPP3	8613	ENSG00000162407	0	0	1	1	1
MIMAT0000441	hsa-miR-9-5p	PLPPR4	9890	ENSG00000117600	0	0	1	1	1
MIMAT0000441	hsa-miR-9-5p	PMEPA1	56937	ENSG00000124225	0	0	1	1	1
MIMAT0000441	hsa-miR-9-5p	PMP2	5375	ENSG00000147588	0	0	1	1	1
MIMAT0000441	hsa-miR-9-5p	PMPCA	23203	ENSG00000165688	0	0	1	1	1
MIMAT0000441	hsa-miR-9-5p	PNISR	25957	ENSG00000132424	0	0	1	1	1
MIMAT0000441	hsa-miR-9-5p	PNMA8A	55228	ENSG00000182013	0	0	1	1	1
MIMAT0000441	hsa-miR-9-5p	PNMA8B	57469	ENSG00000204851	0	0	1	1	1
MIMAT0000441	hsa-miR-9-5p	PNRC1	10957	ENSG00000146278	0	0	1	1	1
MIMAT0000441	hsa-miR-9-5p	PNRC2	55629	ENSG00000189266	0	1	0	1	1
MIMAT0000441	hsa-miR-9-5p	POFUT1	23509	ENSG00000101346	0	0	1	1	1
MIMAT0000441	hsa-miR-9-5p	POLR1B	84172	ENSG00000125630	0	0	1	1	1
MIMAT0000441	hsa-miR-9-5p	POLR2B	5431	ENSG00000047315	0	0	1	1	1
MIMAT0000441	hsa-miR-9-5p	POLR2K	5440	ENSG00000147669	0	0	1	1	1
MIMAT0000441	hsa-miR-9-5p	POP4	10775	ENSG00000105171	0	0	1	1	1
MIMAT0000441	hsa-miR-9-5p	PPA1	5464	ENSG00000180817	0	0	1	1	1
MIMAT0000441	hsa-miR-9-5p	PPIG	9360	ENSG00000138398	0	0	1	1	1
MIMAT0000441	hsa-miR-9-5p	PPIL1	51645	ENSG00000137168	0	0	1	1	1
MIMAT0000441	hsa-miR-9-5p	PPIP5K2	23262	ENSG00000145725	0	0	1	1	1
MIMAT0000441	hsa-miR-9-5p	PPM1A	5494	ENSG00000100614	0	0	1	1	1
MIMAT0000441	hsa-miR-9-5p	PPM1G	5496	ENSG00000115241	0	0	1	1	1
MIMAT0000441	hsa-miR-9-5p	PPM1K	152926	ENSG00000163644	0	0	1	1	1
MIMAT0000441	hsa-miR-9-5p	PPP1CB	5500	ENSG00000213639	0	0	1	1	1
MIMAT0000441	hsa-miR-9-5p	PPP1R10	5514	ENSG00000204569	0	0	1	1	1
MIMAT0000441	hsa-miR-9-5p	PPP1R14C	81706	ENSG00000198729	0	0	1	1	1
MIMAT0000441	hsa-miR-9-5p	PPP1R8	5511	ENSG00000117751	0	0	1	1	1
MIMAT0000441	hsa-miR-9-5p	PPP1R9A	55607	ENSG00000158528	0	0	1	1	1
MIMAT0000441	hsa-miR-9-5p	PPP2R5C	5527	ENSG00000078304	0	0	1	1	1
MIMAT0000441	hsa-miR-9-5p	PPP3R1	5534	ENSG00000221823	0	0	1	1	1
MIMAT0000441	hsa-miR-9-5p	PPP4C	5531	ENSG00000149923	0	0	1	1	1
MIMAT0000441	hsa-miR-9-5p	PPP6C	5537	ENSG00000119414	0	0	1	1	1
MIMAT0000441	hsa-miR-9-5p	PPTC7	160760	ENSG00000196850	0	0	1	1	1
MIMAT0000441	hsa-miR-9-5p	PRDX3	10935	ENSG00000165672	0	0	1	1	1
MIMAT0000441	hsa-miR-9-5p	PRG4	10216	ENSG00000116690	0	0	1	1	1
MIMAT0000441	hsa-miR-9-5p	PRKAA1	5562	ENSG00000132356	0	1	0	1	1
MIMAT0000441	hsa-miR-9-5p	PRKACB	5567	ENSG00000142875	0	0	1	1	1
MIMAT0000441	hsa-miR-9-5p	PRKCB	5579	ENSG00000166501	0	0	1	1	1
MIMAT0000441	hsa-miR-9-5p	PRKDC	5591	ENSG00000253729	0	0	1	1	1
MIMAT0000441	hsa-miR-9-5p	PROX1	5629	ENSG00000117707	0	0	1	1	1
MIMAT0000441	hsa-miR-9-5p	PRPF4	9128	ENSG00000136875	0	0	1	1	1
MIMAT0000441	hsa-miR-9-5p	PRRC2A	7916	ENSG00000204469	0	0	1	1	1
MIMAT0000441	hsa-miR-9-5p	PRRC2C	23215	ENSG00000117523	0	0	1	1	1
MIMAT0000441	hsa-miR-9-5p	PRRT2	112476	ENSG00000167371	0	0	1	1	1
MIMAT0000441	hsa-miR-9-5p	PRRX1	5396	ENSG00000116132	0	1	0	1	1
MIMAT0000441	hsa-miR-9-5p	PRTG	283659	ENSG00000166450	0	1	0	1	1
MIMAT0000441	hsa-miR-9-5p	PRUNE1	58497	ENSG00000143363	0	0	1	1	1
MIMAT0000441	hsa-miR-9-5p	PRUNE2	158471	ENSG00000106772	0	0	1	1	1
MIMAT0000441	hsa-miR-9-5p	PSAP	5660	ENSG00000197746	0	0	1	1	1
MIMAT0000441	hsa-miR-9-5p	PSD3	23362	ENSG00000156011	0	0	1	1	1
MIMAT0000441	hsa-miR-9-5p	PSEN1	5663	ENSG00000080815	0	0	1	1	1
MIMAT0000441	hsa-miR-9-5p	PSMD7	5713	ENSG00000103035	0	0	1	1	1
MIMAT0000441	hsa-miR-9-5p	PSME3	10197	ENSG00000131467	0	0	1	1	1
MIMAT0000441	hsa-miR-9-5p	PSMG2	56984	ENSG00000128789	0	0	1	1	1
MIMAT0000441	hsa-miR-9-5p	PTBP3	9991	ENSG00000119314	0	0	1	1	1
MIMAT0000441	hsa-miR-9-5p	PTCH2	8643	ENSG00000117425	0	0	1	1	1
MIMAT0000441	hsa-miR-9-5p	PTGR2	145482	ENSG00000140043	0	0	1	1	1
MIMAT0000441	hsa-miR-9-5p	PTGS2	5743	ENSG00000073756	0	0	1	1	1
MIMAT0000441	hsa-miR-9-5p	PTPRC	5788	ENSG00000081237	0	0	1	1	1
MIMAT0000441	hsa-miR-9-5p	PTPRG	5793	ENSG00000144724	0	0	1	1	1
MIMAT0000441	hsa-miR-9-5p	PTPRJ	5795	ENSG00000149177	0	0	1	1	1
MIMAT0000441	hsa-miR-9-5p	PTPRK	5796	ENSG00000273993	0	1	0	1	2
MIMAT0000441	hsa-miR-9-5p	PTPRN2	5799	ENSG00000155093	0	0	1	1	1
MIMAT0000441	hsa-miR-9-5p	PTX3	5806	ENSG00000163661	0	1	0	1	1
MIMAT0000441	hsa-miR-9-5p	PURA	5813	ENSG00000185129	0	0	1	1	1
MIMAT0000441	hsa-miR-9-5p	QKI	9444	ENSG00000112531	0	0	1	1	1
MIMAT0000441	hsa-miR-9-5p	RAB12	201475	ENSG00000206418	0	0	1	1	1
MIMAT0000441	hsa-miR-9-5p	RAB3C	115827	ENSG00000152932	0	0	1	1	1
MIMAT0000441	hsa-miR-9-5p	RAB3GAP1	22930	ENSG00000115839	0	0	1	1	1
MIMAT0000441	hsa-miR-9-5p	RAB40B	10966	ENSG00000141542	0	0	1	1	1
MIMAT0000441	hsa-miR-9-5p	RAB8B	51762	ENSG00000166128	0	1	0	1	1
MIMAT0000441	hsa-miR-9-5p	RABEP1	9135	ENSG00000029725	0	0	1	1	2
MIMAT0000441	hsa-miR-9-5p	RABGAP1	23637	ENSG00000011454	0	1	0	1	1
MIMAT0000441	hsa-miR-9-5p	RAD21	5885	ENSG00000164754	0	0	1	1	1
MIMAT0000441	hsa-miR-9-5p	RAI14	26064	ENSG00000039560	0	0	1	1	1
MIMAT0000441	hsa-miR-9-5p	RALBP1	10928	ENSG00000017797	0	0	1	1	1
MIMAT0000441	hsa-miR-9-5p	RAN	5901	ENSG00000132341	0	0	1	1	1
MIMAT0000441	hsa-miR-9-5p	RANBP2	5903	ENSG00000153201	0	0	1	1	1
MIMAT0000441	hsa-miR-9-5p	RAP1A	5906	ENSG00000116473	0	0	1	1	1
MIMAT0000441	hsa-miR-9-5p	RAP1B	5908	ENSG00000127314	0	0	1	1	1
MIMAT0000441	hsa-miR-9-5p	RAP2A	5911	ENSG00000125249	0	1	0	1	1
MIMAT0000441	hsa-miR-9-5p	RARB	5915	ENSG00000077092	0	0	1	1	1
MIMAT0000441	hsa-miR-9-5p	RASAL2	9462	ENSG00000075391	0	0	1	1	1
MIMAT0000441	hsa-miR-9-5p	RBBP6	5930	ENSG00000122257	0	0	1	1	1
MIMAT0000441	hsa-miR-9-5p	RBFOX2	23543	ENSG00000277564	0	1	0	1	2
MIMAT0000441	hsa-miR-9-5p	RBM17	84991	ENSG00000134453	0	0	1	1	1
MIMAT0000441	hsa-miR-9-5p	RBM18	92400	ENSG00000119446	0	0	1	1	1
MIMAT0000441	hsa-miR-9-5p	RBM20	282996	ENSG00000203867	0	0	1	1	1
MIMAT0000441	hsa-miR-9-5p	RBM26	64062	ENSG00000139746	0	0	1	1	1
MIMAT0000441	hsa-miR-9-5p	RBM5	10181	ENSG00000003756	0	0	1	1	1
MIMAT0000441	hsa-miR-9-5p	RBPJ	3516	ENSG00000168214	0	0	1	1	1
MIMAT0000441	hsa-miR-9-5p	RCAN3	11123	ENSG00000117602	0	0	1	1	1
MIMAT0000441	hsa-miR-9-5p	RCBTB1	55213	ENSG00000136144	0	0	1	1	1
MIMAT0000441	hsa-miR-9-5p	RCC2	55920	ENSG00000281540	0	1	0	1	2
MIMAT0000441	hsa-miR-9-5p	RDX	5962	ENSG00000137710	0	0	1	1	1
MIMAT0000441	hsa-miR-9-5p	RECK	8434	ENSG00000122707	0	0	1	1	1
MIMAT0000441	hsa-miR-9-5p	REEP1	65055	ENSG00000068615	0	0	1	1	1
MIMAT0000441	hsa-miR-9-5p	REEP3	221035	ENSG00000165476	0	0	1	1	1
MIMAT0000441	hsa-miR-9-5p	REEP4	80346	ENSG00000168476	0	1	0	1	1
MIMAT0000441	hsa-miR-9-5p	REPIN1	29803	ENSG00000214022	0	0	1	1	1
MIMAT0000441	hsa-miR-9-5p	RESF1	55196	ENSG00000174718	0	0	1	1	1
MIMAT0000441	hsa-miR-9-5p	RETSAT	54884	ENSG00000042445	0	0	1	1	1
MIMAT0000441	hsa-miR-9-5p	REV3L	5980	ENSG00000009413	0	0	1	1	1
MIMAT0000441	hsa-miR-9-5p	REXO2	25996	ENSG00000076043	0	0	1	1	1
MIMAT0000441	hsa-miR-9-5p	RFC1	5981	ENSG00000035928	0	0	1	1	1
MIMAT0000441	hsa-miR-9-5p	RFTN1	23180	ENSG00000131378	0	0	1	1	1
MIMAT0000441	hsa-miR-9-5p	RFX5	5993	ENSG00000143390	0	0	1	1	1
MIMAT0000441	hsa-miR-9-5p	RGS16	6004	ENSG00000143333	0	0	1	1	1
MIMAT0000441	hsa-miR-9-5p	RGS20	8601	ENSG00000147509	0	0	1	1	1
MIMAT0000441	hsa-miR-9-5p	RGS5	8490	ENSG00000143248	0	0	2	1	1
MIMAT0000441	hsa-miR-9-5p	RHAG	6005	ENSG00000112077	0	1	0	1	1
MIMAT0000441	hsa-miR-9-5p	RHEBL1	121268	ENSG00000167550	0	0	1	1	1
MIMAT0000441	hsa-miR-9-5p	RHOB	388	ENSG00000143878	0	0	1	1	1
MIMAT0000441	hsa-miR-9-5p	RHOBTB3	22836	ENSG00000164292	0	0	1	1	1
MIMAT0000441	hsa-miR-9-5p	RHOH	399	ENSG00000168421	0	1	0	1	1
MIMAT0000441	hsa-miR-9-5p	RICTOR	253260	ENSG00000164327	0	0	1	1	1
MIMAT0000441	hsa-miR-9-5p	RIF1	55183	ENSG00000080345	0	0	1	1	1
MIMAT0000441	hsa-miR-9-5p	RIMS2	9699	ENSG00000176406	0	0	1	1	1
MIMAT0000441	hsa-miR-9-5p	RIMS3	9783	ENSG00000117016	0	0	1	1	1
MIMAT0000441	hsa-miR-9-5p	RLIM	51132	ENSG00000131263	0	0	1	1	1
MIMAT0000441	hsa-miR-9-5p	RNF103-CHMP3	100526767	ENSG00000249884	0	2	0	1	1
MIMAT0000441	hsa-miR-9-5p	RNF14	9604	ENSG00000013561	0	0	1	1	1
MIMAT0000441	hsa-miR-9-5p	RNF150	57484	ENSG00000170153	0	0	1	1	1
MIMAT0000441	hsa-miR-9-5p	RNF38	152006	ENSG00000137075	0	0	1	1	1
MIMAT0000441	hsa-miR-9-5p	RNF44	22838	ENSG00000146083	0	1	0	1	1
MIMAT0000441	hsa-miR-9-5p	RNF6	6049	ENSG00000127870	0	0	1	1	1
MIMAT0000441	hsa-miR-9-5p	RNPS1	10921	ENSG00000205937	0	0	1	1	1
MIMAT0000441	hsa-miR-9-5p	RO60	6738	ENSG00000116747	0	0	1	1	1
MIMAT0000441	hsa-miR-9-5p	ROCK2	9475	ENSG00000134318	0	0	1	1	1
MIMAT0000441	hsa-miR-9-5p	RORA	6095	ENSG00000069667	0	0	1	1	1
MIMAT0000441	hsa-miR-9-5p	RP2	6102	ENSG00000102218	0	0	1	1	1
MIMAT0000441	hsa-miR-9-5p	RPA1	6117	ENSG00000132383	0	0	1	1	1
MIMAT0000441	hsa-miR-9-5p	RPL23A	6147	ENSG00000198242	0	0	1	1	1
MIMAT0000441	hsa-miR-9-5p	RPL26	6154	ENSG00000161970	0	0	1	1	1
MIMAT0000441	hsa-miR-9-5p	RPL30	6156	ENSG00000156482	0	0	1	1	1
MIMAT0000441	hsa-miR-9-5p	RPL35A	6165	ENSG00000182899	0	0	1	1	1
MIMAT0000441	hsa-miR-9-5p	RPL39L	116832	ENSG00000163923	0	0	1	1	1
MIMAT0000441	hsa-miR-9-5p	RPL6	6128	ENSG00000089009	0	0	1	1	1
MIMAT0000441	hsa-miR-9-5p	RPL8	6132	ENSG00000161016	0	0	1	1	1
MIMAT0000441	hsa-miR-9-5p	RPLP1	6176	ENSG00000137818	0	0	1	1	1
MIMAT0000441	hsa-miR-9-5p	RPP14	11102	ENSG00000163684	0	0	1	1	1
MIMAT0000441	hsa-miR-9-5p	RPRD1B	58490	ENSG00000101413	0	0	1	1	1
MIMAT0000441	hsa-miR-9-5p	RPS24	6229	ENSG00000138326	0	0	1	1	1
MIMAT0000441	hsa-miR-9-5p	RPS25	6230	ENSG00000118181	0	0	1	1	1
MIMAT0000441	hsa-miR-9-5p	RPS6KA4	8986	ENSG00000162302	0	0	1	1	1
MIMAT0000441	hsa-miR-9-5p	RREB1	6239	ENSG00000124782	0	0	1	1	1
MIMAT0000441	hsa-miR-9-5p	RSL1D1	26156	ENSG00000171490	0	0	1	1	1
MIMAT0000441	hsa-miR-9-5p	RSPO3	84870	ENSG00000146374	0	0	1	1	1
MIMAT0000441	hsa-miR-9-5p	RSRP1	57035	ENSG00000117616	0	0	1	1	1
MIMAT0000441	hsa-miR-9-5p	RTN1	6252	ENSG00000139970	0	0	1	1	1
MIMAT0000441	hsa-miR-9-5p	RTN3	10313	ENSG00000133318	0	0	1	1	1
MIMAT0000441	hsa-miR-9-5p	RUNX1	861	ENSG00000159216	0	1	0	1	1
MIMAT0000441	hsa-miR-9-5p	RYBP	23429	ENSG00000281766	0	2	0	1	2
MIMAT0000441	hsa-miR-9-5p	RYR2	6262	ENSG00000198626	0	0	1	1	1
MIMAT0000441	hsa-miR-9-5p	S100PBP	64766	ENSG00000116497	0	0	1	1	1
MIMAT0000441	hsa-miR-9-5p	SACM1L	22908	ENSG00000211456	0	0	1	1	1
MIMAT0000441	hsa-miR-9-5p	SACS	26278	ENSG00000151835	0	0	1	1	1
MIMAT0000441	hsa-miR-9-5p	SALL1	6299	ENSG00000103449	0	0	1	1	1
MIMAT0000441	hsa-miR-9-5p	SAMD8	142891	ENSG00000156671	0	0	1	1	1
MIMAT0000441	hsa-miR-9-5p	SAR1A	56681	ENSG00000079332	0	0	1	1	1
MIMAT0000441	hsa-miR-9-5p	SAR1B	51128	ENSG00000152700	0	0	1	1	2
MIMAT0000441	hsa-miR-9-5p	SART3	9733	ENSG00000075856	0	0	1	1	1
MIMAT0000441	hsa-miR-9-5p	SASS6	163786	ENSG00000156876	0	0	1	1	1
MIMAT0000441	hsa-miR-9-5p	SATB1	6304	ENSG00000182568	0	0	1	1	1
MIMAT0000441	hsa-miR-9-5p	SATB2	23314	ENSG00000119042	0	0	1	1	1
MIMAT0000441	hsa-miR-9-5p	SBNO2	22904	ENSG00000064932	0	0	1	1	1
MIMAT0000441	hsa-miR-9-5p	SCAF11	9169	ENSG00000139218	0	0	1	1	1
MIMAT0000441	hsa-miR-9-5p	SCAMP1	9522	ENSG00000085365	0	0	1	1	1
MIMAT0000441	hsa-miR-9-5p	SCARB2	950	ENSG00000138760	0	0	1	1	1
MIMAT0000441	hsa-miR-9-5p	SCD5	79966	ENSG00000145284	0	1	0	1	1
MIMAT0000441	hsa-miR-9-5p	SCFD1	23256	ENSG00000092108	0	0	1	1	1
MIMAT0000441	hsa-miR-9-5p	SCN2A	6326	ENSG00000136531	0	0	1	1	1
MIMAT0000441	hsa-miR-9-5p	SCP2	6342	ENSG00000116171	0	0	1	1	1
MIMAT0000441	hsa-miR-9-5p	SEC24A	10802	ENSG00000113615	0	0	1	1	1
MIMAT0000441	hsa-miR-9-5p	SEC31A	22872	ENSG00000138674	0	0	1	1	2
MIMAT0000441	hsa-miR-9-5p	SELENOT	51714	ENSG00000198843	0	0	1	1	1
MIMAT0000441	hsa-miR-9-5p	SEMA4B	10509	ENSG00000185033	0	0	1	1	1
MIMAT0000441	hsa-miR-9-5p	SENP6	26054	ENSG00000112701	0	0	1	1	1
MIMAT0000441	hsa-miR-9-5p	SEPTIN2	4735	ENSG00000168385	0	0	1	1	1
MIMAT0000441	hsa-miR-9-5p	SEPTIN6	23157	ENSG00000125354	0	0	1	1	1
MIMAT0000441	hsa-miR-9-5p	SERINC5	256987	ENSG00000164300	0	1	0	1	1
MIMAT0000441	hsa-miR-9-5p	SERPINB9	5272	ENSG00000170542	0	1	0	1	2
MIMAT0000441	hsa-miR-9-5p	SESN3	143686	ENSG00000149212	0	0	1	1	1
MIMAT0000441	hsa-miR-9-5p	SETBP1	26040	ENSG00000152217	0	0	1	1	1
MIMAT0000441	hsa-miR-9-5p	SETD2	29072	ENSG00000181555	0	0	1	1	1
MIMAT0000441	hsa-miR-9-5p	SETX	23064	ENSG00000107290	0	0	1	1	2
MIMAT0000441	hsa-miR-9-5p	SF3A1	10291	ENSG00000099995	0	0	1	1	1
MIMAT0000441	hsa-miR-9-5p	SF3B3	23450	ENSG00000189091	0	0	1	1	1
MIMAT0000441	hsa-miR-9-5p	SFPQ	6421	ENSG00000116560	0	0	1	1	1
MIMAT0000441	hsa-miR-9-5p	SFT2D1	113402	ENSG00000198818	0	0	1	1	1
MIMAT0000441	hsa-miR-9-5p	SGMS1	259230	ENSG00000198964	0	0	1	1	1
MIMAT0000441	hsa-miR-9-5p	SGSM1	129049	ENSG00000167037	0	0	1	1	1
MIMAT0000441	hsa-miR-9-5p	SH3BP1	23616	ENSG00000100092	0	0	1	1	1
MIMAT0000441	hsa-miR-9-5p	SH3BP4	23677	ENSG00000130147	0	0	1	1	1
MIMAT0000441	hsa-miR-9-5p	SH3D19	152503	ENSG00000109686	0	0	1	1	1
MIMAT0000441	hsa-miR-9-5p	SH3PXD2A	9644	ENSG00000107957	0	0	1	1	1
MIMAT0000441	hsa-miR-9-5p	SHANK2	22941	ENSG00000162105	0	0	1	1	1
MIMAT0000441	hsa-miR-9-5p	SHC1	6464	ENSG00000160691	0	0	1	1	1
MIMAT0000441	hsa-miR-9-5p	SHCBP1	79801	ENSG00000171241	0	0	1	1	1
MIMAT0000441	hsa-miR-9-5p	SHOC2	8036	ENSG00000108061	0	0	1	1	1
MIMAT0000441	hsa-miR-9-5p	SHTN1	57698	ENSG00000187164	0	0	1	1	1
MIMAT0000441	hsa-miR-9-5p	SIK1	150094	ENSG00000142178	0	0	1	1	2
MIMAT0000441	hsa-miR-9-5p	SIN3A	25942	ENSG00000169375	0	0	1	1	1
MIMAT0000441	hsa-miR-9-5p	SINHCAF	58516	ENSG00000139146	0	0	1	1	1
MIMAT0000441	hsa-miR-9-5p	SIPA1L1	26037	ENSG00000197555	0	0	1	1	1
MIMAT0000441	hsa-miR-9-5p	SIX5	147912	ENSG00000177045	0	0	1	1	1
MIMAT0000441	hsa-miR-9-5p	SLAMF7	57823	ENSG00000026751	0	0	1	1	1
MIMAT0000441	hsa-miR-9-5p	SLC10A3	8273	ENSG00000126903	0	1	0	1	1
MIMAT0000441	hsa-miR-9-5p	SLC12A3	6559	ENSG00000070915	0	0	1	1	1
MIMAT0000441	hsa-miR-9-5p	SLC14A1	6563	ENSG00000141469	0	0	1	1	1
MIMAT0000441	hsa-miR-9-5p	SLC16A6	9120	ENSG00000108932	0	0	1	1	1
MIMAT0000441	hsa-miR-9-5p	SLC17A5	26503	ENSG00000119899	0	0	1	1	1
MIMAT0000441	hsa-miR-9-5p	SLC19A3	80704	ENSG00000135917	0	1	0	1	1
MIMAT0000441	hsa-miR-9-5p	SLC1A2	6506	ENSG00000110436	0	0	1	1	1
MIMAT0000441	hsa-miR-9-5p	SLC23A1	9963	ENSG00000170482	0	0	1	1	1
MIMAT0000441	hsa-miR-9-5p	SLC24A2	25769	ENSG00000155886	0	0	1	1	1
MIMAT0000441	hsa-miR-9-5p	SLC25A22	79751	ENSG00000177542	0	0	1	1	1
MIMAT0000441	hsa-miR-9-5p	SLC25A24	29957	ENSG00000085491	0	0	1	1	1
MIMAT0000441	hsa-miR-9-5p	SLC25A25	114789	ENSG00000148339	0	0	1	1	1
MIMAT0000441	hsa-miR-9-5p	SLC25A3	5250	ENSG00000075415	0	0	1	1	1
MIMAT0000441	hsa-miR-9-5p	SLC25A37	51312	ENSG00000147454	0	0	1	1	1
MIMAT0000441	hsa-miR-9-5p	SLC2A3	6515	ENSG00000059804	0	0	1	1	1
MIMAT0000441	hsa-miR-9-5p	SLC35B3	51000	ENSG00000124786	0	1	0	1	1
MIMAT0000441	hsa-miR-9-5p	SLC35G1	159371	ENSG00000176273	0	0	1	1	1
MIMAT0000441	hsa-miR-9-5p	SLC38A1	81539	ENSG00000111371	0	0	1	1	1
MIMAT0000441	hsa-miR-9-5p	SLC38A6	145389	ENSG00000139974	0	0	1	1	1
MIMAT0000441	hsa-miR-9-5p	SLC50A1	55974	ENSG00000169241	0	0	1	1	1
MIMAT0000441	hsa-miR-9-5p	SLC5A6	8884	ENSG00000138074	0	0	1	1	1
MIMAT0000441	hsa-miR-9-5p	SLC8A1	6546	ENSG00000183023	0	0	1	1	1
MIMAT0000441	hsa-miR-9-5p	SLCO1C1	53919	ENSG00000139155	0	0	1	1	1
MIMAT0000441	hsa-miR-9-5p	SLFN5	162394	ENSG00000166750	0	0	1	1	1
MIMAT0000441	hsa-miR-9-5p	SLX4	84464	ENSG00000188827	0	0	1	1	1
MIMAT0000441	hsa-miR-9-5p	SMARCA2	6595	ENSG00000080503	0	0	1	1	1
MIMAT0000441	hsa-miR-9-5p	SMARCA5	8467	ENSG00000153147	0	0	1	1	1
MIMAT0000441	hsa-miR-9-5p	SMARCD2	6603	ENSG00000108604	0	0	1	1	1
MIMAT0000441	hsa-miR-9-5p	SMC2	10592	ENSG00000136824	0	0	1	1	1
MIMAT0000441	hsa-miR-9-5p	SMC5	23137	ENSG00000198887	0	0	1	1	1
MIMAT0000441	hsa-miR-9-5p	SMG7	9887	ENSG00000116698	0	0	1	1	1
MIMAT0000441	hsa-miR-9-5p	SMIM11A	54065	ENSG00000205670	0	0	1	1	1
MIMAT0000441	hsa-miR-9-5p	SMIM15	643155	ENSG00000188725	0	0	1	1	1
MIMAT0000441	hsa-miR-9-5p	SMU1	55234	ENSG00000122692	0	1	0	1	1
MIMAT0000441	hsa-miR-9-5p	SNHG16	100507246	ENSG00000163597	0	1	0	1	1
MIMAT0000441	hsa-miR-9-5p	SNIP1	79753	ENSG00000163877	0	0	1	1	1
MIMAT0000441	hsa-miR-9-5p	SNTB2	6645	ENSG00000168807	0	0	1	1	1
MIMAT0000441	hsa-miR-9-5p	SNX1	6642	ENSG00000028528	0	0	1	1	1
MIMAT0000441	hsa-miR-9-5p	SNX10	29887	ENSG00000086300	0	0	1	1	1
MIMAT0000441	hsa-miR-9-5p	SNX16	64089	ENSG00000104497	0	0	1	1	1
MIMAT0000441	hsa-miR-9-5p	SOD2	6648	ENSG00000112096	0	1	0	1	2
MIMAT0000441	hsa-miR-9-5p	SOD2	6648	ENSG00000285441	0	1	0	1	2
MIMAT0000441	hsa-miR-9-5p	SORT1	6272	ENSG00000134243	0	0	1	1	1
MIMAT0000441	hsa-miR-9-5p	SOX7	83595	ENSG00000171056	0	1	0	1	2
MIMAT0000441	hsa-miR-9-5p	SOX7	83595	ENSG00000285438	0	1	0	1	2
MIMAT0000441	hsa-miR-9-5p	SPART	23111	ENSG00000133104	0	0	1	1	1
MIMAT0000441	hsa-miR-9-5p	SPCS3	60559	ENSG00000129128	0	0	1	1	1
MIMAT0000441	hsa-miR-9-5p	SPDL1	54908	ENSG00000040275	0	0	1	1	1
MIMAT0000441	hsa-miR-9-5p	SPG11	80208	ENSG00000104133	0	0	1	1	1
MIMAT0000441	hsa-miR-9-5p	SPIN4	139886	ENSG00000186767	0	0	1	1	1
MIMAT0000441	hsa-miR-9-5p	SPINK5	11005	ENSG00000133710	0	0	1	1	1
MIMAT0000441	hsa-miR-9-5p	SPOCK1	6695	ENSG00000152377	0	0	1	1	1
MIMAT0000441	hsa-miR-9-5p	SPRED1	161742	ENSG00000166068	0	0	1	1	1
MIMAT0000441	hsa-miR-9-5p	SPRED2	200734	ENSG00000198369	0	0	1	1	1
MIMAT0000441	hsa-miR-9-5p	SPRTN	83932	ENSG00000010072	0	0	1	1	1
MIMAT0000441	hsa-miR-9-5p	SPRY2	10253	ENSG00000136158	0	0	1	1	1
MIMAT0000441	hsa-miR-9-5p	SPTSSA	171546	ENSG00000165389	0	0	1	1	1
[truncated: 479 more rows]

## Sheet: Suppl.TableS6
Supplemental Table S6. Gene ontology (Biological processes) of 220 genes targeted by 3 downregated miRNA in CTO
[truncated: 3,633 more rows]

[truncated: 1 more sheets: Suppl.TableS7]
